# Supplementary material for: Genetic basis of cefiderocol resistance in Acinetobacter baumannii: insights from functional genomics and clinical isolates
Source: Microbiol Spectr. 2026 Feb 9;14(3):e03804-25. doi: 10.1128/spectrum.03804-25 (PMC12955420; doi:10.1128/spectrum.03804-25)
Supplement: Table S4 — Non-synonymous variants identified in A.baumanii clinical isolates using AB5075-UW (NCBI: NZ_CP008706.1) as the reference genome and Snippy v4.6.0. [file spectrum.03804-25-s0006.xlsx]

## Sheet: README-LEGEND
Table S4. Whole-genome SNP and insertion variant list for all clinical isolates.
Non-synonymous variants identified in A.baumanii clinical isolates using AB5075-UW (NCBI: NZ_CP008706.1) as the reference genome and Snippy v4.6.0.
	Framshift (Fs)
	Early Termination (Ter), S
	AmpD*, PBP*,Bla*
	Remaing non synonymous mutations and intergenic mutations

## Sheet: BK78351 CFDC-R 
CHROM	POS	TYPE	EVIDENCE	FTYPE	STRAND	NT_POS	AA_POS	EFFECT	LOCUS_TAG	GENE	PRODUCT
NZ_CP008706	2572	snp	A:20 G:0	CDS	+	983/1149	328/382	missense_variant c.983G>A p.Ser328Asn	ABUW_RS00010	dnaN	DNA polymerase III subunit beta
NZ_CP008706	2958	snp	C:20 T:0	CDS	+	206/1083	69/360	missense_variant c.206T>C p.Ile69Thr	ABUW_RS00015	recF	DNA replication/repair protein RecF
NZ_CP008706	3293	snp	A:20 G:0	CDS	+	541/1083	181/360	missense_variant c.541G>A p.Asp181Asn	ABUW_RS00015	recF	DNA replication/repair protein RecF
NZ_CP008706	6391	snp	A:20 T:0
NZ_CP008706	6845	snp	C:20 T:0
NZ_CP008706	7484	snp	G:20 C:0
NZ_CP008706	7606	snp	C:20 T:0											Framshift (Fs)
NZ_CP008706	7640	snp	G:20 A:0											Early Termination (Ter), S
NZ_CP008706	9640	snp	A:18 G:0											AmpD*, PBP*,Bla*
NZ_CP008706	9714	complex	GAATTGCTTCCCATTA:15 TAACCTATCTCTATTT:0											Remaing non synonymous mutations and intergenic mutations
NZ_CP008706	9775	snp	C:18 A:0
NZ_CP008706	10881	snp	G:20 A:0
NZ_CP008706	12139	snp	T:20 G:0
NZ_CP008706	12185	complex	AAA:20 TAG:0
NZ_CP008706	12222	snp	G:20 A:0
NZ_CP008706	12915	snp	A:20 G:0	CDS	+	440/1005	147/334	missense_variant c.440G>A p.Arg147His	ABUW_RS00050		putative solute-binding protein
NZ_CP008706	13960	complex	AAA:15 GG:0
NZ_CP008706	13968	complex	TATGAT:15 ATTATA:0
NZ_CP008706	13979	del	G:15 GTT:0
NZ_CP008706	14318	complex	AC:18 TT:0	CDS	-	526/846	175/281	missense_variant c.525_526delAAinsGT p.Thr176Ser	ABUW_RS00060		alpha/beta fold hydrolase
NZ_CP008706	14325	complex	AAAG:17 GAAC:0	CDS	-	519/846	172/281	missense_variant c.516_519delGTTCinsCTTT p.Lys172Asn	ABUW_RS00060		alpha/beta fold hydrolase
NZ_CP008706	14334	complex	GCCTAA:17 TCCTGC:0	CDS	-	510/846	169/281	missense_variant c.505_510delGCAGGAinsTTAGGC p.Ala169Leu	ABUW_RS00060		alpha/beta fold hydrolase
NZ_CP008706	14584	complex	ACG:19 GCA:0	CDS	-	260/846	86/281	missense_variant c.258_260delTGCinsCGT p.Ala87Val	ABUW_RS00060		alpha/beta fold hydrolase
NZ_CP008706	14849	snp	T:20 C:0
NZ_CP008706	14945	complex	AGTCC:19 TATCT:0
NZ_CP008706	15564	complex	TGTCA:18 CGTCC:0	CDS	-	535/1128	177/375	missense_variant c.531_535delGGACGinsTGACA p.Gly179Ser	ABUW_RS00065		anhydro-N-acetylmuramic acid kinase
NZ_CP008706	15841	snp	A:20 T:0	CDS	-	258/1128	86/375	missense_variant c.258A>T p.Arg86Ser	ABUW_RS00065		anhydro-N-acetylmuramic acid kinase
NZ_CP008706	17441	complex	TAGAA:18 CAGAG:0
NZ_CP008706	17485	snp	G:14 C:0
NZ_CP008706	17535	snp	G:10 A:0
NZ_CP008706	17548	snp	A:10 G:0
NZ_CP008706	17696	snp	T:11 C:0
NZ_CP008706	17730	ins	TA:14 T:0
NZ_CP008706	17760	snp	C:17 T:0
NZ_CP008706	17841	complex	AATGAG:12 TTATTA:0
NZ_CP008706	23617	complex	TGCAGGT:14 ATGGG:0
NZ_CP008706	23778	snp	C:19 A:0	CDS	+	73/600	25/199	missense_variant c.73A>C p.Asn25His	ABUW_RS00100		glutathione S-transferase family protein
NZ_CP008706	24355	snp	G:20 A:0
NZ_CP008706	25065	ins	TAA:19 T:0
NZ_CP008706	25128	snp	T:20 G:0
NZ_CP008706	25180	snp	G:20 A:0
NZ_CP008706	25201	snp	A:20 T:0
NZ_CP008706	25213	snp	T:20 G:0
NZ_CP008706	25251	snp	T:20 G:0
NZ_CP008706	25271	complex	TT:19 GC:0
NZ_CP008706	25311	snp	G:20 A:0
NZ_CP008706	25356	snp	A:20 G:0
NZ_CP008706	27333	del	T:20 TA:0
NZ_CP008706	27736	snp	G:20 T:0	CDS	-	932/1305	311/434	missense_variant c.932A>C p.Asn311Thr	ABUW_RS00120	rsmB	16S rRNA (cytosine(967)-C(5))-methyltransferase RsmB
NZ_CP008706	28474	snp	A:20 G:0	CDS	-	194/1305	65/434	missense_variant c.194C>T p.Ser65Leu	ABUW_RS00120	rsmB	16S rRNA (cytosine(967)-C(5))-methyltransferase RsmB
NZ_CP008706	28828	snp	T:19 G:0	CDS	-	799/963	267/320	missense_variant c.799C>A p.Gln267Lys	ABUW_RS00125	fmt	methionyl-tRNA formyltransferase
NZ_CP008706	28841	complex	AT:18 GC:0	CDS	-	786/963	262/320	missense_variant c.785_786delGCinsAT p.Ser262Asn	ABUW_RS00125	fmt	methionyl-tRNA formyltransferase
NZ_CP008706	28864	snp	A:19 T:0	CDS	-	763/963	255/320	missense_variant c.763A>T p.Asn255Tyr	ABUW_RS00125	fmt	methionyl-tRNA formyltransferase
NZ_CP008706	29643	snp	A:20 G:0
NZ_CP008706	29650	complex	ACGC:18 TGCG:0
NZ_CP008706	29690	snp	A:20 G:0
NZ_CP008706	29761	snp	G:20 A:0
NZ_CP008706	31403	snp	G:20 A:0	CDS	+	1429/1830	477/609	missense_variant c.1429A>G p.Ile477Val	ABUW_RS00130	ilvD	dihydroxy-acid dehydratase
NZ_CP008706	31685	snp	A:20 G:0	CDS	+	1711/1830	571/609	missense_variant c.1711G>A p.Val571Ile	ABUW_RS00130	ilvD	dihydroxy-acid dehydratase
NZ_CP008706	32020	snp	C:20 T:0
NZ_CP008706	32036	snp	C:20 T:0
NZ_CP008706	32292	snp	C:20 G:0	CDS	+	175/1290	59/429	missense_variant c.175G>C p.Asp59His	ABUW_RS00135		hypothetical protein
NZ_CP008706	34220	snp	C:20 T:0
NZ_CP008706	34238	complex	CTGCG:20 TTGCA:0	CDS	-	879/891	292/296	missense_variant c.875_879delTGCAAinsCGCAG p.Leu292Ser	ABUW_RS00145		LysR family transcriptional regulator
NZ_CP008706	34581	complex	CGGACTAG:19 TGGGCTAA:0	CDS	-	536/891	177/296	missense_variant c.529_536delTTAGCCCAinsCTAGTCCG p.AlaHis178ValArg	ABUW_RS00145		LysR family transcriptional regulator
NZ_CP008706	34871	snp	T:20 G:0	CDS	-	246/891	82/296	missense_variant c.246C>A p.His82Gln	ABUW_RS00145		LysR family transcriptional regulator
NZ_CP008706	36702	snp	A:20 G:0
NZ_CP008706	36714	snp	T:20 G:0
NZ_CP008706	36776	snp	A:20 G:0
NZ_CP008706	37495	snp	A:20 G:0	CDS	-	1982/2685	661/894	missense_variant c.1982C>T p.Ala661Val	ABUW_RS00155	ppc	phosphoenolpyruvate carboxylase
NZ_CP008706	39595	snp	G:20 A:0
NZ_CP008706	39881	complex	GTC:19 ATT:0	CDS	-	390/624	130/207	missense_variant c.388_390delAATinsGAC p.Asn130Asp	ABUW_RS00160		TetR/AcrR family transcriptional regulator
NZ_CP008706	40317	snp	C:20 T:0
NZ_CP008706	40331	snp	A:20 G:0
NZ_CP008706	40955	snp	T:18 C:0	CDS	+	536/1101	179/366	missense_variant c.536C>T p.Thr179Ile	ABUW_RS00165		efflux RND transporter periplasmic adaptor subunit
NZ_CP008706	45044	snp	G:20 A:0	CDS	+	257/378	86/125	missense_variant c.257A>G p.Asn86Ser	ABUW_RS00175		hypothetical protein
NZ_CP008706	46472	snp	T:20 C:0
NZ_CP008706	46478	snp	T:20 A:0
NZ_CP008706	46492	snp	C:20 A:0
NZ_CP008706	46547	snp	G:20 C:0	CDS	-	301/351	101/116	missense_variant c.301G>C p.Glu101Gln	ABUW_RS00185		hypothetical protein
NZ_CP008706	46556	complex	CAAT:19 TAAC:0	CDS	-	292/351	97/116	missense_variant c.289_292delGTTAinsATTG p.ValThr97IleAla	ABUW_RS00185		hypothetical protein
NZ_CP008706	46565	snp	T:20 C:0	CDS	-	283/351	95/116	missense_variant c.283G>A p.Ala95Thr	ABUW_RS00185		hypothetical protein
NZ_CP008706	46571	snp	C:20 T:0	CDS	-	277/351	93/116	missense_variant c.277A>G p.Ile93Val	ABUW_RS00185		hypothetical protein
NZ_CP008706	46579	snp	G:20 A:0	CDS	-	269/351	90/116	missense_variant c.269T>C p.Val90Ala	ABUW_RS00185		hypothetical protein
NZ_CP008706	46604	snp	T:20 C:0	CDS	-	244/351	82/116	missense_variant c.244G>A p.Val82Ile	ABUW_RS00185		hypothetical protein
NZ_CP008706	46616	complex	CT:20 GG:0	CDS	-	232/351	77/116	missense_variant c.231_232delCCinsAG p.Leu78Val	ABUW_RS00185		hypothetical protein
NZ_CP008706	46673	complex	TAG:19 CAT:0	CDS	-	175/351	58/116	missense_variant c.173_175delATGinsCTA p.AsnAla58ThrThr	ABUW_RS00185		hypothetical protein
NZ_CP008706	46796	snp	T:20 C:0	CDS	-	52/351	18/116	missense_variant c.52G>A p.Val18Met	ABUW_RS00185		hypothetical protein
NZ_CP008706	46819	complex	ACGG:19 GCGA:0	CDS	-	29/351	9/116	missense_variant c.26_29delTCGCinsCCGT p.IleAla9ThrVal	ABUW_RS00185		hypothetical protein
NZ_CP008706	46900	snp	T:19 A:0
NZ_CP008706	46938	snp	G:16 C:0
NZ_CP008706	46964	snp	C:16 T:0
NZ_CP008706	47866	snp	A:20 C:0
NZ_CP008706	48607	complex	GACAC:19 AACAT:0	CDS	-	1183/1191	393/396	missense_variant c.1179_1183delATGTTinsGTGTC p.Ser395Pro	ABUW_RS00200		MFS transporter
NZ_CP008706	50379	snp	A:20 C:0	CDS	-	219/804	73/267	missense_variant c.219G>T p.Glu73Asp	ABUW_RS00205	dkgB	2,5-didehydrogluconate reductase DkgB
NZ_CP008706	50717	snp	G:20 C:0
NZ_CP008706	50918	complex	GG:19 TA:0	CDS	+	201/903	67/300	missense_variant c.201_202delTAinsGG p.Ile68Val	ABUW_RS00210		LysR family transcriptional regulator
NZ_CP008706	51678	snp	C:20 G:0	CDS	-	301/375	101/124	missense_variant c.301C>G p.Gln101Glu	ABUW_RS00215		hypothetical protein
NZ_CP008706	51906	snp	A:20 G:0	CDS	-	73/375	25/124	missense_variant c.73C>T p.His25Tyr	ABUW_RS00215		hypothetical protein
NZ_CP008706	51982	snp	C:20 T:0
NZ_CP008706	51994	snp	T:20 C:0
NZ_CP008706	53062	snp	C:20 T:0	CDS	+	994/1425	332/474	missense_variant c.994T>C p.Tyr332His	ABUW_RS00220		PLP-dependent aminotransferase family protein
NZ_CP008706	53234	snp	A:20 G:0	CDS	+	1166/1425	389/474	missense_variant c.1166G>A p.Gly389Asp	ABUW_RS00220		PLP-dependent aminotransferase family protein
NZ_CP008706	53306	snp	A:20 G:0	CDS	+	1238/1425	413/474	missense_variant c.1238G>A p.Ser413Asn	ABUW_RS00220		PLP-dependent aminotransferase family protein
NZ_CP008706	53459	complex	GC:19 AT:0	CDS	+	1391/1425	464/474	missense_variant c.1391_1392delATinsGC p.Asp464Gly	ABUW_RS00220		PLP-dependent aminotransferase family protein
NZ_CP008706	54625	snp	G:20 A:0	CDS	-	499/561	167/186	missense_variant c.499T>C p.Phe167Leu	ABUW_RS00230		DNA-3-methyladenine glycosylase I
NZ_CP008706	56346	snp	T:19 C:0	CDS	-	682/1035	228/344	missense_variant c.682G>A p.Val228Ile	ABUW_RS00245	mutY	A/G-specific adenine glycosylase
NZ_CP008706	56584	complex	GGCAT:19 AGCAA:0	CDS	-	444/1035	147/344	missense_variant c.440_444delTTGCTinsATGCC p.Phe147Tyr	ABUW_RS00245	mutY	A/G-specific adenine glycosylase
NZ_CP008706	57126	snp	A:20 C:0
NZ_CP008706	57157	snp	A:20 G:0
NZ_CP008706	57630	ins	TA:19 T:0
NZ_CP008706	58514	snp	G:20 T:0
NZ_CP008706	58546	snp	A:20 G:0
NZ_CP008706	58612	snp	G:20 A:0
NZ_CP008706	58943	complex	GAT:19 CAC:0
NZ_CP008706	59112	snp	T:20 C:0	CDS	+	136/459	46/152	missense_variant c.136C>T p.His46Tyr	ABUW_RS00265		YcgN family cysteine cluster protein
NZ_CP008706	59630	snp	A:14 G:0	CDS	+	83/1170	28/389	missense_variant c.83G>A p.Ser28Asn	ABUW_RS00270		PQQ-dependent sugar dehydrogenase
NZ_CP008706	59715	snp	T:14 A:0	CDS	+	168/1170	56/389	missense_variant c.168A>T p.Lys56Asn	ABUW_RS00270		PQQ-dependent sugar dehydrogenase
NZ_CP008706	59808	complex	AGTGCTAGATGTTCAGGGTG:12 GATGTTGGATATCCAAGGTA:0	CDS	+	261/1170	87/389	missense_variant c.261_280delGATGTTGGATATCCAAGGTAinsAGTGCTAGATGTTCAGGGTG p.MetLeuAspIleGlnGlyIle88ValLeuAspValGlnGlyVal	ABUW_RS00270		PQQ-dependent sugar dehydrogenase
NZ_CP008706	59835	complex	GGTGAAC:12 CGTAAGT:0	CDS	+	288/1170	96/389	missense_variant c.288_294delCGTAAGTinsGGTGAAC p.Ser98Asn	ABUW_RS00270		PQQ-dependent sugar dehydrogenase
NZ_CP008706	59980	snp	G:16 A:0	CDS	+	433/1170	145/389	missense_variant c.433A>G p.Asn145Asp	ABUW_RS00270		PQQ-dependent sugar dehydrogenase
NZ_CP008706	60718	complex	TGCTAGGAAATACCCTG:11 GGCCTTGAGTTAGCCTA:0
NZ_CP008706	62208	snp	G:20 T:0	CDS	-	736/840	246/279	missense_variant c.736A>C p.Met246Leu	ABUW_RS00280		formate/nitrite transporter family protein
NZ_CP008706	62507	snp	G:20 C:0	CDS	-	437/840	146/279	missense_variant c.437G>C p.Gly146Ala	ABUW_RS00280		formate/nitrite transporter family protein
NZ_CP008706	63142	snp	A:20 T:0
NZ_CP008706	63164	complex	CAGC:20 TAGT:0
NZ_CP008706	63174	snp	T:20 C:0
NZ_CP008706	63186	snp	C:20 A:0
NZ_CP008706	63197	snp	A:20 G:0
NZ_CP008706	63307	complex	GAT:19 AAC:0	CDS	-	126/204	42/67	missense_variant c.124_126delGTTinsATC p.Val42Ile	ABUW_RS00285		hypothetical protein
NZ_CP008706	63447	ins	TAA:18 T:0
NZ_CP008706	63483	snp	T:20 A:0
NZ_CP008706	63495	snp	C:20 T:0
NZ_CP008706	63515	snp	G:20 C:0
NZ_CP008706	63526	snp	A:20 C:0
NZ_CP008706	63565	complex	GATG:19 AGTA:0
NZ_CP008706	63601	ins	GT:19 G:0
NZ_CP008706	64377	snp	A:20 T:0
NZ_CP008706	66134	snp	C:20 T:0
NZ_CP008706	66150	snp	T:20 C:0
NZ_CP008706	67620	snp	T:18 C:0	CDS	+	703/939	235/312	missense_variant c.703C>T p.Leu235Phe	ABUW_RS00310		bile acid:sodium symporter family protein
NZ_CP008706	67851	snp	T:19 G:0	CDS	+	934/939	312/312	stop_gained c.934G>T p.Glu312*	ABUW_RS00310		bile acid:sodium symporter family protein
NZ_CP008706	67867	complex	GAT:17 AAC:0
NZ_CP008706	67876	complex	TAG:18 GAC:0
NZ_CP008706	67894	snp	G:19 A:0
NZ_CP008706	67947	snp	T:20 C:0
NZ_CP008706	67979	snp	G:20 A:0
NZ_CP008706	67997	snp	A:20 G:0
NZ_CP008706	68026	ins	AT:19 A:0
NZ_CP008706	68632	snp	T:20 C:0	CDS	+	599/1344	200/447	missense_variant c.599C>T p.Ala200Val	ABUW_RS00315		MATE family efflux transporter
NZ_CP008706	68662	snp	A:20 G:0	CDS	+	629/1344	210/447	missense_variant c.629G>A p.Arg210Lys	ABUW_RS00315		MATE family efflux transporter
NZ_CP008706	68706	snp	T:20 C:0	CDS	+	673/1344	225/447	missense_variant c.673C>T p.Arg225Trp	ABUW_RS00315		MATE family efflux transporter
NZ_CP008706	68718	snp	C:20 T:0	CDS	+	685/1344	229/447	missense_variant c.685T>C p.Cys229Arg	ABUW_RS00315		MATE family efflux transporter
NZ_CP008706	68772	snp	A:20 G:0	CDS	+	739/1344	247/447	missense_variant c.739G>A p.Val247Ile	ABUW_RS00315		MATE family efflux transporter
NZ_CP008706	69015	snp	G:20 T:0	CDS	+	982/1344	328/447	missense_variant c.982T>G p.Leu328Val	ABUW_RS00315		MATE family efflux transporter
NZ_CP008706	69393	complex	CAACCTTAAAGAGGG:17 AAGAGGA:0	CDS	-	468/474	154/157	frameshift_variant&stop_gained&missense_variant c.462_468delTCCTCTTinsCCCTCTTTAAGGTTG p.Cys157fs	ABUW_RS00320		DUF523 domain-containing protein
NZ_CP008706	69407	snp	T:19 C:0	CDS	-	454/474	152/157	missense_variant c.454G>A p.Ala152Thr	ABUW_RS00320		DUF523 domain-containing protein
NZ_CP008706	69799	snp	G:20 A:0	CDS	-	62/474	21/157	missense_variant c.62T>C p.Leu21Ser	ABUW_RS00320		DUF523 domain-containing protein
NZ_CP008706	69862	snp	A:20 G:0
NZ_CP008706	69942	snp	G:20 A:0
NZ_CP008706	70028	snp	T:20 C:0
NZ_CP008706	70049	snp	G:20 A:0
NZ_CP008706	70204	snp	G:20 A:0
NZ_CP008706	71102	snp	G:20 T:0	CDS	+	720/1056	240/351	missense_variant c.720T>G p.Asp240Glu	ABUW_RS00325	hppD	4-hydroxyphenylpyruvate dioxygenase
NZ_CP008706	71492	complex	ATG:18 TAT:0
NZ_CP008706	72338	snp	G:20 A:0
NZ_CP008706	74849	snp	G:19 C:0	CDS	-	226/1308	76/435	missense_variant c.226G>C p.Glu76Gln	ABUW_RS00345	fahA	fumarylacetoacetase
NZ_CP008706	75121	snp	A:20 G:0
NZ_CP008706	75242	snp	A:20 C:0
NZ_CP008706	75275	snp	A:20 G:0
NZ_CP008706	76822	complex	ACAGATAGT:16 TTAGGTCTTAGA:0
NZ_CP008706	76845	snp	G:17 A:0
NZ_CP008706	76940	snp	A:18 G:0
NZ_CP008706	76954	snp	T:18 C:0
NZ_CP008706	77021	snp	C:18 T:0	CDS	+	38/684	13/227	missense_variant c.38T>C p.Val13Ala	ABUW_RS00355		D-Ala-D-Ala carboxypeptidase ZrlA
NZ_CP008706	77071	snp	A:20 T:0	CDS	+	88/684	30/227	missense_variant c.88T>A p.Ser30Thr	ABUW_RS00355		D-Ala-D-Ala carboxypeptidase ZrlA
NZ_CP008706	77128	snp	G:20 A:0	CDS	+	145/684	49/227	missense_variant c.145A>G p.Ile49Val	ABUW_RS00355		D-Ala-D-Ala carboxypeptidase ZrlA
NZ_CP008706	77145	complex	CTT:18 TGC:0	CDS	+	162/684	54/227	missense_variant c.162_164delTGCinsCTT p.Ala55Leu	ABUW_RS00355		D-Ala-D-Ala carboxypeptidase ZrlA
NZ_CP008706	78454	snp	T:20 G:0	CDS	+	645/1266	215/421	missense_variant c.645G>T p.Gln215His	ABUW_RS00360	zigA	zinc metallochaperone GTPase ZigA
NZ_CP008706	78894	snp	A:20 C:0	CDS	+	1085/1266	362/421	missense_variant c.1085C>A p.Ala362Asp	ABUW_RS00360	zigA	zinc metallochaperone GTPase ZigA
NZ_CP008706	79111	complex	AT:19 TAA:0	CDS	-	1112/1113	370/370	frameshift_variant&stop_lost&splice_region_variant c.1110_1112delTTAinsAT p.Ter371fs	ABUW_RS00365		acyltransferase family protein
NZ_CP008706	79670	snp	A:20 G:0	CDS	-	553/1113	185/370	missense_variant c.553C>T p.Leu185Phe	ABUW_RS00365		acyltransferase family protein
NZ_CP008706	80344	snp	A:20 T:0
NZ_CP008706	80358	snp	G:20 A:0
NZ_CP008706	80403	snp	A:20 C:0
NZ_CP008706	81631	snp	A:19 G:0	CDS	+	308/576	103/191	missense_variant c.308G>A p.Arg103Gln	ABUW_RS00375		HutD/Ves family protein
NZ_CP008706	81842	snp	G:17 C:0	CDS	+	519/576	173/191	missense_variant c.519C>G p.Ile173Met	ABUW_RS00375		HutD/Ves family protein
NZ_CP008706	81858	complex	AAGCA:16 CAGCT:0	CDS	+	535/576	179/191	missense_variant c.535_539delCAGCTinsAAGCA p.GlnLeu179LysHis	ABUW_RS00375		HutD/Ves family protein
NZ_CP008706	81902	complex	AG:16 CA:0
NZ_CP008706	81909	snp	G:16 A:0
NZ_CP008706	81916	complex	GA:15 AC:0
NZ_CP008706	81929	snp	A:14 G:0
NZ_CP008706	81934	complex	TTGTTAG:14 GATTTAA:0
NZ_CP008706	81962	snp	T:16 C:0
NZ_CP008706	82005	snp	T:16 A:0
NZ_CP008706	82021	snp	C:16 T:0
NZ_CP008706	82063	snp	A:17 G:0
NZ_CP008706	82106	snp	C:17 T:0
NZ_CP008706	82126	del	T:17 TA:0
NZ_CP008706	82148	snp	A:18 C:0
NZ_CP008706	87453	complex	GCT:17 AAA:0	CDS	+	472/1206	158/401	missense_variant c.472_474delAAAinsGCT p.Lys158Ala	ABUW_RS00395	hutI	imidazolonepropionase
NZ_CP008706	88298	snp	T:20 C:0	CDS	+	101/921	34/306	missense_variant c.101C>T p.Ala34Val	ABUW_RS00400	hutG	formimidoylglutamase
NZ_CP008706	88711	snp	T:20 C:0	CDS	+	514/921	172/306	missense_variant c.514C>T p.His172Tyr	ABUW_RS00400	hutG	formimidoylglutamase
NZ_CP008706	88918	snp	A:20 G:0	CDS	+	721/921	241/306	missense_variant c.721G>A p.Ala241Thr	ABUW_RS00400	hutG	formimidoylglutamase
NZ_CP008706	89147	complex	AG:19 T:0
NZ_CP008706	89171	del	C:19 CT:0
NZ_CP008706	89203	snp	G:20 A:0
NZ_CP008706	89208	snp	C:20 T:0
NZ_CP008706	89270	snp	T:20 G:0
NZ_CP008706	89342	del	T:19 TA:0
NZ_CP008706	89502	complex	GTC:19 ATT:0	CDS	+	130/1827	44/608	missense_variant c.130_132delATTinsGTC p.Ile44Val	ABUW_RS00405		DUF885 domain-containing protein
NZ_CP008706	89569	complex	AC:18 GT:0	CDS	+	197/1827	66/608	missense_variant c.197_198delGTinsAC p.Ser66Asn	ABUW_RS00405		DUF885 domain-containing protein
NZ_CP008706	89635	snp	A:20 C:0	CDS	+	263/1827	88/608	missense_variant c.263C>A p.Thr88Asn	ABUW_RS00405		DUF885 domain-containing protein
NZ_CP008706	90007	snp	C:20 A:0	CDS	+	635/1827	212/608	missense_variant c.635A>C p.Asn212Thr	ABUW_RS00405		DUF885 domain-containing protein
NZ_CP008706	90017	complex	GATG:18 AACT:0	CDS	+	645/1827	215/608	missense_variant c.645_648delAACTinsGATG p.Thr216Met	ABUW_RS00405		DUF885 domain-containing protein
NZ_CP008706	90120	complex	GCC:19 ACT:0	CDS	+	748/1827	250/608	missense_variant c.748_750delACTinsGCC p.Thr250Ala	ABUW_RS00405		DUF885 domain-containing protein
NZ_CP008706	90158	complex	TGGGA:20 CGGGG:0	CDS	+	786/1827	262/608	missense_variant c.786_790delCGGGGinsTGGGA p.Ala264Thr	ABUW_RS00405		DUF885 domain-containing protein
NZ_CP008706	90274	complex	CGGAG:19 TGGAA:0	CDS	+	902/1827	301/608	missense_variant c.902_906delTGGAAinsCGGAG p.Leu301Ser	ABUW_RS00405		DUF885 domain-containing protein
NZ_CP008706	91227	snp	C:16 T:0
NZ_CP008706	91273	snp	T:14 G:0
NZ_CP008706	91592	snp	T:10 G:0	CDS	+	294/639	98/212	missense_variant c.294G>T p.Met98Ile	ABUW_RS00410		HAD family hydrolase
NZ_CP008706	91657	complex	ATGTACTG:12 GTATTCTT:0	CDS	+	359/639	120/212	missense_variant c.359_366delGTATTCTTinsATGTACTG p.SerIle120AsnVal	ABUW_RS00410		HAD family hydrolase
NZ_CP008706	91758	complex	GATGTAAG:15 AATTTAAA:0	CDS	+	460/639	154/212	missense_variant c.460_467delAATTTAAAinsGATGTAAG p.AsnLeuAsn154AspValSer	ABUW_RS00410		HAD family hydrolase
NZ_CP008706	91770	complex	AACCAAGCA:15 GAGCAGGCC:0	CDS	+	472/639	158/212	missense_variant c.472_480delGAGCAGGCCinsAACCAAGCA p.Glu158Asn	ABUW_RS00410		HAD family hydrolase
NZ_CP008706	91821	snp	G:18 A:0	CDS	+	523/639	175/212	missense_variant c.523A>G p.Lys175Glu	ABUW_RS00410		HAD family hydrolase
NZ_CP008706	91941	snp	C:18 T:0
NZ_CP008706	91958	snp	T:18 A:0
NZ_CP008706	91977	snp	G:18 A:0	CDS	+	17/801	6/266	missense_variant c.17A>G p.Asn6Ser	ABUW_RS00415	murI	glutamate racemase
NZ_CP008706	92036	snp	G:20 C:0	CDS	+	76/801	26/266	missense_variant c.76C>G p.Gln26Glu	ABUW_RS00415	murI	glutamate racemase
NZ_CP008706	92100	snp	G:20 A:0	CDS	+	140/801	47/266	missense_variant c.140A>G p.Lys47Arg	ABUW_RS00415	murI	glutamate racemase
NZ_CP008706	92176	complex	CGTGA:20 TGTGG:0	CDS	+	216/801	72/266	missense_variant c.216_220delTGTGGinsCGTGA p.Val74Ile	ABUW_RS00415	murI	glutamate racemase
NZ_CP008706	92210	snp	G:20 A:0	CDS	+	250/801	84/266	missense_variant c.250A>G p.Ile84Val	ABUW_RS00415	murI	glutamate racemase
NZ_CP008706	103245	complex	GGA:20 AGC:0	CDS	-	630/1365	210/454	missense_variant c.628_630delGCTinsTCC p.Ala210Ser	ABUW_RS00445	glmU	bifunctional UDP-N-acetylglucosamine diphosphorylase/glucosamine-1-phosphate N-acetyltransferase GlmU
NZ_CP008706	104146	complex	ATGAACATCAAGGAT:15 GTGTACGTTGATTAC:0	CDS	-	261/516	83/171	missense_variant c.247_261delGTAATCAACGTACACinsATCCTTGATGTTCAT p.ValIleAsn83IleLeuAsp	ABUW_RS00450		phosphatidylglycerophosphatase A family protein
NZ_CP008706	107150	snp	C:20 T:0	CDS	-	224/1122	75/373	missense_variant c.224A>G p.Asp75Gly	ABUW_RS00470	ribBA	bifunctional 3,4-dihydroxy-2-butanone-4-phosphate synthase/GTP cyclohydrolase II
NZ_CP008706	107481	snp	G:20 A:0
NZ_CP008706	107494	complex	AGTCC:20 GGTCT:0
NZ_CP008706	107544	snp	A:20 T:0
NZ_CP008706	110215	snp	C:20 T:0
NZ_CP008706	110342	snp	A:20 G:0
NZ_CP008706	111689	snp	A:20 C:0
NZ_CP008706	111702	snp	A:20 T:0
NZ_CP008706	112057	snp	G:20 T:0	CDS	-	108/444	36/147	missense_variant c.108A>C p.Glu36Asp	ABUW_RS00495	dtd	D-aminoacyl-tRNA deacylase
NZ_CP008706	113565	snp	T:20 C:0
NZ_CP008706	113626	snp	T:20 G:0
NZ_CP008706	113797	snp	A:20 G:0	CDS	+	100/849	34/282	missense_variant c.100G>A p.Ala34Thr	ABUW_RS00505		sulfurtransferase
NZ_CP008706	114947	snp	C:16 A:0	CDS	+	405/852	135/283	missense_variant c.405A>C p.Glu135Asp	ABUW_RS00510	asd	archaetidylserine decarboxylase
NZ_CP008706	115004	complex	GTTTG:16 ATTTT:0	CDS	+	462/852	154/283	missense_variant c.462_466delATTTTinsGTTTG p.Ser156Ala	ABUW_RS00510	asd	archaetidylserine decarboxylase
NZ_CP008706	115242	snp	C:10 G:0	CDS	+	700/852	234/283	missense_variant c.700G>C p.Glu234Gln	ABUW_RS00510	asd	archaetidylserine decarboxylase
NZ_CP008706	115764	snp	A:15 T:0	CDS	+	152/1197	51/398	missense_variant c.152T>A p.Val51Glu	ABUW_RS00515		alpha/beta fold hydrolase
NZ_CP008706	115779	complex	TG:15 CT:0	CDS	+	167/1197	56/398	missense_variant c.167_168delCTinsTG p.Pro56Leu	ABUW_RS00515		alpha/beta fold hydrolase
NZ_CP008706	115830	snp	G:20 A:0	CDS	+	218/1197	73/398	missense_variant c.218A>G p.Asp73Gly	ABUW_RS00515		alpha/beta fold hydrolase
NZ_CP008706	116206	complex	GGCAATTGCAGTGTCTGCC:15 TGCTATTACCGTGGCGGCT:0	CDS	+	594/1197	198/398	missense_variant c.594_612delTGCTATTACCGTGGCGGCTinsGGCAATTGCAGTGTCTGCC p.ThrValAla201AlaValSer	ABUW_RS00515		alpha/beta fold hydrolase
NZ_CP008706	116265	snp	T:14 C:0	CDS	+	653/1197	218/398	missense_variant c.653C>T p.Ala218Val	ABUW_RS00515		alpha/beta fold hydrolase
NZ_CP008706	116343	snp	A:14 G:0	CDS	+	731/1197	244/398	missense_variant c.731G>A p.Ser244Asn	ABUW_RS00515		alpha/beta fold hydrolase
NZ_CP008706	116423	snp	T:14 C:0	CDS	+	811/1197	271/398	missense_variant c.811C>T p.Pro271Ser	ABUW_RS00515		alpha/beta fold hydrolase
NZ_CP008706	116437	snp	G:15 T:0	CDS	+	825/1197	275/398	missense_variant c.825T>G p.Asn275Lys	ABUW_RS00515		alpha/beta fold hydrolase
NZ_CP008706	116630	snp	G:17 C:0	CDS	+	1018/1197	340/398	missense_variant c.1018C>G p.Pro340Ala	ABUW_RS00515		alpha/beta fold hydrolase
NZ_CP008706	116693	complex	ACG:17 TCA:0	CDS	+	1081/1197	361/398	missense_variant c.1081_1083delTCAinsACG p.Ser361Thr	ABUW_RS00515		alpha/beta fold hydrolase
NZ_CP008706	116750	snp	G:20 C:0	CDS	+	1138/1197	380/398	missense_variant c.1138C>G p.His380Asp	ABUW_RS00515		alpha/beta fold hydrolase
NZ_CP008706	116761	complex	CCTT:18 TGTC:0	CDS	+	1149/1197	383/398	missense_variant c.1149_1152delTGTCinsCCTT p.Val384Leu	ABUW_RS00515		alpha/beta fold hydrolase
NZ_CP008706	116776	complex	TCAGA:19 ACAGG:0	CDS	+	1164/1197	388/398	missense_variant c.1164_1168delACAGGinsTCAGA p.LysGlnAla388AsnGlnThr	ABUW_RS00515		alpha/beta fold hydrolase
NZ_CP008706	116822	complex	CTTAT:19 GCTAC:0
NZ_CP008706	116868	snp	G:20 A:0
NZ_CP008706	116949	snp	A:20 T:0	CDS	-	1289/1359	430/452	missense_variant c.1289A>T p.Gln430Leu	ABUW_RS00520	phoR	phosphate regulon sensor histidine kinase PhoR
NZ_CP008706	117670	snp	G:20 A:0	CDS	-	568/1359	190/452	missense_variant c.568T>C p.Phe190Leu	ABUW_RS00520	phoR	phosphate regulon sensor histidine kinase PhoR
NZ_CP008706	119120	snp	G:20 A:0
NZ_CP008706	119139	snp	T:20 A:0
NZ_CP008706	119151	complex	GT:19 AC:0
NZ_CP008706	119160	snp	G:20 A:0
NZ_CP008706	119175	snp	G:20 A:0
NZ_CP008706	119183	snp	A:20 C:0
NZ_CP008706	119194	snp	C:20 G:0
NZ_CP008706	120501	snp	G:20 A:0	CDS	+	421/834	141/277	missense_variant c.421A>G p.Ile141Val	ABUW_RS00535		SDR family NAD(P)-dependent oxidoreductase
NZ_CP008706	120916	snp	G:20 A:0
NZ_CP008706	122444	snp	C:20 A:0
NZ_CP008706	122762	snp	A:20 G:0	CDS	-	838/1155	280/384	missense_variant c.838C>T p.His280Tyr	ABUW_RS00545		pyridoxal phosphate-dependent aminotransferase
NZ_CP008706	123043	complex	TCAATG:19 GCGATC:0	CDS	-	557/1155	184/384	missense_variant c.552_557delGATCGCinsCATTGA p.Ala186Glu	ABUW_RS00545		pyridoxal phosphate-dependent aminotransferase
NZ_CP008706	123357	complex	ATGA:20 CTGG:0	CDS	-	243/1155	80/384	missense_variant c.240_243delCCAGinsTCAT p.Gln81His	ABUW_RS00545		pyridoxal phosphate-dependent aminotransferase
NZ_CP008706	123613	snp	G:20 A:0
NZ_CP008706	124808	snp	A:20 G:0	CDS	-	130/1311	44/436	missense_variant c.130C>T p.His44Tyr	ABUW_RS00550		DUF445 domain-containing protein
NZ_CP008706	125141	snp	C:20 T:0	CDS	-	374/564	125/187	missense_variant c.374A>G p.Asp125Gly	ABUW_RS00555		CC0125/CC1285 family lipoprotein
NZ_CP008706	125358	complex	AG:19 GA:0	CDS	-	157/564	52/187	missense_variant c.156_157delTCinsCT p.Pro53Ser	ABUW_RS00555		CC0125/CC1285 family lipoprotein
NZ_CP008706	125451	snp	T:19 C:0	CDS	-	64/564	22/187	missense_variant c.64G>A p.Val22Ile	ABUW_RS00555		CC0125/CC1285 family lipoprotein
NZ_CP008706	126011	snp	T:20 C:0	CDS	-	103/540	35/179	missense_variant c.103G>A p.Ala35Thr	ABUW_RS00560		DUF924 family protein
NZ_CP008706	127863	snp	T:20 C:0
NZ_CP008706	128310	snp	C:20 T:0	CDS	+	437/516	146/171	missense_variant c.437T>C p.Val146Ala	ABUW_RS00570		disulfide bond formation protein B
NZ_CP008706	129077	snp	G:20 T:0	CDS	+	523/3306	175/1101	missense_variant c.523T>G p.Ser175Ala	ABUW_RS00575		type VI secretion system Vgr family protein
NZ_CP008706	129724	snp	A:20 T:0	CDS	+	1170/3306	390/1101	missense_variant c.1170T>A p.His390Gln	ABUW_RS00575		type VI secretion system Vgr family protein
NZ_CP008706	129793	complex	GG:19 AA:0	CDS	+	1239/3306	413/1101	missense_variant c.1239_1240delAAinsGG p.Ser414Gly	ABUW_RS00575		type VI secretion system Vgr family protein
NZ_CP008706	130240	complex	AATC:16 GGTT:0	CDS	+	1686/3306	562/1101	missense_variant c.1686_1689delGGTTinsAATC p.Val563Ile	ABUW_RS00575		type VI secretion system Vgr family protein
NZ_CP008706	130943	snp	A:20 G:0	CDS	+	2389/3306	797/1101	missense_variant c.2389G>A p.Ala797Thr	ABUW_RS00575		type VI secretion system Vgr family protein
NZ_CP008706	131096	snp	C:20 A:0	CDS	+	2542/3306	848/1101	missense_variant c.2542A>C p.Lys848Gln	ABUW_RS00575		type VI secretion system Vgr family protein
NZ_CP008706	137744	ins	GA:19 G:0
NZ_CP008706	138056	snp	A:20 G:0	CDS	+	305/582	102/193	missense_variant c.305G>A p.Ser102Asn	ABUW_RS00610		YqiA/YcfP family alpha/beta fold hydrolase
NZ_CP008706	140571	snp	C:19 T:0	CDS	-	286/504	96/167	missense_variant c.286A>G p.Ile96Val	ABUW_RS00620		ureidoglycolate lyase
NZ_CP008706	141493	complex	TTTG:20 GTTA:0	CDS	-	371/1011	123/336	missense_variant c.368_371delTAACinsCAAA p.ValThr123AlaLys	ABUW_RS00625	alc	allantoicase
NZ_CP008706	141925	snp	G:20 A:0
NZ_CP008706	141982	snp	G:20 A:0
NZ_CP008706	142792	snp	A:20 G:0	CDS	+	730/1158	244/385	missense_variant c.730G>A p.Asp244Asn	ABUW_RS00630	hpxO	FAD-dependent urate hydroxylase HpxO
NZ_CP008706	143238	ins	AG:19 A:0
NZ_CP008706	143659	complex	GAG:18 CGC:0	CDS	-	340/726	113/241	missense_variant c.338_340delGCGinsCTC p.SerGlu113ThrGln	ABUW_RS00635		outer membrane protein OmpK
NZ_CP008706	143711	complex	TGTCAA:19 CGCCAG:0	CDS	-	288/726	95/241	missense_variant c.283_288delCTGGCGinsTTGACA p.Ala96Thr	ABUW_RS00635		outer membrane protein OmpK
NZ_CP008706	144399	snp	T:20 C:0	CDS	-	1090/1368	364/455	missense_variant c.1090G>A p.Ala364Thr	ABUW_RS00640		nucleobase:cation symporter-2 family protein
NZ_CP008706	146398	snp	T:20 G:0
NZ_CP008706	146428	snp	A:20 C:0
NZ_CP008706	146500	snp	T:20 C:0	CDS	-	902/966	301/321	missense_variant c.902G>A p.Arg301His	ABUW_RS00655	puuE	allantoinase PuuE
NZ_CP008706	146952	complex	AC:19 TG:0	CDS	-	450/966	150/321	missense_variant c.449_450delCAinsGT p.Thr150Ser	ABUW_RS00655	puuE	allantoinase PuuE
NZ_CP008706	147097	snp	C:20 T:0	CDS	-	305/966	102/321	missense_variant c.305A>G p.Asn102Ser	ABUW_RS00655	puuE	allantoinase PuuE
NZ_CP008706	147972	snp	A:20 G:0	CDS	+	319/351	107/116	missense_variant c.319G>A p.Gly107Ser	ABUW_RS00660		HPF/RaiA family ribosome-associated protein
NZ_CP008706	148042	complex	TACG:20 GACA:0
NZ_CP008706	148053	snp	T:20 A:0
NZ_CP008706	148889	snp	T:20 A:0	CDS	+	169/768	57/255	missense_variant c.169A>T p.Thr57Ser	ABUW_RS00670		transporter
NZ_CP008706	149676	snp	A:20 C:0	CDS	+	160/1815	54/604	missense_variant c.160C>A p.Gln54Lys	ABUW_RS00675	dsbD	protein-disulfide reductase DsbD
NZ_CP008706	150781	complex	TG:18 CA:0	CDS	+	1265/1815	422/604	missense_variant c.1265_1266delCAinsTG p.Ala422Val	ABUW_RS00675	dsbD	protein-disulfide reductase DsbD
NZ_CP008706	150791	complex	ATTGCTA:17 TGTACTT:0	CDS	+	1275/1815	425/604	missense_variant c.1275_1281delTGTACTTinsATTGCTA p.PheVal425LeuLeu	ABUW_RS00675	dsbD	protein-disulfide reductase DsbD
NZ_CP008706	150926	snp	C:19 A:0	CDS	+	1410/1815	470/604	missense_variant c.1410A>C p.Gln470His	ABUW_RS00675	dsbD	protein-disulfide reductase DsbD
NZ_CP008706	151006	snp	T:18 C:0	CDS	+	1490/1815	497/604	missense_variant c.1490C>T p.Ala497Val	ABUW_RS00675	dsbD	protein-disulfide reductase DsbD
NZ_CP008706	151025	complex	AC:18 GG:0	CDS	+	1509/1815	503/604	missense_variant c.1509_1510delGGinsAC p.Ala504Pro	ABUW_RS00675	dsbD	protein-disulfide reductase DsbD
NZ_CP008706	151095	complex	GCAT:19 TCAC:0	CDS	+	1579/1815	527/604	missense_variant c.1579_1582delTCACinsGCAT p.SerPro527AlaSer	ABUW_RS00675	dsbD	protein-disulfide reductase DsbD
NZ_CP008706	151120	complex	CA:19 TG:0	CDS	+	1604/1815	535/604	missense_variant c.1604_1605delTGinsCA p.Val535Ala	ABUW_RS00675	dsbD	protein-disulfide reductase DsbD
NZ_CP008706	151315	snp	T:20 C:0	CDS	+	1799/1815	600/604	missense_variant c.1799C>T p.Ala600Val	ABUW_RS00675	dsbD	protein-disulfide reductase DsbD
NZ_CP008706	151648	snp	T:20 C:0	CDS	-	869/1194	290/397	missense_variant c.869G>A p.Arg290Gln	ABUW_RS00680		GGDEF domain-containing protein
NZ_CP008706	153725	snp	T:20 G:0
NZ_CP008706	154377	snp	T:20 C:0	CDS	-	202/351	68/116	missense_variant c.202G>A p.Glu68Lys	ABUW_RS00695		arsenate reductase
NZ_CP008706	156551	snp	C:20 G:0
NZ_CP008706	156573	del	A:20 AG:0
NZ_CP008706	156783	snp	A:20 G:0	CDS	-	2005/2190	669/729	missense_variant c.2005C>T p.Pro669Ser	ABUW_RS00710		TonB-dependent receptor
NZ_CP008706	157918	complex	AC:19 GT:0	CDS	-	870/2190	290/729	missense_variant c.869_870delACinsGT p.Asp290Gly	ABUW_RS00710		TonB-dependent receptor
NZ_CP008706	157990	complex	TACACGATT:19 AACTCGACC:0	CDS	-	798/2190	264/729	missense_variant c.790_798delGGTCGAGTTinsAATCGTGTA p.Gly264Asn	ABUW_RS00710		TonB-dependent receptor
NZ_CP008706	158912	snp	A:20 T:0
NZ_CP008706	158924	snp	G:20 A:0
NZ_CP008706	159004	ins	GC:19 G:0
NZ_CP008706	159069	snp	T:20 C:0	CDS	-	160/213	54/70	missense_variant c.160G>A p.Glu54Lys	ABUW_RS00715		DUF1737 domain-containing protein
NZ_CP008706	159239	del	T:19 TA:0
NZ_CP008706	159258	complex	GGAG:18 ATCA:0
NZ_CP008706	160342	complex	TTTC:19 GTTA:0
NZ_CP008706	160355	snp	C:19 T:0
NZ_CP008706	160411	complex	TG:17 CC:0
NZ_CP008706	160419	complex	GCTAGC:17 ACCATA:0
NZ_CP008706	161996	snp	G:20 A:0	CDS	+	316/1449	106/482	missense_variant c.316A>G p.Ile106Val	ABUW_RS00730	murC	UDP-N-acetylmuramate--L-alanine ligase
NZ_CP008706	163032	snp	G:20 A:0	CDS	+	1352/1449	451/482	missense_variant c.1352A>G p.Asn451Ser	ABUW_RS00730	murC	UDP-N-acetylmuramate--L-alanine ligase
NZ_CP008706	167631	snp	T:20 C:0
NZ_CP008706	173931	snp	A:20 G:0	CDS	+	997/1980	333/659	missense_variant c.997G>A p.Val333Ile	ABUW_RS00775		2-oxo acid dehydrogenase subunit E2
NZ_CP008706	173957	complex	GCCTA:20 ACCTG:0	CDS	+	1023/1980	341/659	missense_variant c.1023_1027delACCTGinsGCCTA p.Ala343Thr	ABUW_RS00775		2-oxo acid dehydrogenase subunit E2
NZ_CP008706	174605	snp	T:20 G:0	CDS	+	1671/1980	557/659	missense_variant c.1671G>T p.Glu557Asp	ABUW_RS00775		2-oxo acid dehydrogenase subunit E2
NZ_CP008706	175004	snp	A:20 G:0
NZ_CP008706	175045	snp	A:20 G:0
NZ_CP008706	175780	snp	C:20 A:0	CDS	+	197/576	66/191	missense_variant c.197A>C p.Glu66Ala	ABUW_RS00785		TMEM165/GDT1 family protein
NZ_CP008706	176156	complex	TTAAATG:14 CTAACGC:0	CDS	+	573/576	191/191	splice_region_variant&stop_retained_variant c.573_*3delCTAACGCinsTTAAATG p.193	ABUW_RS00785		TMEM165/GDT1 family protein
NZ_CP008706	176173	complex	TATAT:14 GCGAA:0
NZ_CP008706	176190	complex	ATTAA:14 GAATG:0
NZ_CP008706	177124	snp	T:20 C:0	CDS	-	1252/2157	418/718	missense_variant c.1252G>A p.Val418Ile	ABUW_RS00790		TonB-dependent siderophore receptor
NZ_CP008706	177400	snp	T:20 C:0	CDS	-	976/2157	326/718	missense_variant c.976G>A p.Glu326Lys	ABUW_RS00790		TonB-dependent siderophore receptor
NZ_CP008706	178288	snp	T:20 G:0	CDS	-	88/2157	30/718	missense_variant c.88C>A p.Pro30Thr	ABUW_RS00790		TonB-dependent siderophore receptor
NZ_CP008706	178392	snp	A:20 G:0
NZ_CP008706	178481	snp	G:20 C:0
NZ_CP008706	178515	snp	G:20 A:0
NZ_CP008706	178537	snp	T:20 C:0
NZ_CP008706	179044	snp	G:20 A:0	CDS	+	442/798	148/265	missense_variant c.442A>G p.Ile148Val	ABUW_RS00795		MBL fold metallo-hydrolase
NZ_CP008706	179251	complex	GTC:19 ATT:0	CDS	+	649/798	217/265	missense_variant c.649_651delATTinsGTC p.Ile217Val	ABUW_RS00795		MBL fold metallo-hydrolase
NZ_CP008706	179278	snp	T:20 G:0	CDS	+	676/798	226/265	missense_variant c.676G>T p.Val226Phe	ABUW_RS00795		MBL fold metallo-hydrolase
NZ_CP008706	179409	snp	G:20 A:0
NZ_CP008706	179424	snp	C:20 T:0
NZ_CP008706	183065	snp	C:20 T:0	CDS	+	109/657	37/218	missense_variant c.109T>C p.Phe37Leu	ABUW_RS00815	pdxH	pyridoxamine 5'-phosphate oxidase
NZ_CP008706	183462	complex	AC:19 GT:0	CDS	+	506/657	169/218	missense_variant c.506_507delGTinsAC p.Arg169His	ABUW_RS00815	pdxH	pyridoxamine 5'-phosphate oxidase
NZ_CP008706	185049	snp	G:20 A:0	CDS	+	1436/1701	479/566	missense_variant c.1436A>G p.Gln479Arg	ABUW_RS00820	recJ	single-stranded-DNA-specific exonuclease RecJ
NZ_CP008706	185353	snp	G:20 C:0
NZ_CP008706	186177	snp	T:20 C:0
NZ_CP008706	186197	snp	T:20 C:0
NZ_CP008706	186414	snp	A:20 G:0
NZ_CP008706	186487	snp	A:20 G:0
NZ_CP008706	188170	snp	T:20 C:0	CDS	+	26/1059	9/352	missense_variant c.26C>T p.Thr9Ile	ABUW_RS00840		alkene reductase
NZ_CP008706	188265	snp	C:20 G:0	CDS	+	121/1059	41/352	missense_variant c.121G>C p.Glu41Gln	ABUW_RS00840		alkene reductase
NZ_CP008706	189231	snp	G:20 A:0
NZ_CP008706	189242	snp	A:20 G:0
NZ_CP008706	189266	snp	G:20 A:0
NZ_CP008706	190682	snp	C:20 T:0	CDS	+	22/708	8/235	missense_variant c.22T>C p.Ser8Pro	ABUW_RS00850		16S rRNA (uracil(1498)-N(3))-methyltransferase
NZ_CP008706	190859	snp	T:20 C:0	CDS	+	199/708	67/235	missense_variant c.199C>T p.Arg67Cys	ABUW_RS00850		16S rRNA (uracil(1498)-N(3))-methyltransferase
NZ_CP008706	190968	snp	G:20 A:0	CDS	+	308/708	103/235	missense_variant c.308A>G p.Lys103Arg	ABUW_RS00850		16S rRNA (uracil(1498)-N(3))-methyltransferase
NZ_CP008706	193155	snp	T:20 C:0
NZ_CP008706	194925	snp	G:20 T:0	CDS	+	1615/1950	539/649	missense_variant c.1615T>G p.Ser539Ala	ABUW_RS00865	acs	acetate--CoA ligase
NZ_CP008706	195231	snp	A:20 G:0	CDS	+	1921/1950	641/649	missense_variant c.1921G>A p.Ala641Thr	ABUW_RS00865	acs	acetate--CoA ligase
NZ_CP008706	195278	complex	TCCGA:19 CCCGT:0
NZ_CP008706	195352	complex	TATA:19 CATG:0	CDS	-	498/543	165/180	missense_variant c.495_498delCATGinsTATA p.Met166Ile	ABUW_RS00870		cysteine hydrolase family protein
NZ_CP008706	195363	snp	T:20 C:0	CDS	-	487/543	163/180	missense_variant c.487G>A p.Ala163Thr	ABUW_RS00870		cysteine hydrolase family protein
NZ_CP008706	195416	snp	T:20 C:0	CDS	-	434/543	145/180	missense_variant c.434G>A p.Ser145Asn	ABUW_RS00870		cysteine hydrolase family protein
NZ_CP008706	195564	snp	C:20 T:0	CDS	-	286/543	96/180	missense_variant c.286A>G p.Lys96Glu	ABUW_RS00870		cysteine hydrolase family protein
NZ_CP008706	195618	snp	C:20 T:0	CDS	-	232/543	78/180	missense_variant c.232A>G p.Asn78Asp	ABUW_RS00870		cysteine hydrolase family protein
NZ_CP008706	195722	snp	T:20 C:0	CDS	-	128/543	43/180	missense_variant c.128G>A p.Gly43Asp	ABUW_RS00870		cysteine hydrolase family protein
NZ_CP008706	195895	snp	T:20 C:0
NZ_CP008706	195946	complex	CC:20 TT:0
NZ_CP008706	196587	snp	T:17 C:0	CDS	-	988/1113	330/370	missense_variant c.988G>A p.Val330Ile	ABUW_RS00880	sfnG	dimethylsulfone monooxygenase SfnG
NZ_CP008706	197241	complex	GA:19 CG:0	CDS	-	334/1113	111/370	missense_variant c.333_334delCGinsTC p.Glu112Gln	ABUW_RS00880	sfnG	dimethylsulfone monooxygenase SfnG
NZ_CP008706	197588	complex	CATTCG:18 AATTTCA:0
NZ_CP008706	197618	complex	GC:18 AT:0
NZ_CP008706	198466	snp	C:20 T:0
NZ_CP008706	198497	snp	A:20 G:0
NZ_CP008706	198624	snp	T:20 A:0
NZ_CP008706	199547	complex	ACA:20 GCG:0	CDS	-	648/768	216/255	missense_variant c.646_648delCGCinsTGT p.Arg216Cys	ABUW_RS00895		hypothetical protein
NZ_CP008706	200211	snp	A:20 G:0
NZ_CP008706	200377	snp	T:20 G:0
NZ_CP008706	200477	snp	C:20 T:0
NZ_CP008706	200552	snp	T:20 C:0
NZ_CP008706	200564	snp	C:20 T:0
NZ_CP008706	200571	del	T:20 TG:0
NZ_CP008706	206384	snp	A:20 G:0
NZ_CP008706	207291	snp	G:20 A:0
NZ_CP008706	210381	snp	C:20 A:0
NZ_CP008706	210394	snp	A:20 G:0
NZ_CP008706	210500	snp	A:20 G:0
NZ_CP008706	210563	snp	C:20 T:0
NZ_CP008706	210684	snp	A:20 G:0
NZ_CP008706	210799	del	A:19 AT:0
NZ_CP008706	210812	snp	A:20 G:0
NZ_CP008706	210917	ins	TA:18 T:0
NZ_CP008706	211010	snp	A:20 G:0
NZ_CP008706	211036	snp	G:20 T:0
NZ_CP008706	211730	snp	C:20 T:0	CDS	+	484/1707	162/568	missense_variant c.484T>C p.Cys162Arg	ABUW_RS00930		GGDEF domain-containing protein
NZ_CP008706	212555	snp	C:20 A:0	CDS	+	1309/1707	437/568	missense_variant c.1309A>C p.Lys437Gln	ABUW_RS00930		GGDEF domain-containing protein
NZ_CP008706	216033	snp	C:20 A:0
NZ_CP008706	216083	snp	T:20 A:0
NZ_CP008706	216585	snp	T:20 A:0	CDS	+	468/603	156/200	missense_variant c.468A>T p.Glu156Asp	ABUW_RS00940		TetR/AcrR family transcriptional regulator
NZ_CP008706	217651	snp	C:20 A:0	CDS	+	928/978	310/325	missense_variant c.928A>C p.Lys310Gln	ABUW_RS00945		zinc-binding dehydrogenase
NZ_CP008706	217741	snp	A:20 G:0
NZ_CP008706	217875	complex	ATG:19 GTA:0	CDS	+	110/354	37/117	missense_variant c.110_112delGTAinsATG p.SerThr37AsnAla	ABUW_RS00950		DUF1304 domain-containing protein
NZ_CP008706	219411	snp	C:20 A:0
NZ_CP008706	219809	snp	A:20 G:0	CDS	+	310/1083	104/360	missense_variant c.310G>A p.Val104Ile	ABUW_RS00965		DUF475 domain-containing protein
NZ_CP008706	220048	complex	TGC:13 AGG:0	CDS	+	549/1083	183/360	missense_variant c.549_551delAGGinsTGC p.Gly184Ala	ABUW_RS00965		DUF475 domain-containing protein
NZ_CP008706	220057	complex	GGACGAAGTTCACCGC:12 CGATGACCATCAACGT:0	CDS	+	558/1083	186/360	missense_variant c.558_573delCGATGACCATCAACGTinsGGACGAAGTTCACCGC p.AspHisGln188GluValHis	ABUW_RS00965		DUF475 domain-containing protein
NZ_CP008706	220081	complex	GGTC:12 AACT:0	CDS	+	582/1083	194/360	missense_variant c.582_585delAACTinsGGTC p.Thr195Val	ABUW_RS00965		DUF475 domain-containing protein
NZ_CP008706	220609	snp	C:20 A:0
NZ_CP008706	222596	snp	C:20 A:0	CDS	+	452/582	151/193	missense_variant c.452A>C p.Asn151Thr	ABUW_RS00975	ssb	single-stranded DNA-binding protein
NZ_CP008706	222736	complex	CG:19 TA:0
NZ_CP008706	223143	snp	C:20 A:0	CDS	-	640/696	214/231	missense_variant c.640T>G p.Ser214Ala	ABUW_RS00985		AzlC family ABC transporter permease
NZ_CP008706	223844	snp	A:20 G:0
NZ_CP008706	224415	snp	T:20 C:0
NZ_CP008706	224431	snp	G:20 A:0
NZ_CP008706	226099	snp	G:14 C:0	CDS	+	1395/1443	465/480	missense_variant c.1395C>G p.Asp465Glu	ABUW_RS00995		amino acid permease
NZ_CP008706	226158	complex	AA:11 C:0
NZ_CP008706	226172	snp	T:11 A:0
NZ_CP008706	227389	complex	CTTTC:15 TATTT:0	CDS	-	319/1500	105/499	missense_variant c.315_319delAAATAinsGAAAG p.AsnIle106LysVal	ABUW_RS01000		PLP-dependent aminotransferase family protein
NZ_CP008706	227871	snp	C:20 A:0	CDS	+	8/1293	3/430	missense_variant c.8A>C p.Asn3Thr	ABUW_RS01005	gabT	4-aminobutyrate--2-oxoglutarate transaminase
NZ_CP008706	227969	snp	A:20 C:0	CDS	+	106/1293	36/430	missense_variant c.106C>A p.Leu36Ile	ABUW_RS01005	gabT	4-aminobutyrate--2-oxoglutarate transaminase
NZ_CP008706	228175	complex	GAAGGCA:19 AAAGTCT:0	CDS	+	312/1293	104/430	missense_variant c.312_318delAAAGTCTinsGAAGGCA p.Ser106Ala	ABUW_RS01005	gabT	4-aminobutyrate--2-oxoglutarate transaminase
NZ_CP008706	229515	complex	CCGCCGTG:19 GCGTCGTA:0	CDS	+	363/1449	121/482	missense_variant c.363_370delGCGTCGTAinsCCGCCGTG p.Ile124Val	ABUW_RS01010		NAD-dependent succinate-semialdehyde dehydrogenase
NZ_CP008706	229923	complex	CGCGCCTGTATTG:14 TGCACCAGTTGTA:0	CDS	+	771/1449	257/482	missense_variant c.771_783delTGCACCAGTTGTAinsCGCGCCTGTATTG p.Val261Leu	ABUW_RS01010		NAD-dependent succinate-semialdehyde dehydrogenase
NZ_CP008706	230069	snp	A:17 G:0	CDS	+	917/1449	306/482	missense_variant c.917G>A p.Arg306His	ABUW_RS01010		NAD-dependent succinate-semialdehyde dehydrogenase
NZ_CP008706	230694	complex	CCGGT:18 TCGG:0
NZ_CP008706	232372	snp	G:20 A:0
NZ_CP008706	232467	complex	CTTG:19 GTTA:0
NZ_CP008706	232498	snp	T:20 C:0
NZ_CP008706	232564	snp	T:20 C:0
NZ_CP008706	233009	snp	C:20 A:0	CDS	+	406/873	136/290	missense_variant c.406A>C p.Thr136Pro	ABUW_RS01025		pirin family protein
NZ_CP008706	233058	snp	T:20 C:0	CDS	+	455/873	152/290	missense_variant c.455C>T p.Ala152Val	ABUW_RS01025		pirin family protein
NZ_CP008706	233755	snp	T:20 C:0
NZ_CP008706	233796	snp	C:20 T:0
NZ_CP008706	235415	del	A:17 ATCT:0	CDS	+	198/828	66/275	disruptive_inframe_deletion c.198_200delTCT p.Leu67del	ABUW_RS01035		SAM-dependent methyltransferase
NZ_CP008706	235422	ins	ACTC:17 A:0	CDS	+	205/828	69/275	conservative_inframe_insertion c.204_205insCTC p.Leu68dup	ABUW_RS01035		SAM-dependent methyltransferase
NZ_CP008706	235534	snp	C:19 T:0	CDS	+	316/828	106/275	missense_variant c.316T>C p.Phe106Leu	ABUW_RS01035		SAM-dependent methyltransferase
NZ_CP008706	235613	complex	CCATTTTA:17 TGGTGCTC:0	CDS	+	395/828	132/275	missense_variant c.395_402delTGGTGCTCinsCCATTTTA p.ValVal132AlaIle	ABUW_RS01035		SAM-dependent methyltransferase
NZ_CP008706	235801	complex	AATA:18 GATG:0	CDS	+	583/828	195/275	missense_variant c.583_586delGATGinsAATA p.AspAla195AsnThr	ABUW_RS01035		SAM-dependent methyltransferase
NZ_CP008706	235864	snp	C:20 A:0	CDS	+	646/828	216/275	missense_variant c.646A>C p.Lys216Gln	ABUW_RS01035		SAM-dependent methyltransferase
NZ_CP008706	236588	snp	G:20 A:0
NZ_CP008706	236621	snp	A:20 G:0
NZ_CP008706	236631	complex	GTTTAAA:19 ATTTGAT:0
NZ_CP008706	236740	snp	G:20 C:0
NZ_CP008706	236765	del	C:19 CA:0
NZ_CP008706	236857	snp	T:20 C:0
NZ_CP008706	236874	snp	A:20 G:0
NZ_CP008706	237050	complex	CAAAAGGTC:19 TAAATGGTG:0
NZ_CP008706	237087	snp	C:20 A:0
NZ_CP008706	237101	snp	T:20 A:0
NZ_CP008706	237318	snp	T:20 C:0
NZ_CP008706	237602	complex	AG:19 GC:0	CDS	-	963/1245	321/414	missense_variant c.962_963delGCinsCT p.Ser321Thr	ABUW_RS01050		multidrug efflux MFS transporter SxtP
NZ_CP008706	237628	snp	C:20 A:0	CDS	-	937/1245	313/414	missense_variant c.937T>G p.Leu313Val	ABUW_RS01050		multidrug efflux MFS transporter SxtP
NZ_CP008706	237940	snp	T:20 C:0	CDS	-	625/1245	209/414	missense_variant c.625G>A p.Ala209Thr	ABUW_RS01050		multidrug efflux MFS transporter SxtP
NZ_CP008706	238240	snp	T:19 G:0	CDS	-	325/1245	109/414	missense_variant c.325C>A p.Leu109Ile	ABUW_RS01050		multidrug efflux MFS transporter SxtP
NZ_CP008706	238259	complex	CGC:17 TGT:0	CDS	-	306/1245	102/414	missense_variant c.304_306delACAinsGCG p.Thr102Ala	ABUW_RS01050		multidrug efflux MFS transporter SxtP
NZ_CP008706	238596	snp	C:19 T:0
NZ_CP008706	238610	snp	A:19 C:0
NZ_CP008706	238646	complex	AGA:18 GAG:0
NZ_CP008706	238672	snp	T:19 C:0
NZ_CP008706	238678	complex	GACACG:18 ATCATA:0
NZ_CP008706	238700	snp	A:19 G:0
NZ_CP008706	239109	complex	TATTA:20 CATTG:0	CDS	+	407/921	136/306	missense_variant c.407_411delCATTGinsTATTA p.Ser136Leu	ABUW_RS01055		multidrug efflux pump transcriptional activator SxtR
NZ_CP008706	239244	snp	C:20 T:0	CDS	+	542/921	181/306	missense_variant c.542T>C p.Val181Ala	ABUW_RS01055		multidrug efflux pump transcriptional activator SxtR
NZ_CP008706	239251	snp	C:20 A:0	CDS	+	549/921	183/306	missense_variant c.549A>C p.Gln183His	ABUW_RS01055		multidrug efflux pump transcriptional activator SxtR
NZ_CP008706	239876	snp	T:20 G:0	CDS	-	632/888	211/295	missense_variant c.632C>A p.Thr211Asn	ABUW_RS01060		DMT family transporter
NZ_CP008706	240581	snp	G:20 A:0
NZ_CP008706	240591	snp	C:20 G:0
NZ_CP008706	240606	snp	T:20 A:0
NZ_CP008706	240612	snp	T:20 C:0
NZ_CP008706	240652	complex	GTAAT:19 CTAAG:0
NZ_CP008706	240687	snp	C:20 A:0
NZ_CP008706	241117	complex	GCC:17 CAA:0	CDS	+	382/744	128/247	missense_variant c.382_384delCAAinsGCC p.Gln128Ala	ABUW_RS01065		hypothetical protein
NZ_CP008706	241218	complex	CATTG:17 TATTA:0	CDS	+	483/744	161/247	missense_variant c.483_487delTATTAinsCATTG p.Ser163Gly	ABUW_RS01065		hypothetical protein
NZ_CP008706	241281	snp	T:17 G:0	CDS	+	546/744	182/247	missense_variant c.546G>T p.Glu182Asp	ABUW_RS01065		hypothetical protein
NZ_CP008706	241400	snp	A:19 G:0	CDS	+	665/744	222/247	missense_variant c.665G>A p.Ser222Asn	ABUW_RS01065		hypothetical protein
NZ_CP008706	241608	complex	GACT:18 AGCC:0	CDS	+	105/393	35/130	missense_variant c.105_108delAGCCinsGACT p.Ala36Thr	ABUW_RS01070		hypothetical protein
NZ_CP008706	241858	complex	GAA:18 CAG:0	CDS	+	355/393	119/130	missense_variant c.355_357delCAGinsGAA p.Gln119Glu	ABUW_RS01070		hypothetical protein
NZ_CP008706	241929	complex	TTATGGGTTG:16 AATAGCTTA:0
NZ_CP008706	242014	complex	ATCG:18 TTCA:0	CDS	-	930/1002	309/333	missense_variant c.927_930delTGAAinsCGAT p.Glu310Asp	ABUW_RS01075		aldo/keto reductase
NZ_CP008706	242154	complex	TG:18 CC:0	CDS	-	790/1002	263/333	missense_variant c.789_790delGGinsCA p.Ala264Thr	ABUW_RS01075		aldo/keto reductase
NZ_CP008706	242430	snp	A:20 C:0	CDS	-	514/1002	172/333	missense_variant c.514G>T p.Ala172Ser	ABUW_RS01075		aldo/keto reductase
NZ_CP008706	242999	snp	C:20 T:0
NZ_CP008706	243305	snp	T:20 A:0	CDS	-	653/903	218/300	missense_variant c.653T>A p.Phe218Tyr	ABUW_RS01080		helix-turn-helix domain-containing protein
NZ_CP008706	243979	snp	C:18 T:0
NZ_CP008706	244031	snp	A:14 G:0
NZ_CP008706	244037	snp	C:14 T:0
NZ_CP008706	244074	complex	TGA:10 CGG:0
NZ_CP008706	244391	complex	CCA:14 TCC:0
NZ_CP008706	244398	snp	C:15 T:0
NZ_CP008706	244433	snp	T:18 C:0
NZ_CP008706	244597	snp	T:20 A:0
NZ_CP008706	244645	complex	AC:18 CGTT:0
NZ_CP008706	244664	snp	A:20 T:0
NZ_CP008706	244669	snp	T:20 C:0
NZ_CP008706	244743	complex	AC:15 TT:0
NZ_CP008706	244775	snp	C:13 T:0
NZ_CP008706	244791	snp	T:12 C:0
NZ_CP008706	244803	snp	A:11 G:0
NZ_CP008706	244822	snp	G:10 T:0
NZ_CP008706	247356	snp	T:17 C:0	CDS	-	17/219	1972-06-01	missense_variant c.17G>A p.Arg6Lys	ABUW_RS01105		DUF6500 family protein
NZ_CP008706	247391	snp	C:19 T:0
NZ_CP008706	247740	complex	A:19 TT:0
NZ_CP008706	247829	snp	C:20 T:0
NZ_CP008706	252000	snp	A:20 T:0	CDS	+	1663/1878	555/625	missense_variant c.1663T>A p.Leu555Met	ABUW_RS01135		potassium transporter Kup
NZ_CP008706	252267	complex	CG:19 TT:0
NZ_CP008706	252320	snp	A:20 G:0	CDS	-	395/444	132/147	missense_variant c.395C>T p.Ala132Val	ABUW_RS01140		hypothetical protein
NZ_CP008706	252773	snp	A:20 C:0
NZ_CP008706	254051	complex	CCC:20 ACG:0
NZ_CP008706	254098	snp	T:20 C:0
NZ_CP008706	254121	snp	G:20 A:0
NZ_CP008706	254144	snp	T:20 C:0
NZ_CP008706	254447	snp	A:20 G:0	CDS	+	302/600	101/199	missense_variant c.302G>A p.Gly101Glu	ABUW_RS01150		LysE family translocator
NZ_CP008706	254862	snp	A:15 T:0	CDS	+	72/243	24/80	missense_variant c.72T>A p.Asp24Glu	ABUW_RS01155		hypothetical protein
NZ_CP008706	256490	complex	GGGTATAAA:18 TGGAATGAG:0	CDS	-	579/1005	191/334	missense_variant c.571_579delCTCATTCCAinsTTTATACCC p.Leu191Phe	ABUW_RS01165		AraC family transcriptional regulator
NZ_CP008706	256597	snp	A:20 G:0	CDS	-	472/1005	158/334	missense_variant c.472C>T p.His158Tyr	ABUW_RS01165		AraC family transcriptional regulator
NZ_CP008706	256984	snp	T:20 C:0	CDS	-	85/1005	29/334	missense_variant c.85G>A p.Ala29Thr	ABUW_RS01165		AraC family transcriptional regulator
NZ_CP008706	257085	snp	T:20 C:0
NZ_CP008706	257767	snp	C:20 A:0	CDS	+	590/639	197/212	missense_variant c.590A>C p.Glu197Ala	ABUW_RS01170		hypothetical protein
NZ_CP008706	257833	snp	C:20 A:0
NZ_CP008706	257856	snp	A:20 G:0
NZ_CP008706	259674	snp	T:20 G:0	CDS	+	946/951	316/316	missense_variant c.946G>T p.Ala316Ser	ABUW_RS01180		homoserine kinase
NZ_CP008706	259932	snp	A:16 G:0	CDS	+	241/630	81/209	missense_variant c.241G>A p.Ala81Thr	ABUW_RS01185		DUF1294 domain-containing protein
NZ_CP008706	259956	snp	A:16 G:0	CDS	+	265/630	89/209	missense_variant c.265G>A p.Ala89Thr	ABUW_RS01185		DUF1294 domain-containing protein
NZ_CP008706	261047	complex	TTAGAGG:19 CTAGGGA:0	CDS	-	643/903	213/300	missense_variant c.637_643delTCCCTAGinsCCTCTAA p.SerLeuVal213ProLeuIle	ABUW_RS01195		DMT family transporter
NZ_CP008706	261101	complex	TAAAC:20 CAAAA:0	CDS	-	589/903	195/300	missense_variant c.585_589delTTTTGinsGTTTA p.Ala197Thr	ABUW_RS01195		DMT family transporter
NZ_CP008706	261702	complex	GGG:20 AGA:0
NZ_CP008706	261852	complex	GT:20 AC:0	CDS	+	65/552	22/183	missense_variant c.65_66delACinsGT p.His22Arg	ABUW_RS01200		helix-turn-helix domain-containing protein
NZ_CP008706	262344	snp	G:20 A:0
NZ_CP008706	262381	complex	TCAG:18 AGCA:0
NZ_CP008706	262401	ins	TA:19 T:0
NZ_CP008706	263203	snp	C:20 A:0
NZ_CP008706	264200	snp	C:20 T:0	CDS	-	310/549	104/182	missense_variant c.310A>G p.Ile104Val	ABUW_RS01215		DUF805 domain-containing protein
NZ_CP008706	266362	snp	T:20 A:0
NZ_CP008706	266375	snp	G:20 A:0
NZ_CP008706	266438	snp	A:20 G:0
NZ_CP008706	266765	snp	A:20 T:0
NZ_CP008706	266807	snp	T:20 G:0
NZ_CP008706	266816	snp	C:20 T:0
NZ_CP008706	266858	snp	A:20 G:0
NZ_CP008706	266892	complex	TT:19 CA:0
NZ_CP008706	266902	snp	C:20 G:0
NZ_CP008706	266925	snp	A:20 G:0	CDS	-	421/432	141/143	missense_variant c.421C>T p.Pro141Ser	ABUW_RS01245		GNAT family acetyltransferase
NZ_CP008706	267447	snp	T:20 C:0
NZ_CP008706	267474	snp	A:20 T:0
NZ_CP008706	269019	snp	C:20 A:0
NZ_CP008706	269167	snp	G:20 A:0
NZ_CP008706	271628	snp	A:12 G:0
NZ_CP008706	271645	complex	TATCGAG:10 CATCAAT:0
NZ_CP008706	271881	snp	C:10 A:0
NZ_CP008706	271947	snp	G:15 A:0
NZ_CP008706	274487	snp	A:20 G:0
NZ_CP008706	274699	ins	GT:18 G:0
NZ_CP008706	276966	complex	TTC:20 CTT:0
NZ_CP008706	278005	snp	G:20 A:0
NZ_CP008706	278056	snp	T:20 C:0
NZ_CP008706	278097	snp	A:20 G:0
NZ_CP008706	278138	snp	G:20 A:0
NZ_CP008706	279144	complex	CGTTTGGACAGCATAG:14 GGTCTGAATTGCGTAA:0	CDS	-	282/1278	89/425	missense_variant c.267_282delTTACGCAATTCAGACCinsCTATGCTGTCCAAACG p.Ile92Val	ABUW_RS01280		O-acetylhomoserine aminocarboxypropyltransferase/cysteine synthase family protein
NZ_CP008706	279556	snp	G:20 T:0
NZ_CP008706	279568	snp	G:20 A:0
NZ_CP008706	279674	ins	AT:18 A:0
NZ_CP008706	282795	snp	T:20 C:0	CDS	-	154/693	52/230	missense_variant c.154G>A p.Val52Ile	ABUW_RS01295		hypothetical protein
NZ_CP008706	282805	complex	CAGTA:20 AAGTG:0	CDS	-	144/693	47/230	missense_variant c.140_144delCACTTinsTACTG p.Ala47Val	ABUW_RS01295		hypothetical protein
NZ_CP008706	282990	complex	CATC:20 GATA:0
NZ_CP008706	283119	snp	C:20 T:0	CDS	+	23/399	8/132	missense_variant c.23T>C p.Met8Thr	ABUW_RS01300		cation efflux protein, CzcI-like
NZ_CP008706	289409	snp	A:20 G:0
NZ_CP008706	290439	snp	T:20 G:0
NZ_CP008706	290796	snp	G:20 A:0
NZ_CP008706	290820	snp	A:20 G:0
NZ_CP008706	290898	snp	A:20 G:0
NZ_CP008706	290947	snp	A:20 G:0
NZ_CP008706	292937	snp	T:20 A:0	CDS	-	355/885	119/294	missense_variant c.355T>A p.Leu119Met	ABUW_RS01345		hypothetical protein
NZ_CP008706	294935	ins	TA:19 T:0
NZ_CP008706	294950	snp	A:20 G:0
NZ_CP008706	294958	snp	A:20 G:0
NZ_CP008706	297270	snp	C:20 T:0
NZ_CP008706	297323	snp	G:20 A:0
NZ_CP008706	297391	snp	A:20 G:0
NZ_CP008706	297442	snp	A:20 G:0
NZ_CP008706	297501	snp	G:20 T:0
NZ_CP008706	297530	snp	G:20 T:0	CDS	+	17/1002	6/333	missense_variant c.17T>G p.Ile6Arg	ABUW_RS01375		sulfate ABC transporter substrate-binding protein
NZ_CP008706	298523	snp	A:20 T:0
NZ_CP008706	301548	snp	T:20 C:0	CDS	+	1544/1833	515/610	missense_variant c.1544C>T p.Ala515Val	ABUW_RS01390	ftsI	penicillin-binding protein PBP3
NZ_CP008706	303452	snp	G:20 C:0	CDS	+	104/1401	35/466	missense_variant c.104C>G p.Thr35Ser	ABUW_RS01400	murF	UDP-N-acetylmuramoyl-tripeptide--D-alanyl-D- alanine ligase
NZ_CP008706	304339	snp	C:20 A:0	CDS	+	991/1401	331/466	missense_variant c.991A>C p.Ile331Leu	ABUW_RS01400	murF	UDP-N-acetylmuramoyl-tripeptide--D-alanyl-D- alanine ligase
NZ_CP008706	306088	snp	G:20 C:0	CDS	+	160/333	54/110	missense_variant c.160C>G p.Gln54Glu	ABUW_RS01410		DUF7709 family protein
NZ_CP008706	306509	complex	AGAT:19 GCAG:0	CDS	+	246/825	82/274	missense_variant c.246_249delGCAGinsAGAT p.Gln83Asp	ABUW_RS01415		putative RNA methyltransferase
NZ_CP008706	306526	snp	T:20 C:0	CDS	+	263/825	88/274	missense_variant c.263C>T p.Thr88Met	ABUW_RS01415		putative RNA methyltransferase
NZ_CP008706	308932	snp	C:20 T:0	CDS	-	730/2556	244/851	missense_variant c.730A>G p.Thr244Ala	ABUW_RS01420	ponA	penicillin-binding protein PBP1a
NZ_CP008706	309786	ins	AT:19 A:0
NZ_CP008706	311512	snp	C:20 T:0	CDS	+	632/642	211/213	missense_variant c.632T>C p.Val211Ala	ABUW_RS01430		PilN domain-containing protein
NZ_CP008706	312836	ins	TATTTA:18 T:1
NZ_CP008706	317395	complex	TGC:19 AGT:0	CDS	+	663/876	221/291	missense_variant c.663_665delAGTinsTGC p.Val222Ala	ABUW_RS01460		hypothetical protein
NZ_CP008706	317408	snp	G:20 A:0	CDS	+	676/876	226/291	missense_variant c.676A>G p.Ser226Gly	ABUW_RS01460		hypothetical protein
NZ_CP008706	317435	snp	C:20 A:0	CDS	+	703/876	235/291	missense_variant c.703A>C p.Thr235Pro	ABUW_RS01460		hypothetical protein
NZ_CP008706	317634	snp	G:20 A:0
NZ_CP008706	317754	snp	A:20 T:0
NZ_CP008706	318004	snp	T:20 C:0
NZ_CP008706	319808	snp	C:20 A:0	CDS	+	1740/4476	580/1491	missense_variant c.1740A>C p.Glu580Asp	ABUW_RS01465	gltB	glutamate synthase large subunit
NZ_CP008706	324038	del	T:19 TA:0
NZ_CP008706	324089	ins	AT:19 A:0
NZ_CP008706	327498	complex	GTTG:17 ACTGTT:0
NZ_CP008706	327557	snp	A:19 T:0
NZ_CP008706	327575	snp	T:19 C:0
NZ_CP008706	327635	complex	TAATT:18 CAGTC:0
NZ_CP008706	327670	snp	G:19 A:0
NZ_CP008706	327686	complex	ACTACTAAAATAAGGCTTTATA:16 GCTATTAAAAATAAGACTTAATG:0
NZ_CP008706	327739	snp	A:14 G:0
NZ_CP008706	327769	snp	G:12 C:0
NZ_CP008706	327776	del	G:10 GA:0
NZ_CP008706	330185	snp	A:20 G:0
NZ_CP008706	330195	del	A:20 AT:0
NZ_CP008706	330209	snp	A:20 G:0
NZ_CP008706	330712	snp	G:20 A:0
NZ_CP008706	330771	snp	A:20 G:0
NZ_CP008706	330908	snp	T:20 A:0
NZ_CP008706	331122	snp	G:20 A:0
NZ_CP008706	334139	snp	G:20 A:0
NZ_CP008706	345809	ins	AT:19 A:0
NZ_CP008706	345829	snp	C:20 T:0
NZ_CP008706	345932	snp	T:20 C:0
NZ_CP008706	346354	ins	AT:19 A:0
NZ_CP008706	348685	snp	A:20 T:0	CDS	+	74/906	25/301	missense_variant c.74T>A p.Leu25Gln	ABUW_RS01605	truB	tRNA pseudouridine(55) synthase TruB
NZ_CP008706	350320	del	T:19 TA:0
NZ_CP008706	350335	ins	GT:19 G:0
NZ_CP008706	350360	snp	G:20 A:0
NZ_CP008706	350367	snp	A:20 T:0
NZ_CP008706	350374	complex	GCTAT:19 ATTAG:0
NZ_CP008706	350390	snp	T:20 A:0
NZ_CP008706	351864	ins	TA:20 T:0
NZ_CP008706	351908	complex	TCGT:19 CCGC:0
NZ_CP008706	354281	snp	C:18 T:0
NZ_CP008706	354295	snp	C:18 T:0
NZ_CP008706	354303	snp	G:18 T:0
NZ_CP008706	354308	snp	C:18 T:0
NZ_CP008706	354408	snp	A:17 G:0
NZ_CP008706	354424	snp	A:16 T:0
NZ_CP008706	354429	complex	CT:15 AAATGTTCAAA:0
NZ_CP008706	354451	snp	G:17 A:0
NZ_CP008706	354472	snp	A:18 T:0
NZ_CP008706	356430	ins	CT:19 C:0
NZ_CP008706	356774	snp	G:20 A:0
NZ_CP008706	357485	complex	TATAT:19 CATAC:0
NZ_CP008706	357499	snp	T:20 C:0
NZ_CP008706	357542	snp	A:20 G:0
NZ_CP008706	357962	snp	A:20 T:0
NZ_CP008706	359578	del	A:19 AT:0
NZ_CP008706	361920	ins	TA:19 T:0
NZ_CP008706	363819	snp	T:20 C:0
NZ_CP008706	365879	snp	C:20 T:0
NZ_CP008706	368668	complex	TGA:19 CAG:0
NZ_CP008706	368760	snp	C:20 G:0
NZ_CP008706	368838	complex	GA:19 AG:0
NZ_CP008706	368845	snp	T:20 A:0
NZ_CP008706	368898	snp	T:20 C:0
NZ_CP008706	368916	complex	GT:19 AA:0
NZ_CP008706	368943	snp	G:20 A:0
NZ_CP008706	368970	snp	C:20 T:0
NZ_CP008706	370539	snp	G:18 T:0
NZ_CP008706	370544	snp	C:17 T:0
NZ_CP008706	370553	del	C:16 CTTTAAAGTGAGT:0
NZ_CP008706	370612	snp	C:19 G:0
NZ_CP008706	370825	complex	CT:19 TG:0
NZ_CP008706	372848	snp	A:20 G:0
NZ_CP008706	378030	snp	G:20 A:0
NZ_CP008706	379019	snp	A:20 G:0
NZ_CP008706	379035	ins	TA:20 T:0
NZ_CP008706	379049	complex	GA:19 TC:0
NZ_CP008706	379057	ins	CT:19 C:0
NZ_CP008706	380087	snp	T:20 C:0
NZ_CP008706	380103	snp	C:20 G:0
NZ_CP008706	380122	snp	A:20 C:0
NZ_CP008706	380149	complex	AG:19 GT:0
NZ_CP008706	380156	snp	G:20 A:0
NZ_CP008706	380163	complex	GTTA:20 ATTG:0
NZ_CP008706	380208	del	C:20 CT:0
NZ_CP008706	380325	snp	C:20 T:0
NZ_CP008706	380372	snp	T:20 C:0
NZ_CP008706	380388	snp	G:20 A:0
NZ_CP008706	382146	ins	AT:18 A:0
NZ_CP008706	382160	del	C:20 CA:0
NZ_CP008706	382743	snp	A:20 C:0
NZ_CP008706	382748	snp	G:20 A:0
NZ_CP008706	382755	snp	C:20 T:0
NZ_CP008706	383210	snp	G:15 A:0
NZ_CP008706	383239	snp	T:15 G:0
NZ_CP008706	383245	complex	GCAGAC:13 ACTGCA:0
NZ_CP008706	383273	snp	C:13 T:0
NZ_CP008706	383282	snp	G:12 T:0
NZ_CP008706	383295	complex	GAAGGGAATAGC:10 AATGGCGCTAAACCA:0
NZ_CP008706	383316	complex	ACCCAAATACTTT:10 GCAATAATTC:0
NZ_CP008706	384219	snp	A:20 T:0
NZ_CP008706	384252	snp	C:20 T:0
NZ_CP008706	384273	snp	T:20 C:0
NZ_CP008706	385236	snp	G:18 A:0
NZ_CP008706	393379	complex	CT:17 TC:0
NZ_CP008706	394195	snp	G:20 C:0
NZ_CP008706	394201	snp	A:20 G:0
NZ_CP008706	394252	snp	T:20 C:0
NZ_CP008706	395419	snp	C:20 T:0
NZ_CP008706	396639	snp	T:20 C:0
NZ_CP008706	396655	snp	C:20 A:0
NZ_CP008706	396682	ins	CT:20 C:0
NZ_CP008706	401094	snp	A:20 G:0
NZ_CP008706	402042	snp	A:20 G:0
NZ_CP008706	403155	snp	A:20 G:0
NZ_CP008706	403173	snp	C:20 T:0
NZ_CP008706	407031	snp	T:20 C:0
NZ_CP008706	408570	del	A:14 ATGGTCGTCGTGGTGGCGGTTTCGGCGG:0	CDS	+	1231/1848	411/615	conservative_inframe_deletion c.1231_1257delGGTGGCGGTTTCGGCGGTGGTCGTCGT p.Gly411_Arg419del	ABUW_RS01870		DEAD/DEAH box helicase
NZ_CP008706	409206	snp	G:20 A:0
NZ_CP008706	418651	snp	G:20 A:0
NZ_CP008706	419692	complex	GC:19 AT:0
NZ_CP008706	419701	complex	CTT:19 TTC:0
NZ_CP008706	426790	snp	T:19 A:0
NZ_CP008706	426796	complex	CT:18 TA:0
NZ_CP008706	427258	snp	G:20 A:0
NZ_CP008706	427307	snp	T:20 C:0
NZ_CP008706	428137	snp	A:20 G:0
NZ_CP008706	431116	snp	T:20 C:0
NZ_CP008706	431993	snp	A:20 G:0
NZ_CP008706	445769	snp	C:20 T:0
NZ_CP008706	445775	ins	AT:19 A:0
NZ_CP008706	445788	snp	A:20 T:0
NZ_CP008706	445869	complex	TT:20 AC:0
NZ_CP008706	447423	del	C:19 CT:0
NZ_CP008706	448638	snp	A:20 G:0
NZ_CP008706	448672	complex	GT:19 AC:0
NZ_CP008706	449508	snp	C:20 T:0
NZ_CP008706	449534	snp	C:20 T:0
NZ_CP008706	449813	snp	A:20 G:0
NZ_CP008706	449936	snp	A:20 T:0
NZ_CP008706	451335	snp	C:20 G:0
NZ_CP008706	451364	snp	C:20 T:0
NZ_CP008706	454356	snp	A:20 G:0
NZ_CP008706	454402	complex	GAAG:18 TGAA:0
NZ_CP008706	454416	complex	TTTAG:20 CTTAA:0
NZ_CP008706	454457	ins	TG:19 T:0
NZ_CP008706	457270	snp	C:20 T:0
NZ_CP008706	460233	snp	T:20 C:0
NZ_CP008706	463893	snp	G:20 A:0
NZ_CP008706	464208	snp	G:19 T:0
NZ_CP008706	464231	complex	AA:17 G:0
NZ_CP008706	464237	complex	ATATT:17 TTATAA:0
NZ_CP008706	464303	snp	G:19 C:0
NZ_CP008706	466445	snp	C:20 A:0
NZ_CP008706	471945	snp	T:20 A:0
NZ_CP008706	472009	snp	G:20 A:0
NZ_CP008706	473876	snp	T:20 A:0
NZ_CP008706	473885	snp	A:20 G:0
NZ_CP008706	477095	snp	T:20 A:0
NZ_CP008706	479948	snp	A:20 T:0
NZ_CP008706	481150	del	C:19 CT:0
NZ_CP008706	481205	snp	A:20 G:0
NZ_CP008706	481555	complex	CATTC:19 TACTA:0
NZ_CP008706	484631	snp	G:20 A:0
NZ_CP008706	492665	snp	C:20 T:0
NZ_CP008706	492717	snp	G:20 C:0
NZ_CP008706	494595	snp	T:20 A:0
NZ_CP008706	494631	snp	T:20 C:0
NZ_CP008706	494641	snp	G:20 A:0
NZ_CP008706	494650	snp	T:20 C:0
NZ_CP008706	494655	snp	T:20 A:0
NZ_CP008706	501165	snp	A:19 G:0
NZ_CP008706	503154	snp	C:17 T:0
NZ_CP008706	503169	snp	A:17 G:0
NZ_CP008706	503185	complex	CA:16 T:0
NZ_CP008706	503200	snp	C:18 A:0
NZ_CP008706	503220	del	A:18 AAC:0
NZ_CP008706	505038	snp	A:20 T:0
NZ_CP008706	505105	snp	A:20 T:0
NZ_CP008706	505124	snp	G:20 A:0
NZ_CP008706	508841	del	C:19 CT:0
NZ_CP008706	511824	snp	G:20 T:0
NZ_CP008706	511874	snp	A:20 G:0
NZ_CP008706	515582	snp	T:20 C:0
NZ_CP008706	516452	snp	A:20 C:0	CDS	-	893/1224	298/407	missense_variant c.893G>T p.Gly298Val	ABUW_RS02485		diguanylate cyclase domain-containing protein
NZ_CP008706	517942	complex	TAGTA:15 CAGTG:0
NZ_CP008706	517961	complex	CGAC:13 TGTA:0
NZ_CP008706	517984	snp	G:12 T:0
NZ_CP008706	523778	complex	T:11 ATGTATGGAAAAG:0
NZ_CP008706	523794	ins	TA:11 T:0
NZ_CP008706	523803	snp	T:12 C:0
NZ_CP008706	523808	snp	G:13 T:0
NZ_CP008706	523842	complex	GAAT:16 AAAC:0
NZ_CP008706	523871	snp	T:18 G:0
NZ_CP008706	523924	snp	A:19 G:0
NZ_CP008706	526818	snp	A:10 T:0
NZ_CP008706	526832	complex	CTTA:10 TTTC:0
NZ_CP008706	526854	snp	A:12 T:0
NZ_CP008706	526890	snp	T:16 A:0
NZ_CP008706	529789	snp	A:20 G:0
NZ_CP008706	529796	snp	T:20 G:0
NZ_CP008706	532642	snp	G:20 A:0
NZ_CP008706	533461	snp	C:20 T:0
NZ_CP008706	536676	snp	G:20 T:0
NZ_CP008706	538043	del	T:20 TA:0
NZ_CP008706	538068	del	G:20 GT:0
NZ_CP008706	542615	snp	T:20 G:0
NZ_CP008706	542731	complex	CGGT:19 TGGG:0
NZ_CP008706	542754	snp	C:20 T:0
NZ_CP008706	543376	ins	AT:19 A:0
NZ_CP008706	544444	complex	GAAA:20 CAAG:0
NZ_CP008706	544453	snp	G:20 A:0
NZ_CP008706	544578	snp	T:20 C:0
NZ_CP008706	545638	complex	TGAGA:18 CAGG:0
NZ_CP008706	545756	snp	C:12 G:0
NZ_CP008706	562927	snp	A:12 G:0
NZ_CP008706	562970	ins	GCTCTTTT:14 G:0
NZ_CP008706	564289	snp	T:20 A:0	CDS	-	388/753	130/250	missense_variant c.388T>A p.Ser130Thr	ABUW_RS02770		DUF815 domain-containing protein
NZ_CP008706	581265	ins	AT:19 A:0
NZ_CP008706	581349	snp	T:20 C:0
NZ_CP008706	597216	del	C:19 CA:0
NZ_CP008706	599444	snp	A:20 G:0	CDS	+	1217/2076	406/691	missense_variant c.1217G>A p.Ser406Asn	ABUW_RS02950	znuD	zinc piracy TonB-dependent receptor ZnuD
NZ_CP008706	601844	snp	C:20 T:0
NZ_CP008706	601883	snp	C:20 G:0
NZ_CP008706	601891	snp	A:20 G:0
NZ_CP008706	601916	snp	G:20 T:0
NZ_CP008706	601986	snp	C:20 T:0
NZ_CP008706	603033	snp	C:19 T:0
NZ_CP008706	603040	ins	TA:18 T:0
NZ_CP008706	603052	snp	C:19 A:0
NZ_CP008706	603057	complex	GA:19 AG:0
NZ_CP008706	613407	snp	C:20 T:0
NZ_CP008706	614913	snp	A:19 T:0
NZ_CP008706	617832	snp	A:20 G:0
NZ_CP008706	619719	snp	C:20 T:0
NZ_CP008706	623327	snp	A:20 G:0
NZ_CP008706	628758	snp	A:20 T:0	CDS	-	254/813	85/270	missense_variant c.254A>T p.Gln85Leu	ABUW_RS03085		MBL fold metallo-hydrolase
NZ_CP008706	629107	snp	G:17 A:0
NZ_CP008706	629126	snp	A:16 G:0
NZ_CP008706	629135	complex	TTTAT:15 CCCAC:0
NZ_CP008706	629144	complex	GTGAA:15 ATGAG:0
NZ_CP008706	629157	snp	T:16 C:0
NZ_CP008706	629186	complex	ACTTTGC:16 GCTGCGT:0
NZ_CP008706	629205	snp	G:18 C:0
NZ_CP008706	629916	snp	A:20 G:0
NZ_CP008706	629921	snp	T:20 A:0
NZ_CP008706	630154	snp	C:20 T:0
NZ_CP008706	633055	del	T:19 TA:0
NZ_CP008706	633625	del	C:18 CTA:0
NZ_CP008706	638788	snp	T:20 A:0
NZ_CP008706	638846	snp	T:20 C:0
NZ_CP008706	642239	ins	CT:18 C:0
NZ_CP008706	642262	complex	CGTGT:18 TGTG:0
NZ_CP008706	642280	snp	T:18 G:0
NZ_CP008706	642287	complex	GAGGGAGT:17 AAGGCAAC:0
NZ_CP008706	642339	complex	GGCG:17 AGAA:0
NZ_CP008706	642382	snp	A:17 G:0
NZ_CP008706	642388	snp	G:17 T:0
NZ_CP008706	644749	del	G:19 GA:0
NZ_CP008706	651054	snp	T:20 A:0
NZ_CP008706	651060	snp	C:20 A:0
NZ_CP008706	651076	snp	G:20 A:0
NZ_CP008706	652038	snp	T:20 C:0
NZ_CP008706	652043	snp	A:20 G:0
NZ_CP008706	654153	ins	TAA:16 T:0
NZ_CP008706	655317	snp	T:20 C:0
NZ_CP008706	655326	del	C:19 CTT:0
NZ_CP008706	655388	complex	CTTC:19 TTTTT:0
NZ_CP008706	655403	ins	TTAAAA:19 T:0
NZ_CP008706	656979	snp	C:19 T:0
NZ_CP008706	657006	del	G:19 GT:0
NZ_CP008706	657017	complex	TTTG:18 CTTA:0
NZ_CP008706	661072	snp	C:20 A:0
NZ_CP008706	663677	snp	T:20 A:0
NZ_CP008706	663682	snp	A:20 G:0
NZ_CP008706	663704	snp	T:20 A:0
NZ_CP008706	663800	del	G:19 GA:0
NZ_CP008706	665247	snp	T:20 C:0	CDS	-	64/825	22/274	missense_variant c.64G>A p.Val22Ile	ABUW_RS03245	mutM	bifunctional DNA-formamidopyrimidine glycosylase/DNA-(apurinic or apyrimidinic site) lyase
NZ_CP008706	665960	snp	T:20 C:0
NZ_CP008706	665972	snp	C:20 T:0
NZ_CP008706	665986	snp	C:20 A:0
NZ_CP008706	668093	snp	C:13 A:0	CDS	+	2009/2205	670/734	missense_variant c.2009A>C p.Tyr670Ser	ABUW_RS03255		TonB-dependent receptor family protein
NZ_CP008706	669438	del	G:20 GT:0
NZ_CP008706	670410	snp	A:20 T:0
NZ_CP008706	671423	snp	A:20 G:0
NZ_CP008706	672207	snp	T:20 C:0
NZ_CP008706	673106	snp	T:20 G:0
NZ_CP008706	673133	snp	A:20 G:0
NZ_CP008706	673685	del	C:19 CT:0
NZ_CP008706	673701	snp	C:20 T:0
NZ_CP008706	673706	snp	G:20 A:0
NZ_CP008706	673797	snp	A:20 T:0
NZ_CP008706	676366	ins	TA:18 T:0
NZ_CP008706	676390	ins	CT:18 C:0
NZ_CP008706	686987	snp	T:20 A:0
NZ_CP008706	695883	snp	A:20 G:0
NZ_CP008706	697179	snp	T:20 A:0
NZ_CP008706	697662	snp	T:11 C:0
NZ_CP008706	698254	snp	T:20 A:0
NZ_CP008706	698349	snp	T:20 C:0
NZ_CP008706	698706	snp	G:20 A:0	tRNA	+			intragenic_variant n.698706A>G	ABUW_RS03410		tRNA-Asp
NZ_CP008706	698972	snp	A:18 G:0
NZ_CP008706	698991	snp	T:18 C:0
NZ_CP008706	699092	complex	GTTTTTCAAA:15 T:0
NZ_CP008706	699107	complex	CACG:17 TACA:0
NZ_CP008706	699149	snp	A:18 G:0
NZ_CP008706	699178	complex	G:16 TA:0
NZ_CP008706	699186	complex	TCTC:16 CCTT:0
NZ_CP008706	699200	snp	A:16 G:0
NZ_CP008706	699217	complex	G:13 AGATTTTATTACTTTA:0
NZ_CP008706	699277	snp	C:16 T:0
NZ_CP008706	699298	snp	T:16 C:0
NZ_CP008706	707125	complex	GCTTG:18 ATTGT:0
NZ_CP008706	707862	snp	T:20 C:0
NZ_CP008706	707976	snp	A:20 C:0
NZ_CP008706	708042	snp	C:20 T:0
NZ_CP008706	711599	snp	A:20 G:0
NZ_CP008706	714481	ins	GT:20 G:0
NZ_CP008706	714491	snp	A:20 G:0
NZ_CP008706	715274	snp	T:14 C:0
NZ_CP008706	715307	snp	G:16 A:0
NZ_CP008706	715356	snp	G:16 A:0
NZ_CP008706	716450	snp	T:16 C:0
NZ_CP008706	720858	snp	A:20 G:0
NZ_CP008706	727685	ins	TA:19 T:0
NZ_CP008706	729268	complex	GAC:19 AAA:0
NZ_CP008706	729276	snp	C:19 G:0
NZ_CP008706	729318	snp	G:20 A:0
NZ_CP008706	731045	snp	A:20 G:0
NZ_CP008706	731139	snp	A:20 G:0
NZ_CP008706	731160	snp	A:20 T:0
NZ_CP008706	731213	complex	ATTA:19 GCTT:0
NZ_CP008706	731237	snp	T:20 C:0
NZ_CP008706	731323	snp	T:20 A:0
NZ_CP008706	731352	snp	C:20 T:0
NZ_CP008706	732085	snp	G:20 A:0
NZ_CP008706	732213	complex	GGCCG:20 AGCCA:0
NZ_CP008706	733297	snp	T:20 C:0
NZ_CP008706	734327	del	T:19 TA:0
NZ_CP008706	735467	complex	ATGTTGAGCT:18 GAGTTCGGCC:0
NZ_CP008706	738609	snp	C:20 A:0
NZ_CP008706	747650	complex	TA:15 AG:0	CDS	-	472/783	157/260	missense_variant c.471_472delCTinsTA p.Ser158Thr	ABUW_RS03680		S24 family peptidase
NZ_CP008706	763385	snp	C:11 T:0
NZ_CP008706	764731	snp	C:17 T:0
NZ_CP008706	764911	snp	A:17 G:0
NZ_CP008706	774485	snp	A:20 G:0	CDS	+	112/177	38/58	missense_variant c.112G>A p.Asp38Asn	ABUW_RS19705		hypothetical protein
NZ_CP008706	778434	snp	A:20 G:0
NZ_CP008706	780711	snp	T:16 A:0	CDS	+	2261/4896	754/1631	missense_variant c.2261A>T p.Asn754Ile	ABUW_RS03935		tape measure protein
NZ_CP008706	780742	complex	TAAG:13 CGCT:0	CDS	+	2292/4896	764/1631	missense_variant c.2292_2295delCGCTinsTAAG p.Ala765Lys	ABUW_RS03935		tape measure protein
NZ_CP008706	794044	snp	C:20 A:0
NZ_CP008706	794166	snp	C:20 G:0
NZ_CP008706	796963	ins	GA:20 G:0
NZ_CP008706	797000	complex	GTAA:18 TGTC:0
NZ_CP008706	799394	snp	G:20 A:0
NZ_CP008706	800135	snp	C:20 T:0
NZ_CP008706	800206	snp	T:20 A:0
NZ_CP008706	801501	snp	A:20 C:0
NZ_CP008706	801619	snp	G:20 A:0
NZ_CP008706	801708	snp	C:20 T:0
NZ_CP008706	803309	snp	T:20 G:0
NZ_CP008706	803314	ins	ATT:19 A:0
NZ_CP008706	803337	snp	A:20 G:0
NZ_CP008706	803352	snp	A:20 T:0
NZ_CP008706	803359	ins	CT:20 C:0
NZ_CP008706	803370	snp	G:20 T:0
NZ_CP008706	803399	complex	AGT:19 GGC:0
NZ_CP008706	805080	snp	C:20 A:1	CDS	+	1592/1650	531/549	missense_variant c.1592A>C p.Lys531Thr	ABUW_RS04050		phosphoethanolamine transferase
NZ_CP008706	806264	snp	A:20 G:0	CDS	+	412/1335	138/444	missense_variant c.412G>A p.Ala138Thr	ABUW_RS04060		two-component system sensor histidine kinase PmrB
NZ_CP008706	806547	snp	T:20 C:0	CDS	+	695/1335	232/444	missense_variant c.695C>T p.Thr232Ile	ABUW_RS04060		two-component system sensor histidine kinase PmrB
NZ_CP008706	809496	snp	A:20 G:0
NZ_CP008706	809526	snp	T:20 C:0
NZ_CP008706	810414	snp	G:20 A:0
NZ_CP008706	810486	snp	T:20 G:0
NZ_CP008706	810515	snp	A:20 C:0
NZ_CP008706	816478	snp	C:20 A:0
NZ_CP008706	816494	snp	A:20 C:0
NZ_CP008706	816502	snp	A:20 C:0
NZ_CP008706	817218	snp	C:20 T:0
NZ_CP008706	819338	snp	C:20 A:0
NZ_CP008706	819404	snp	A:20 G:0
NZ_CP008706	819436	snp	C:20 A:0
NZ_CP008706	828228	snp	G:20 A:0
NZ_CP008706	831530	snp	T:20 C:0	CDS	+	218/789	73/262	missense_variant c.218C>T p.Thr73Ile	ABUW_RS04175		RsiV family protein
NZ_CP008706	833506	snp	G:20 T:0
NZ_CP008706	833542	snp	C:20 T:0
NZ_CP008706	835493	complex	TCTA:19 ACTG:0
NZ_CP008706	836628	snp	G:20 A:0
NZ_CP008706	838257	snp	T:20 G:0
NZ_CP008706	840739	snp	A:20 T:0
NZ_CP008706	840753	snp	A:20 G:0
NZ_CP008706	840827	complex	TTAAG:20 CTAAA:0
NZ_CP008706	843774	snp	G:20 A:0
NZ_CP008706	846024	ins	TA:19 T:0
NZ_CP008706	847673	snp	T:20 C:0
NZ_CP008706	847698	snp	G:20 A:0
NZ_CP008706	847884	snp	A:20 G:0
NZ_CP008706	847901	snp	A:20 T:0
NZ_CP008706	847914	snp	G:20 A:0
NZ_CP008706	847921	snp	T:20 C:0
NZ_CP008706	847945	snp	C:20 T:0
NZ_CP008706	847971	snp	G:20 T:0
NZ_CP008706	847982	snp	A:20 G:0
NZ_CP008706	848057	snp	A:20 G:0
NZ_CP008706	848102	snp	G:20 A:0
NZ_CP008706	856271	snp	T:20 C:0
NZ_CP008706	861955	snp	C:11 T:0
NZ_CP008706	861978	snp	G:13 C:0
NZ_CP008706	862065	snp	A:20 G:0
NZ_CP008706	862072	snp	T:20 C:0
NZ_CP008706	862077	snp	T:20 A:0
NZ_CP008706	865210	snp	C:20 T:0
NZ_CP008706	865268	complex	CCA:20 TCC:0
NZ_CP008706	865372	snp	C:20 T:0
NZ_CP008706	865397	snp	T:20 A:0
NZ_CP008706	865441	snp	A:20 G:0
NZ_CP008706	866960	snp	A:20 G:0
NZ_CP008706	867090	snp	A:20 G:0
NZ_CP008706	867235	ins	AT:19 A:0
NZ_CP008706	867373	snp	A:20 C:0
NZ_CP008706	886107	snp	T:20 A:0
NZ_CP008706	886124	complex	GT:20 AC:0
NZ_CP008706	886148	snp	G:20 A:0
NZ_CP008706	886653	snp	T:20 G:0
NZ_CP008706	886678	ins	GT:19 G:0
NZ_CP008706	886693	ins	AT:20 A:0
NZ_CP008706	892500	snp	C:20 A:0
NZ_CP008706	898078	snp	A:20 G:0
NZ_CP008706	898091	complex	CA:19 TG:0
NZ_CP008706	898182	snp	C:20 A:0
NZ_CP008706	899110	snp	C:20 A:0
NZ_CP008706	900987	complex	TAG:13 A:0
NZ_CP008706	900992	snp	T:13 A:0
NZ_CP008706	901002	complex	GCTGAGGTAA:13 ACATAGTAG:0
NZ_CP008706	901022	complex	GGC:15 AGT:0
NZ_CP008706	901287	snp	A:20 G:0
NZ_CP008706	901329	snp	A:20 G:0
NZ_CP008706	901346	complex	GTCG:20 ATCA:0
NZ_CP008706	901368	snp	G:20 A:0
NZ_CP008706	902270	snp	G:20 A:0
NZ_CP008706	902287	complex	CGC:19 GGA:0
NZ_CP008706	903172	complex	CCT:19 TC:0
NZ_CP008706	905291	snp	G:20 A:0
NZ_CP008706	905311	snp	C:20 G:0
NZ_CP008706	905317	snp	A:20 G:0
NZ_CP008706	905427	snp	G:20 T:0
NZ_CP008706	910737	snp	T:20 G:0
NZ_CP008706	910744	snp	G:20 T:0
NZ_CP008706	910847	snp	A:20 G:0
NZ_CP008706	912632	del	C:19 CTA:0
NZ_CP008706	912695	snp	G:20 A:0
NZ_CP008706	912710	snp	T:20 G:0
NZ_CP008706	912725	snp	T:20 C:0
NZ_CP008706	912794	snp	A:20 G:0
NZ_CP008706	923008	snp	T:20 G:0
NZ_CP008706	925294	snp	A:20 T:0
NZ_CP008706	926183	snp	A:20 G:0	CDS	+	358/963	120/320	missense_variant c.358G>A p.Gly120Ser	ABUW_RS04515		MBL fold metallo-hydrolase
NZ_CP008706	928016	complex	AGG:20 GGT:0
NZ_CP008706	928185	complex	GG:19 AA:0
NZ_CP008706	928755	snp	G:20 T:0	CDS	+	518/3096	173/1031	missense_variant c.518T>G p.Val173Gly	ABUW_RS04525		multidrug efflux RND transporter permease subunit
NZ_CP008706	933094	complex	GA:20 AG:0
NZ_CP008706	933112	snp	C:20 A:0
NZ_CP008706	933119	snp	G:20 A:0
NZ_CP008706	933165	snp	A:20 G:0
NZ_CP008706	933176	snp	G:20 A:0
NZ_CP008706	933189	snp	A:20 T:0
NZ_CP008706	934420	snp	G:20 A:0
NZ_CP008706	934432	snp	G:20 A:0
NZ_CP008706	937472	snp	T:20 A:0
NZ_CP008706	938152	snp	T:20 G:0
NZ_CP008706	938335	snp	A:20 G:0
NZ_CP008706	938340	del	C:20 CT:0
NZ_CP008706	938360	snp	G:20 A:0
NZ_CP008706	938365	del	T:19 TA:0
NZ_CP008706	938381	complex	TTCCC:19 CTCCT:0
NZ_CP008706	938940	del	C:19 CATG:0	CDS	-	2/555	1/184	frameshift_variant&start_lost c.-1_2delCAT p.Trp2fs	ABUW_RS04570		SgcJ/EcaC family oxidoreductase
NZ_CP008706	939079	snp	A:20 C:0
NZ_CP008706	939106	snp	T:20 C:0
NZ_CP008706	939135	snp	A:20 T:0
NZ_CP008706	939147	snp	T:20 A:0
NZ_CP008706	939188	snp	G:20 A:0
NZ_CP008706	939306	snp	A:20 T:0
NZ_CP008706	939337	ins	AT:19 A:0
NZ_CP008706	939378	snp	G:20 C:0
NZ_CP008706	946197	complex	CG:30 GC:0
NZ_CP008706	946347	snp	C:18 T:0
NZ_CP008706	946463	snp	G:10 C:0	CDS	+	115/576	39/191	missense_variant c.115C>G p.Gln39Glu	ABUW_RS04605		TetR/AcrR family transcriptional regulator
NZ_CP008706	948464	snp	C:20 A:0
NZ_CP008706	948480	complex	TGG:18 CAA:0
NZ_CP008706	948525	snp	A:20 G:0
NZ_CP008706	950446	complex	GTATT:19 ATGTA:0
NZ_CP008706	950634	snp	G:20 A:0
NZ_CP008706	950642	ins	TA:19 T:0
NZ_CP008706	953109	snp	A:20 T:0
NZ_CP008706	953137	snp	G:20 A:0
NZ_CP008706	953949	complex	GTCG:18 ATCT:0
NZ_CP008706	953959	complex	ATGAGT:18 GTGAAG:0
NZ_CP008706	954480	complex	GCG:20 ACT:0
NZ_CP008706	959241	ins	TA:18 T:0
NZ_CP008706	959264	snp	C:20 G:0
NZ_CP008706	959309	snp	A:20 G:0
NZ_CP008706	964895	snp	G:20 A:0
NZ_CP008706	964919	snp	A:20 G:0
NZ_CP008706	964983	snp	A:20 G:0
NZ_CP008706	965931	snp	A:20 G:0
NZ_CP008706	965936	complex	AAT:18 GTTA:0
NZ_CP008706	966032	complex	AC:19 CT:0
NZ_CP008706	966094	snp	C:20 G:0
NZ_CP008706	966141	snp	T:20 G:0
NZ_CP008706	966192	snp	A:20 T:0
NZ_CP008706	968114	snp	G:20 C:0
NZ_CP008706	968149	snp	A:20 T:0
NZ_CP008706	975190	snp	A:20 G:0
NZ_CP008706	975242	snp	G:20 A:0
NZ_CP008706	975251	snp	A:20 G:0
NZ_CP008706	978611	snp	C:20 T:0
NZ_CP008706	980214	snp	G:20 T:0
NZ_CP008706	980262	snp	C:20 T:0
NZ_CP008706	981566	snp	C:20 T:0
NZ_CP008706	982970	snp	A:20 G:0
NZ_CP008706	983489	snp	T:20 C:0
NZ_CP008706	986569	snp	A:20 G:0
NZ_CP008706	992012	del	C:18 CA:0
NZ_CP008706	996066	snp	C:12 A:0
NZ_CP008706	1000440	snp	T:11 G:0
NZ_CP008706	1000492	ins	TA:13 T:0
NZ_CP008706	1000497	complex	CA:13 TT:0
NZ_CP008706	1000512	snp	A:15 G:0
NZ_CP008706	1004194	snp	G:20 T:0
NZ_CP008706	1004210	snp	T:20 G:0
NZ_CP008706	1009196	snp	C:20 T:0
NZ_CP008706	1009283	snp	T:20 A:0
NZ_CP008706	1009295	snp	T:20 C:0
NZ_CP008706	1010832	del	T:20 TA:0
NZ_CP008706	1012519	snp	T:20 C:0
NZ_CP008706	1013935	snp	T:20 C:0
NZ_CP008706	1018109	complex	GAA:20 AAG:0
NZ_CP008706	1019385	snp	C:20 T:0
NZ_CP008706	1019402	snp	C:20 A:0
NZ_CP008706	1019447	snp	A:20 G:0
NZ_CP008706	1019462	snp	G:20 A:0
NZ_CP008706	1019678	snp	G:20 C:0
NZ_CP008706	1021551	snp	T:20 G:0
NZ_CP008706	1021559	complex	AA:19 TAT:0
NZ_CP008706	1021582	snp	A:20 T:0
NZ_CP008706	1021598	snp	T:20 G:0
NZ_CP008706	1021607	snp	T:19 C:1
NZ_CP008706	1021612	ins	TG:19 T:0
NZ_CP008706	1022208	snp	G:20 A:0
NZ_CP008706	1022246	snp	G:20 A:0
NZ_CP008706	1022268	del	T:19 TA:0
NZ_CP008706	1023480	snp	G:20 A:0
NZ_CP008706	1023493	snp	G:20 A:0
NZ_CP008706	1023501	snp	C:20 T:0
NZ_CP008706	1023523	ins	TA:18 T:0
NZ_CP008706	1024710	snp	A:20 C:0
NZ_CP008706	1027363	snp	G:20 A:0
NZ_CP008706	1027393	complex	ATC:19 GTT:0
NZ_CP008706	1027417	snp	T:20 C:0
NZ_CP008706	1031286	snp	C:20 T:0
NZ_CP008706	1031303	snp	G:20 A:0
NZ_CP008706	1035724	snp	C:20 G:0
NZ_CP008706	1035764	snp	G:20 A:0
NZ_CP008706	1035806	snp	T:20 G:0
NZ_CP008706	1035824	snp	T:20 C:0
NZ_CP008706	1036271	snp	A:20 C:0
NZ_CP008706	1038060	snp	T:20 A:0
NZ_CP008706	1038134	snp	G:20 A:0
NZ_CP008706	1038167	snp	C:20 T:0
NZ_CP008706	1039646	snp	T:20 G:0
NZ_CP008706	1039666	snp	A:20 G:0
NZ_CP008706	1040151	snp	C:20 T:0
NZ_CP008706	1042160	snp	A:20 C:0
NZ_CP008706	1047543	snp	T:20 C:0
NZ_CP008706	1047708	snp	T:20 C:0
NZ_CP008706	1047727	snp	G:20 A:0
NZ_CP008706	1048587	snp	G:20 A:0
NZ_CP008706	1048618	snp	C:20 T:0
NZ_CP008706	1048624	ins	AT:19 A:0
NZ_CP008706	1049929	snp	A:20 G:0
NZ_CP008706	1049942	snp	C:20 G:0
NZ_CP008706	1049953	snp	C:20 T:0
NZ_CP008706	1049968	complex	AGT:19 GAA:0
NZ_CP008706	1050039	snp	T:20 C:0
NZ_CP008706	1050044	snp	A:20 T:0
NZ_CP008706	1050509	snp	T:20 C:0
NZ_CP008706	1050516	ins	CT:19 C:0
NZ_CP008706	1051844	snp	G:20 T:0
NZ_CP008706	1053680	snp	G:20 A:0
NZ_CP008706	1053686	del	G:20 GA:0
NZ_CP008706	1053741	del	G:18 GTAAAA:0
NZ_CP008706	1053794	snp	A:20 C:0
NZ_CP008706	1057482	snp	A:20 G:0
NZ_CP008706	1060210	snp	C:20 T:0
NZ_CP008706	1060242	snp	A:20 G:0
NZ_CP008706	1061798	snp	T:20 C:0
NZ_CP008706	1066168	snp	G:20 A:0
NZ_CP008706	1066178	snp	A:20 G:0
NZ_CP008706	1068455	snp	G:20 A:0
NZ_CP008706	1069288	snp	A:20 G:0
NZ_CP008706	1069386	snp	G:20 A:0
NZ_CP008706	1079046	del	T:19 TA:0
NZ_CP008706	1081903	snp	G:20 T:0	CDS	-	562/1320	188/439	missense_variant c.562A>C p.Thr188Pro	ABUW_RS05255		D-alanyl-D-alanine carboxypeptidase PBP6B
NZ_CP008706	1084646	snp	T:20 C:0
NZ_CP008706	1087051	snp	C:20 T:0
NZ_CP008706	1089252	snp	G:20 A:0	CDS	+	1168/1257	390/418	missense_variant c.1168A>G p.Thr390Ala	ABUW_RS05275	icd	NADP-dependent isocitrate dehydrogenase
NZ_CP008706	1089396	snp	A:20 T:0
NZ_CP008706	1089422	complex	TTA:19 ATT:0
NZ_CP008706	1089445	snp	G:20 A:0
NZ_CP008706	1089460	snp	T:20 G:0
NZ_CP008706	1089496	snp	T:20 C:0
NZ_CP008706	1089858	snp	G:20 A:0
NZ_CP008706	1089885	snp	G:20 T:0
NZ_CP008706	1091926	snp	A:20 G:0
NZ_CP008706	1091951	snp	G:20 A:0
NZ_CP008706	1095430	ins	CT:19 C:0
NZ_CP008706	1098312	complex	TTCAT:19 ATGAA:0
NZ_CP008706	1116663	snp	A:20 G:0
NZ_CP008706	1116682	snp	G:20 A:0
NZ_CP008706	1116701	snp	C:20 T:0
NZ_CP008706	1119665	del	C:19 CT:0
NZ_CP008706	1119686	complex	AA:19 TG:0
NZ_CP008706	1120791	snp	C:20 T:0
NZ_CP008706	1120816	snp	T:20 C:0
NZ_CP008706	1123912	del	C:19 CT:0
NZ_CP008706	1124411	snp	A:20 G:0
NZ_CP008706	1125148	complex	AA:20 CT:0
NZ_CP008706	1125171	del	G:20 GT:0
NZ_CP008706	1125189	snp	G:20 A:0
NZ_CP008706	1129449	ins	AT:19 A:0
NZ_CP008706	1129496	complex	TTTG:19 ACTA:0
NZ_CP008706	1130977	snp	G:20 T:0
NZ_CP008706	1130982	snp	G:20 A:0
NZ_CP008706	1131007	del	C:19 CT:0
NZ_CP008706	1131021	snp	C:20 T:0
NZ_CP008706	1131029	snp	A:20 C:0
NZ_CP008706	1131046	snp	C:20 T:0
NZ_CP008706	1133479	snp	A:20 G:0
NZ_CP008706	1134930	snp	A:20 G:0
NZ_CP008706	1134949	complex	TGACAGA:19 AGGCAGG:0
NZ_CP008706	1135113	snp	T:20 C:0
NZ_CP008706	1135128	complex	GAACA:19 AAACG:0
NZ_CP008706	1135146	snp	C:20 T:0
NZ_CP008706	1135162	snp	T:20 G:0
NZ_CP008706	1135173	snp	G:20 A:0
NZ_CP008706	1135191	snp	T:20 A:0
NZ_CP008706	1135205	snp	C:20 G:0
NZ_CP008706	1140216	snp	T:20 G:0
NZ_CP008706	1140299	snp	G:20 A:0
NZ_CP008706	1141350	snp	G:19 A:0
NZ_CP008706	1141355	complex	AC:19 GT:0
NZ_CP008706	1141368	complex	AG:19 GA:0
NZ_CP008706	1141385	complex	TGCCC:18 CGACA:0
NZ_CP008706	1141395	snp	T:20 C:0
NZ_CP008706	1141403	snp	A:20 G:0
NZ_CP008706	1143790	snp	T:11 G:0
NZ_CP008706	1148073	complex	TA:20 CG:0	CDS	-	276/489	92/162	missense_variant c.275_276delCGinsTA p.Ala92Val	ABUW_RS05505		NUDIX hydrolase
NZ_CP008706	1148434	complex	GAAT:20 TAAG:0
NZ_CP008706	1148461	snp	A:20 G:0
NZ_CP008706	1149077	snp	G:20 C:0
NZ_CP008706	1150825	snp	A:20 T:0
NZ_CP008706	1150841	snp	C:20 T:0
NZ_CP008706	1150931	snp	G:20 T:0
NZ_CP008706	1154176	snp	T:20 C:0
NZ_CP008706	1154182	snp	C:20 T:0
NZ_CP008706	1154193	snp	G:20 A:0
NZ_CP008706	1154206	complex	AAAA:18 TATT:0
NZ_CP008706	1159692	snp	C:20 T:0
NZ_CP008706	1169330	snp	G:10 A:0
NZ_CP008706	1169347	complex	ACTTTTTGGG:11 TCTTTTTTGGA:0
NZ_CP008706	1169377	snp	C:13 T:0
NZ_CP008706	1169404	complex	ACTGGT:13 GATGGC:0
NZ_CP008706	1169443	snp	G:11 T:0
NZ_CP008706	1169455	complex	CT:10 TC:0
NZ_CP008706	1169461	snp	C:10 T:0	tRNA	+			intragenic_variant n.1169461T>C	ABUW_RS05600		tRNA-Val
NZ_CP008706	1169878	snp	A:10 G:0
NZ_CP008706	1169932	snp	T:14 G:0
NZ_CP008706	1169958	snp	G:16 A:0
NZ_CP008706	1169974	del	T:17 TA:0
NZ_CP008706	1177550	snp	T:20 A:0
NZ_CP008706	1178984	snp	T:19 A:0
NZ_CP008706	1182108	snp	A:20 G:0
NZ_CP008706	1182134	snp	T:20 C:0
NZ_CP008706	1183451	snp	T:20 C:0
NZ_CP008706	1183501	snp	C:20 T:0
NZ_CP008706	1184134	snp	G:19 A:0	CDS	+	615/615	205/204	stop_lost&splice_region_variant c.615A>G p.Ter205Trpext*?	ABUW_RS05655		MarC family protein
NZ_CP008706	1185129	snp	A:20 G:0
NZ_CP008706	1185134	snp	T:20 C:0
NZ_CP008706	1185202	snp	A:20 T:0
NZ_CP008706	1186179	snp	A:20 G:0
NZ_CP008706	1186188	snp	A:19 G:0
NZ_CP008706	1186193	snp	T:19 G:0
NZ_CP008706	1186200	complex	GTCTTTAAG:17 AGTTTAAA:0
NZ_CP008706	1190908	complex	TTGC:18 GCGT:0
NZ_CP008706	1190919	snp	G:19 A:0
NZ_CP008706	1190941	ins	AG:19 A:0
NZ_CP008706	1190948	del	G:19 GCA:0
NZ_CP008706	1191043	snp	G:20 A:0
NZ_CP008706	1192217	snp	T:20 C:0
NZ_CP008706	1192258	ins	TG:20 T:0
NZ_CP008706	1193351	snp	C:20 T:0
NZ_CP008706	1193366	snp	A:20 T:0
NZ_CP008706	1193438	snp	A:20 C:0
NZ_CP008706	1193457	ins	TA:20 T:0
NZ_CP008706	1195016	snp	G:20 A:0
NZ_CP008706	1195027	del	G:20 GA:0
NZ_CP008706	1195040	snp	G:20 C:0
NZ_CP008706	1195049	complex	TC:19 CA:0
NZ_CP008706	1195082	snp	T:20 G:0
NZ_CP008706	1195098	snp	G:20 A:0
NZ_CP008706	1195106	snp	T:20 A:0
NZ_CP008706	1195113	snp	A:20 G:0
NZ_CP008706	1195120	snp	T:20 C:0
NZ_CP008706	1195136	snp	A:20 T:0
NZ_CP008706	1195254	del	A:19 ATTAT:0
NZ_CP008706	1195276	complex	AATGAAA:19 GATAAAG:0
NZ_CP008706	1195318	snp	T:20 C:0
NZ_CP008706	1197231	snp	A:20 G:0
NZ_CP008706	1197236	complex	CGAGA:20 TGAGT:0
NZ_CP008706	1199335	snp	C:20 T:0
NZ_CP008706	1199565	snp	C:20 T:0
NZ_CP008706	1199619	snp	G:20 A:0
NZ_CP008706	1199767	ins	AG:19 A:0
NZ_CP008706	1199831	snp	T:20 C:0
NZ_CP008706	1199885	snp	C:20 T:0
NZ_CP008706	1203600	snp	G:20 C:0
NZ_CP008706	1210414	snp	T:20 G:0
NZ_CP008706	1210444	snp	T:20 C:0
NZ_CP008706	1214305	del	A:19 AT:0
NZ_CP008706	1217731	snp	C:20 T:0
NZ_CP008706	1219331	snp	C:19 T:0
NZ_CP008706	1220597	snp	A:20 T:0
NZ_CP008706	1220686	snp	C:20 T:0
NZ_CP008706	1222013	snp	T:20 C:0
NZ_CP008706	1222176	snp	G:20 A:0
NZ_CP008706	1223560	snp	A:20 G:0	CDS	+	232/795	78/264	missense_variant c.232G>A p.Val78Ile	ABUW_RS05815		DUF817 family protein
NZ_CP008706	1224249	ins	AT:20 A:0
NZ_CP008706	1226888	complex	GTA:11 TTG:0	CDS	-	1022/1152	340/383	missense_variant c.1020_1022delCAAinsTAC p.Asn341Thr	ABUW_RS05830		extended-spectrum class C beta-lactamase ADC-11
NZ_CP008706	1226952	snp	C:16 T:0	CDS	-	958/1152	320/383	missense_variant c.958A>G p.Asn320Asp	ABUW_RS05830		extended-spectrum class C beta-lactamase ADC-11
NZ_CP008706	1227171	snp	T:19 C:0	CDS	-	739/1152	247/383	missense_variant c.739G>A p.Gly247Ser	ABUW_RS05830		extended-spectrum class C beta-lactamase ADC-11
NZ_CP008706	1230381	snp	T:20 A:0
NZ_CP008706	1231159	snp	A:20 C:0	CDS	+	778/2376	260/791	missense_variant c.778C>A p.Gln260Lys	ABUW_RS05845	xdhB	xanthine dehydrogenase molybdopterin binding subunit
NZ_CP008706	1231268	snp	C:20 G:0	CDS	+	887/2376	296/791	missense_variant c.887G>C p.Ser296Thr	ABUW_RS05845	xdhB	xanthine dehydrogenase molybdopterin binding subunit
NZ_CP008706	1231273	snp	A:20 G:0	CDS	+	892/2376	298/791	missense_variant c.892G>A p.Val298Ile	ABUW_RS05845	xdhB	xanthine dehydrogenase molybdopterin binding subunit
NZ_CP008706	1232336	snp	A:20 G:0	CDS	+	1955/2376	652/791	missense_variant c.1955G>A p.Arg652Gln	ABUW_RS05845	xdhB	xanthine dehydrogenase molybdopterin binding subunit
NZ_CP008706	1232683	snp	C:20 G:0	CDS	+	2302/2376	768/791	missense_variant c.2302G>C p.Ala768Pro	ABUW_RS05845	xdhB	xanthine dehydrogenase molybdopterin binding subunit
NZ_CP008706	1233161	snp	C:20 T:0	CDS	+	398/984	133/327	missense_variant c.398T>C p.Val133Ala	ABUW_RS05850	xdhC	xanthine dehydrogenase accessory protein XdhC
NZ_CP008706	1235029	complex	CT:19 GA:0	CDS	-	241/807	80/268	missense_variant c.240_241delTCinsAG p.Gln81Glu	ABUW_RS05860	trpC	indole-3-glycerol phosphate synthase TrpC
NZ_CP008706	1236383	snp	T:20 C:0
NZ_CP008706	1236426	del	G:19 GA:0
NZ_CP008706	1236506	snp	T:20 G:0
NZ_CP008706	1242204	complex	GCCAT:18 AACATG:0
NZ_CP008706	1242228	snp	T:19 C:0
NZ_CP008706	1242241	complex	TATTAAGGG:18 ATTCAGGA:0
NZ_CP008706	1242256	snp	C:20 T:0
NZ_CP008706	1242267	snp	A:20 T:0
NZ_CP008706	1242281	complex	GACGGCTGA:20 TACGACTGG:0
NZ_CP008706	1242914	complex	AAGTGACTAAAAAG:10 GAGTAGTTGGAATA:0
NZ_CP008706	1242932	complex	CCATATTG:10 TCACATTC:0
NZ_CP008706	1242943	del	C:10 CTCA:0
NZ_CP008706	1242952	ins	TAC:10 T:0
NZ_CP008706	1242960	snp	G:12 A:0
NZ_CP008706	1242986	complex	CCGT:14 TCGC:0
NZ_CP008706	1243046	snp	C:15 T:0
NZ_CP008706	1243066	snp	G:15 C:0
NZ_CP008706	1243075	complex	GAG:15 AAA:0
NZ_CP008706	1243084	snp	C:16 T:0
NZ_CP008706	1243104	snp	C:16 G:0
NZ_CP008706	1243110	snp	T:16 A:0
NZ_CP008706	1243138	ins	TA:16 T:0
NZ_CP008706	1246545	snp	G:20 A:0
NZ_CP008706	1246885	snp	G:20 A:0
NZ_CP008706	1247012	snp	T:20 C:0
NZ_CP008706	1251743	snp	C:19 T:0
NZ_CP008706	1251769	ins	TA:19 T:0
NZ_CP008706	1251846	snp	G:20 A:0
NZ_CP008706	1253078	del	T:18 TA:0
NZ_CP008706	1256072	snp	C:20 T:0
NZ_CP008706	1259731	snp	T:20 A:0
NZ_CP008706	1262844	snp	T:20 C:0
NZ_CP008706	1269831	snp	A:20 G:0
NZ_CP008706	1272601	snp	G:20 A:0
NZ_CP008706	1272611	snp	A:20 G:0
NZ_CP008706	1272701	snp	T:20 C:0
NZ_CP008706	1272746	snp	C:20 T:0
NZ_CP008706	1272770	snp	A:20 T:0
NZ_CP008706	1272820	snp	C:20 T:0
NZ_CP008706	1275708	snp	G:20 A:0
NZ_CP008706	1275786	snp	C:17 G:0
NZ_CP008706	1275817	snp	T:14 A:0
NZ_CP008706	1275841	snp	A:12 G:0
NZ_CP008706	1275853	complex	TGATC:11 CGTTT:0
NZ_CP008706	1278224	snp	G:20 A:0
NZ_CP008706	1278270	snp	C:20 T:0
NZ_CP008706	1280667	snp	G:20 C:0
NZ_CP008706	1280712	ins	GT:20 G:0
NZ_CP008706	1281590	snp	G:20 A:0
NZ_CP008706	1282733	snp	C:20 A:0
NZ_CP008706	1283278	snp	G:18 C:0
NZ_CP008706	1283296	snp	T:18 A:0
NZ_CP008706	1283333	snp	T:18 G:0
NZ_CP008706	1283338	snp	A:18 G:0
NZ_CP008706	1283351	complex	ACAGC:16 CTGT:0
NZ_CP008706	1283367	complex	GGAGGA:16 TAGGGC:0
NZ_CP008706	1283412	snp	G:18 T:0
NZ_CP008706	1283417	complex	TCG:18 ACA:0
NZ_CP008706	1283434	snp	C:18 T:0
NZ_CP008706	1283451	snp	A:18 G:0
NZ_CP008706	1283498	complex	GT:16 AA:0
NZ_CP008706	1283506	snp	A:17 G:0
NZ_CP008706	1283599	snp	G:19 C:0
NZ_CP008706	1283648	snp	A:20 G:0
NZ_CP008706	1283672	snp	T:20 G:0
NZ_CP008706	1283714	snp	G:20 T:0
NZ_CP008706	1284590	snp	T:20 G:0
NZ_CP008706	1284601	snp	T:20 A:0
NZ_CP008706	1306617	snp	T:20 C:0
NZ_CP008706	1306667	complex	GG:19 TA:0
NZ_CP008706	1306703	snp	C:20 A:0
NZ_CP008706	1306999	complex	GTGAT:19 TTGAG:0
NZ_CP008706	1307033	snp	A:20 G:0
NZ_CP008706	1307096	snp	G:20 T:0
NZ_CP008706	1307173	snp	A:20 G:0
NZ_CP008706	1307263	snp	C:20 T:0
NZ_CP008706	1307269	ins	GT:19 G:0
NZ_CP008706	1307284	snp	C:20 T:0
NZ_CP008706	1307326	snp	G:20 A:0
NZ_CP008706	1307364	snp	C:20 A:0
NZ_CP008706	1307392	ins	CA:19 C:0
NZ_CP008706	1307436	snp	A:20 G:0
NZ_CP008706	1307475	snp	A:20 G:0
NZ_CP008706	1307482	ins	CT:19 C:0
NZ_CP008706	1307487	snp	C:20 A:0
NZ_CP008706	1307634	snp	C:20 T:0
NZ_CP008706	1308096	complex	GTTAGTTGTCTC:11 CTA:0
NZ_CP008706	1308102	del	T:11 TGCCTGTGAG:0
NZ_CP008706	1308126	snp	T:13 A:0
NZ_CP008706	1308133	del	G:13 GT:0
NZ_CP008706	1310259	snp	T:20 C:0	CDS	+	542/1428	181/475	missense_variant c.542C>T p.Ser181Leu	ABUW_RS06300	terL	phage terminase large subunit
NZ_CP008706	1311356	snp	T:20 C:0	CDS	+	215/1452	72/483	missense_variant c.215C>T p.Ser72Leu	ABUW_RS06305		DUF4055 domain-containing protein
NZ_CP008706	1329724	snp	A:18 T:0	CDS	+	3236/4308	1079/1435	missense_variant c.3236T>A p.Phe1079Tyr	ABUW_RS06420		tape measure protein
NZ_CP008706	1329827	snp	C:17 G:0	CDS	+	3339/4308	1113/1435	missense_variant c.3339G>C p.Gln1113His	ABUW_RS06420		tape measure protein
NZ_CP008706	1329842	complex	TGCT:16 CACC:0	CDS	+	3354/4308	1118/1435	missense_variant c.3354_3357delCACCinsTGCT p.Thr1119Ala	ABUW_RS06420		tape measure protein
NZ_CP008706	1329854	complex	CC:17 AT:0	CDS	+	3366/4308	1122/1435	missense_variant c.3366_3367delATinsCC p.Phe1123Leu	ABUW_RS06420		tape measure protein
NZ_CP008706	1330029	complex	ATTCCATTA:17 TTACCGTTG:0	CDS	+	3541/4308	1181/1435	missense_variant c.3541_3549delTTACCGTTGinsATTCCATTA p.Leu1181Ile	ABUW_RS06420		tape measure protein
NZ_CP008706	1330112	snp	T:17 A:0	CDS	+	3624/4308	1208/1435	missense_variant c.3624A>T p.Glu1208Asp	ABUW_RS06420		tape measure protein
NZ_CP008706	1336191	snp	A:20 G:0	CDS	+	1435/3447	479/1148	missense_variant c.1435G>A p.Val479Ile	ABUW_RS06455		host specificity factor TipJ family phage tail protein
NZ_CP008706	1342473	snp	C:20 A:0
NZ_CP008706	1351363	snp	T:20 C:0
NZ_CP008706	1352441	snp	A:20 C:0
NZ_CP008706	1353393	snp	A:20 T:0
NZ_CP008706	1354053	snp	T:20 A:0	CDS	+	605/690	202/229	missense_variant c.605A>T p.Tyr202Phe	ABUW_RS06535		ABC transporter permease
NZ_CP008706	1355643	snp	T:20 C:0
NZ_CP008706	1355670	snp	G:20 A:0
NZ_CP008706	1356083	snp	A:20 G:0
NZ_CP008706	1356188	snp	G:20 A:0
NZ_CP008706	1356200	snp	A:19 G:0
NZ_CP008706	1356258	snp	A:19 T:0
NZ_CP008706	1359448	snp	A:19 G:0
NZ_CP008706	1359519	complex	GCGGA:18 ATGGAG:0
NZ_CP008706	1359529	snp	T:18 G:0
NZ_CP008706	1359626	snp	A:16 C:0
NZ_CP008706	1359655	snp	A:16 T:0
NZ_CP008706	1363483	snp	C:20 G:0
NZ_CP008706	1363706	complex	TACA:19 GACG:0
NZ_CP008706	1363717	snp	C:20 T:0
NZ_CP008706	1365976	complex	TATTA:20 CATTT:0
NZ_CP008706	1368094	snp	A:20 G:0
NZ_CP008706	1368107	del	A:19 AT:0
NZ_CP008706	1368390	snp	T:20 C:0
NZ_CP008706	1374926	snp	T:20 G:0
NZ_CP008706	1374941	snp	A:20 G:0
NZ_CP008706	1376783	snp	G:20 A:0
NZ_CP008706	1378122	ins	CT:19 C:0
NZ_CP008706	1379075	snp	G:20 A:0
NZ_CP008706	1379092	snp	A:20 G:0
NZ_CP008706	1379102	snp	A:20 T:0
NZ_CP008706	1380421	ins	TA:19 T:0
NZ_CP008706	1380449	complex	AACG:19 CACT:0
NZ_CP008706	1380464	snp	C:20 T:0
NZ_CP008706	1382734	snp	G:20 A:0
NZ_CP008706	1384932	del	A:16 AATTCGATCTCACAACAAATATG:0
NZ_CP008706	1385988	complex	AGTAGAT:16 GGTGCAG:0
NZ_CP008706	1386000	snp	T:16 C:0
NZ_CP008706	1386005	complex	GAGT:16 AAGTG:0
NZ_CP008706	1386021	snp	G:17 A:0
NZ_CP008706	1386032	complex	GC:17 AT:0
NZ_CP008706	1386056	snp	C:18 A:0
NZ_CP008706	1386061	snp	C:18 T:0
NZ_CP008706	1386108	snp	A:18 G:0
NZ_CP008706	1386855	ins	AT:19 A:0
NZ_CP008706	1389328	snp	G:20 C:0
NZ_CP008706	1390677	snp	A:20 T:0
NZ_CP008706	1392424	ins	TA:19 T:0
NZ_CP008706	1392440	complex	AA:19 TT:0
NZ_CP008706	1392961	snp	G:20 A:0
NZ_CP008706	1442022	snp	A:20 T:0
NZ_CP008706	1443596	complex	AGATA:19 GGATG:0
NZ_CP008706	1443640	complex	TA:20 CG:0
NZ_CP008706	1443677	del	G:19 GA:0
NZ_CP008706	1447693	complex	CT:20 TC:0
NZ_CP008706	1449472	snp	A:20 T:0	CDS	+	183/804	61/267	missense_variant c.183T>A p.Phe61Leu	ABUW_RS07100		protein kinase domain-containing protein
NZ_CP008706	1450575	snp	A:20 G:0
NZ_CP008706	1450691	ins	CT:20 C:0
NZ_CP008706	1453117	complex	AG:20 GC:0
NZ_CP008706	1453135	complex	TCGG:19 CCGA:0
NZ_CP008706	1453149	snp	G:20 A:0
NZ_CP008706	1453160	snp	T:20 C:0
NZ_CP008706	1454853	del	A:11 AC:0
NZ_CP008706	1454866	snp	C:12 T:0
NZ_CP008706	1454872	snp	G:12 T:0
NZ_CP008706	1456310	complex	T:17 AA:0
NZ_CP008706	1456318	complex	TG:18 CC:0
NZ_CP008706	1456359	snp	C:19 T:0
NZ_CP008706	1456394	snp	G:19 T:0
NZ_CP008706	1456442	snp	C:19 T:0
NZ_CP008706	1456966	snp	C:20 A:0
NZ_CP008706	1459983	snp	G:20 A:0
NZ_CP008706	1459998	complex	CTC:19 GTT:0
NZ_CP008706	1460014	complex	TAC:18 AAT:0
NZ_CP008706	1460022	complex	GT:18 AG:0
NZ_CP008706	1460096	complex	CA:19 TATC:0
NZ_CP008706	1460112	snp	A:20 C:0
NZ_CP008706	1460192	snp	T:20 C:0
NZ_CP008706	1460232	snp	T:20 C:0
NZ_CP008706	1461744	ins	TTA:19 T:1
NZ_CP008706	1461796	snp	A:20 G:0
NZ_CP008706	1461818	snp	T:20 C:0
NZ_CP008706	1461859	snp	A:20 T:0
NZ_CP008706	1461872	snp	T:20 A:0
NZ_CP008706	1461885	complex	TA:19 GT:0
NZ_CP008706	1461899	snp	A:20 T:0
NZ_CP008706	1461909	snp	G:20 T:0
NZ_CP008706	1461914	complex	GT:19 AG:0
NZ_CP008706	1461944	snp	G:20 A:0
NZ_CP008706	1462004	snp	T:20 G:0
NZ_CP008706	1462038	snp	G:20 A:0
NZ_CP008706	1462056	complex	GA:20 TT:0
NZ_CP008706	1462078	snp	G:20 A:0
NZ_CP008706	1462118	snp	G:20 A:0
NZ_CP008706	1463667	snp	A:20 C:0
NZ_CP008706	1463717	snp	T:20 C:0
NZ_CP008706	1463765	snp	G:20 A:0
NZ_CP008706	1465067	snp	G:20 A:0
NZ_CP008706	1465093	snp	G:20 A:0
NZ_CP008706	1465116	snp	C:20 T:0
NZ_CP008706	1465143	snp	T:20 A:0
NZ_CP008706	1472866	snp	A:19 G:0
NZ_CP008706	1473714	snp	T:20 C:0	CDS	-	65/639	22/212	missense_variant c.65G>A p.Arg22Gln	ABUW_RS07245		TetR/AcrR family transcriptional regulator
NZ_CP008706	1473808	del	A:19 AG:0
NZ_CP008706	1473880	complex	AAC:19 GAT:0
NZ_CP008706	1473897	snp	T:20 A:0
NZ_CP008706	1473970	snp	G:20 A:0
NZ_CP008706	1474005	snp	C:20 T:0
NZ_CP008706	1474013	complex	ACTTG:18 GCTCA:0
NZ_CP008706	1474054	snp	T:20 C:0
NZ_CP008706	1474080	complex	AG:19 CA:0
NZ_CP008706	1474098	snp	A:20 G:0
NZ_CP008706	1474106	snp	C:20 T:0
NZ_CP008706	1474130	snp	A:20 T:0
NZ_CP008706	1474142	snp	A:20 T:0
NZ_CP008706	1474149	snp	G:20 A:0
NZ_CP008706	1474156	del	T:19 TA:0
NZ_CP008706	1474942	snp	T:20 G:0
NZ_CP008706	1479665	snp	G:20 A:0	CDS	+	302/1020	101/339	missense_variant c.302A>G p.Asp101Gly	ABUW_RS07275	csuE	Csu fimbrial tip adhesin CsuE
NZ_CP008706	1481969	snp	A:20 T:0
NZ_CP008706	1482002	snp	T:20 C:0
NZ_CP008706	1482018	snp	C:20 T:0
NZ_CP008706	1482056	del	A:20 AC:0
NZ_CP008706	1482171	del	C:19 CTAAT:0
NZ_CP008706	1482197	complex	ATTTC:19 CTTT:0
NZ_CP008706	1484066	snp	G:20 C:0
NZ_CP008706	1484103	snp	C:20 A:0
NZ_CP008706	1484121	snp	A:20 C:0
NZ_CP008706	1484316	snp	C:11 T:0
NZ_CP008706	1484883	ins	CT:18 C:0
NZ_CP008706	1485479	snp	T:20 G:0
NZ_CP008706	1485485	snp	A:20 G:0
NZ_CP008706	1485493	complex	ATCAG:19 TTCAC:0
NZ_CP008706	1485567	snp	A:20 T:0
NZ_CP008706	1485628	snp	C:20 G:0
NZ_CP008706	1485705	snp	T:20 A:0
NZ_CP008706	1509762	del	A:20 AT:0
NZ_CP008706	1510360	snp	T:15 G:0
NZ_CP008706	1510495	complex	GTTCTGCCTATTTA:11 ATTTTACTATTTTT:0
NZ_CP008706	1510516	complex	AA:11 CG:0
NZ_CP008706	1510530	snp	T:11 C:0
NZ_CP008706	1510535	complex	CATGATG:11 AAAGGGA:0
NZ_CP008706	1510570	snp	C:14 T:0
NZ_CP008706	1510581	snp	A:14 T:0
NZ_CP008706	1510596	snp	T:14 G:0
NZ_CP008706	1510604	complex	TGAAAC:12 GGGAAG:0
NZ_CP008706	1510615	complex	GAG:13 AAT:0
NZ_CP008706	1510639	snp	A:14 T:0
NZ_CP008706	1512126	snp	C:19 G:0
NZ_CP008706	1512314	snp	T:19 C:0
NZ_CP008706	1512320	complex	AGCTTAGG:18 CGCCTGGA:0
NZ_CP008706	1512706	snp	A:19 G:0
NZ_CP008706	1512711	snp	T:19 C:0
NZ_CP008706	1512716	complex	CC:18 TT:0
NZ_CP008706	1512722	snp	C:18 T:0
NZ_CP008706	1512739	snp	T:19 G:0
NZ_CP008706	1512754	snp	G:19 A:0
NZ_CP008706	1512764	snp	G:19 A:0
NZ_CP008706	1512794	snp	A:19 T:0
NZ_CP008706	1513698	snp	G:20 C:0
NZ_CP008706	1513737	del	T:19 TA:0
NZ_CP008706	1513753	complex	GG:19 AA:0
NZ_CP008706	1513767	snp	G:20 T:0
NZ_CP008706	1516477	snp	A:20 G:0
NZ_CP008706	1518091	snp	G:20 A:0
NZ_CP008706	1524735	snp	C:20 A:0
NZ_CP008706	1524865	snp	C:20 T:0
NZ_CP008706	1530001	ins	CA:19 C:0
NZ_CP008706	1543496	snp	A:20 C:0
NZ_CP008706	1543562	complex	TG:19 CA:0
NZ_CP008706	1543598	complex	GGTA:20 AGTG:0
NZ_CP008706	1543662	snp	A:20 G:0
NZ_CP008706	1543739	snp	T:20 C:0
NZ_CP008706	1543763	snp	A:20 G:0
NZ_CP008706	1543769	snp	T:20 A:0
NZ_CP008706	1543781	snp	G:20 A:0
NZ_CP008706	1549816	ins	GAGA:17 G:0
NZ_CP008706	1549839	complex	TA:16 ATGCTTTTTTAT:0
NZ_CP008706	1550452	del	A:20 AT:0
NZ_CP008706	1550555	complex	CGCG:20 TGCA:0
NZ_CP008706	1551588	snp	G:20 A:0
NZ_CP008706	1551619	complex	TG:19 CA:0
NZ_CP008706	1551647	snp	C:20 A:0
NZ_CP008706	1551676	complex	AG:19 CA:0
NZ_CP008706	1552364	snp	A:20 G:0
NZ_CP008706	1552373	complex	CTA:19 TTG:0
NZ_CP008706	1552391	snp	A:20 G:0
NZ_CP008706	1552425	snp	T:20 C:0
NZ_CP008706	1552906	snp	T:20 C:0
NZ_CP008706	1552957	snp	T:20 C:0
NZ_CP008706	1553023	snp	T:20 C:0
NZ_CP008706	1553046	snp	T:20 C:0
NZ_CP008706	1553986	snp	G:20 T:0
NZ_CP008706	1554013	snp	T:20 C:0
NZ_CP008706	1554931	snp	G:20 A:0
NZ_CP008706	1554966	snp	C:20 T:0
NZ_CP008706	1558904	snp	G:20 C:0
NZ_CP008706	1558954	snp	G:20 A:0
NZ_CP008706	1558959	snp	T:20 A:0
NZ_CP008706	1559069	snp	T:19 C:0
NZ_CP008706	1560121	ins	AT:19 A:0
NZ_CP008706	1560153	snp	G:20 A:0
NZ_CP008706	1560242	snp	A:20 G:0
NZ_CP008706	1560267	snp	G:20 A:0
NZ_CP008706	1562208	snp	A:20 G:0
NZ_CP008706	1562217	snp	G:20 T:0
NZ_CP008706	1562247	complex	TACC:19 CACT:0
NZ_CP008706	1562329	snp	T:20 A:0
NZ_CP008706	1562336	snp	G:20 A:0
NZ_CP008706	1562376	snp	G:20 A:0
NZ_CP008706	1564712	complex	CA:18 GG:0
NZ_CP008706	1564721	snp	T:19 C:0
NZ_CP008706	1564737	complex	TGTGA:18 CATGT:0
NZ_CP008706	1564754	snp	G:20 A:0
NZ_CP008706	1564761	snp	T:20 G:0
NZ_CP008706	1564843	snp	G:20 A:0
NZ_CP008706	1567781	complex	TGC:18 AAG:0
NZ_CP008706	1567795	complex	AA:18 GAT:0
NZ_CP008706	1567809	snp	C:19 A:0
NZ_CP008706	1567819	complex	GT:18 CC:0
NZ_CP008706	1567826	complex	CTTCT:19 GTTCC:0
NZ_CP008706	1567848	snp	G:19 A:0
NZ_CP008706	1567859	snp	G:19 C:0
NZ_CP008706	1567870	complex	TC:18 CT:0
NZ_CP008706	1568000	snp	A:19 G:0
NZ_CP008706	1568038	snp	C:18 T:0
NZ_CP008706	1575114	snp	C:20 T:0
NZ_CP008706	1575839	snp	G:16 T:0
NZ_CP008706	1575844	snp	A:16 G:0
NZ_CP008706	1575852	ins	AC:15 A:0
NZ_CP008706	1575895	ins	GT:16 G:0
NZ_CP008706	1575905	snp	C:17 T:0
NZ_CP008706	1577340	del	T:11 TA:0
NZ_CP008706	1578300	del	A:19 AAAAAC:0
NZ_CP008706	1580150	snp	T:20 C:0	CDS	-	155/1323	52/440	missense_variant c.155G>A p.Ser52Asn	ABUW_RS07760		MFS transporter
NZ_CP008706	1580328	snp	A:20 G:0
NZ_CP008706	1587725	snp	G:20 A:0
NZ_CP008706	1587775	del	A:19 AG:0
NZ_CP008706	1587823	snp	C:20 T:0
NZ_CP008706	1588242	snp	G:20 A:0
NZ_CP008706	1588367	snp	C:20 G:0
NZ_CP008706	1591141	del	C:19 CA:0
NZ_CP008706	1591177	snp	T:20 C:0
NZ_CP008706	1591205	snp	A:20 G:0
NZ_CP008706	1591862	snp	T:20 C:0
NZ_CP008706	1594228	snp	T:20 C:0
NZ_CP008706	1594243	snp	T:20 C:0
NZ_CP008706	1594936	snp	A:20 T:0
NZ_CP008706	1594943	snp	C:20 G:0
NZ_CP008706	1594949	snp	T:20 G:0
NZ_CP008706	1595750	del	A:19 AT:0
NZ_CP008706	1595786	del	A:19 AT:0
NZ_CP008706	1595815	snp	C:20 G:0
NZ_CP008706	1595820	snp	A:20 T:0
NZ_CP008706	1595871	snp	A:20 G:0
NZ_CP008706	1595881	snp	G:20 A:0
NZ_CP008706	1595898	del	G:20 GT:0
NZ_CP008706	1596929	complex	AC:19 GG:0
NZ_CP008706	1597403	snp	C:20 T:0
NZ_CP008706	1597602	snp	G:20 T:0
NZ_CP008706	1599158	del	T:20 TA:0
NZ_CP008706	1600552	snp	G:20 T:0
NZ_CP008706	1600568	ins	TA:19 T:0
NZ_CP008706	1600582	snp	T:20 G:0
NZ_CP008706	1604683	snp	A:20 C:0
NZ_CP008706	1604728	snp	A:20 T:0
NZ_CP008706	1606400	snp	A:20 T:0
NZ_CP008706	1607394	snp	A:20 T:0
NZ_CP008706	1609840	snp	T:20 G:0
NZ_CP008706	1609873	snp	A:20 G:0
NZ_CP008706	1609877	del	T:20 TA:0
NZ_CP008706	1610176	snp	A:20 G:0
NZ_CP008706	1611036	snp	G:20 T:0
NZ_CP008706	1611071	snp	A:20 G:0
NZ_CP008706	1611119	del	A:19 AT:0
NZ_CP008706	1613344	del	A:19 ACAT:0
NZ_CP008706	1614849	snp	C:20 T:0
NZ_CP008706	1614870	snp	C:20 T:0
NZ_CP008706	1614884	snp	G:20 A:0
NZ_CP008706	1624694	snp	G:18 A:0
NZ_CP008706	1624761	snp	A:20 G:0
NZ_CP008706	1624807	snp	T:20 C:0
NZ_CP008706	1625228	snp	A:20 G:0
NZ_CP008706	1625336	snp	T:20 C:0
NZ_CP008706	1636383	snp	T:20 C:0
NZ_CP008706	1637080	complex	TTTAC:18 CTTA:0
NZ_CP008706	1637099	snp	T:19 C:0
NZ_CP008706	1637193	snp	A:19 G:0
NZ_CP008706	1637221	snp	A:19 C:0
NZ_CP008706	1637237	complex	TTTAT:17 GTCAA:0
NZ_CP008706	1637247	complex	CA:17 G:0
NZ_CP008706	1637376	snp	G:19 T:0
NZ_CP008706	1637412	snp	T:19 A:0
NZ_CP008706	1640813	snp	C:16 T:0
NZ_CP008706	1640855	snp	T:16 G:0
NZ_CP008706	1640868	snp	T:16 A:0
NZ_CP008706	1643146	snp	T:20 G:0
NZ_CP008706	1643166	snp	G:20 T:0
NZ_CP008706	1643173	complex	CGT:20 TGC:0
NZ_CP008706	1643406	snp	T:20 C:0
NZ_CP008706	1643427	snp	A:20 G:0
NZ_CP008706	1643532	snp	T:20 C:0
NZ_CP008706	1645070	snp	A:20 G:0
NZ_CP008706	1645421	del	A:20 AG:0
NZ_CP008706	1645446	snp	T:20 C:0
NZ_CP008706	1645531	ins	CA:19 C:0
NZ_CP008706	1645611	complex	GTT:20 TTG:0
NZ_CP008706	1646436	snp	C:20 T:0
NZ_CP008706	1646763	complex	GA:19 AT:0
NZ_CP008706	1646836	snp	G:20 T:0
NZ_CP008706	1647300	snp	A:20 T:0
NZ_CP008706	1650186	del	A:18 AT:0
NZ_CP008706	1650252	snp	C:20 T:0
NZ_CP008706	1650265	snp	C:20 T:0
NZ_CP008706	1650291	del	T:19 TA:0
NZ_CP008706	1650370	snp	T:20 G:0
NZ_CP008706	1650457	snp	C:20 T:0
NZ_CP008706	1651607	snp	C:20 T:0
NZ_CP008706	1651636	snp	C:20 T:0
NZ_CP008706	1651643	snp	C:20 T:0
NZ_CP008706	1651911	snp	C:19 T:0
NZ_CP008706	1651962	complex	TGTC:16 CGTCTTGCTA:0
NZ_CP008706	1652005	snp	A:18 C:0
NZ_CP008706	1652025	complex	G:17 ACCC:0
NZ_CP008706	1652034	complex	CAGA:17 TAG:0
NZ_CP008706	1652057	snp	A:19 G:0
NZ_CP008706	1652110	complex	GGA:18 AGC:0
NZ_CP008706	1652152	snp	G:19 A:0
NZ_CP008706	1652159	snp	C:19 T:0
NZ_CP008706	1652180	complex	TT:18 GC:0
NZ_CP008706	1652188	complex	CT:17 GTC:0
NZ_CP008706	1652212	snp	C:18 A:0
NZ_CP008706	1652227	snp	C:19 T:0
NZ_CP008706	1654458	complex	GTT:19 ATG:0
NZ_CP008706	1655243	snp	T:18 G:0
NZ_CP008706	1655250	snp	T:18 G:0
NZ_CP008706	1655271	snp	A:17 C:0
NZ_CP008706	1655278	complex	TAGAGGTTGTTT:16 CTGATGATGATA:0
NZ_CP008706	1655299	snp	T:18 C:0
NZ_CP008706	1655384	snp	G:19 A:0
NZ_CP008706	1655411	snp	A:19 G:0
NZ_CP008706	1656012	snp	T:20 C:0
NZ_CP008706	1656035	snp	C:20 T:0
NZ_CP008706	1656105	snp	C:20 G:0
NZ_CP008706	1656119	snp	G:20 T:0
NZ_CP008706	1656149	complex	CCG:20 TCA:0
NZ_CP008706	1657065	snp	G:20 A:0
NZ_CP008706	1657111	snp	G:20 T:0
NZ_CP008706	1657139	snp	T:20 G:0
NZ_CP008706	1660054	snp	C:20 T:0
NZ_CP008706	1660782	snp	C:20 T:0
NZ_CP008706	1662112	snp	A:20 G:0
NZ_CP008706	1662152	snp	A:20 G:0
NZ_CP008706	1662177	snp	T:20 G:0
NZ_CP008706	1662675	snp	C:20 T:0
NZ_CP008706	1662681	snp	G:20 A:0
NZ_CP008706	1663360	snp	T:20 G:0
NZ_CP008706	1665456	snp	A:20 T:0
NZ_CP008706	1666011	del	A:19 ATT:0
NZ_CP008706	1672122	snp	C:20 G:0
NZ_CP008706	1672142	snp	A:20 T:0
NZ_CP008706	1672154	snp	T:20 A:0
NZ_CP008706	1672182	snp	A:20 G:0
NZ_CP008706	1672218	snp	T:20 C:0
NZ_CP008706	1673753	complex	AAACT:19 GAACC:0
NZ_CP008706	1676348	snp	A:20 G:0
NZ_CP008706	1678621	snp	A:20 G:0
NZ_CP008706	1681716	snp	T:20 C:0
NZ_CP008706	1681784	snp	T:20 A:0
NZ_CP008706	1681820	snp	T:20 C:0
NZ_CP008706	1681847	snp	C:20 T:0
NZ_CP008706	1681925	snp	A:20 G:0
NZ_CP008706	1682512	snp	A:20 G:0
NZ_CP008706	1687504	snp	G:20 C:0
NZ_CP008706	1687519	snp	A:20 G:0
NZ_CP008706	1687586	snp	A:20 G:0
NZ_CP008706	1687591	snp	C:20 T:0
NZ_CP008706	1689018	complex	TTAGC:18 CCAGA:0
NZ_CP008706	1689056	snp	G:20 A:0
NZ_CP008706	1689061	snp	A:20 G:0
NZ_CP008706	1689095	snp	T:20 C:0
NZ_CP008706	1689114	snp	A:20 G:0
NZ_CP008706	1689243	complex	TAT:16 AGC:0
NZ_CP008706	1689259	complex	GTTAGT:16 CTTAATA:0
NZ_CP008706	1689275	snp	C:17 T:0
NZ_CP008706	1689308	snp	T:17 G:0
NZ_CP008706	1689319	complex	ATGAG:16 GTGAA:0
NZ_CP008706	1689351	complex	GA:15 TG:0
NZ_CP008706	1689361	complex	GAGTG:15 TGGTT:0
NZ_CP008706	1689371	snp	A:15 C:0
NZ_CP008706	1689382	complex	AATAAAA:14 GAGAGAG:0
NZ_CP008706	1689485	snp	A:16 G:0
NZ_CP008706	1689513	complex	TCA:17 ACT:0
NZ_CP008706	1689520	snp	C:17 T:0
NZ_CP008706	1689542	snp	A:17 G:0
NZ_CP008706	1690271	snp	G:20 T:0
NZ_CP008706	1691318	snp	C:20 T:0
NZ_CP008706	1691362	complex	TAT:19 C:0
NZ_CP008706	1691528	snp	C:10 T:0
NZ_CP008706	1692793	snp	A:20 C:0
NZ_CP008706	1692828	snp	C:20 T:0
NZ_CP008706	1695902	snp	A:20 G:0
NZ_CP008706	1697319	snp	T:20 C:0
NZ_CP008706	1697334	snp	T:20 C:0
NZ_CP008706	1697344	snp	C:20 T:0
NZ_CP008706	1697383	complex	AGA:19 GGG:0
NZ_CP008706	1697406	snp	G:20 A:0
NZ_CP008706	1697427	snp	G:20 A:0
NZ_CP008706	1697439	snp	G:20 A:0
NZ_CP008706	1697472	snp	A:20 T:0
NZ_CP008706	1699261	snp	G:20 A:0
NZ_CP008706	1699299	complex	TAAG:20 CAAT:0
NZ_CP008706	1699370	snp	C:20 T:0
NZ_CP008706	1699375	snp	T:20 C:0
NZ_CP008706	1699386	snp	C:20 T:0
NZ_CP008706	1699406	snp	C:20 T:0
NZ_CP008706	1699456	snp	T:20 A:0
NZ_CP008706	1699516	complex	GG:19 AT:0
NZ_CP008706	1699528	snp	A:20 T:0
NZ_CP008706	1702535	complex	GTTTC:18 ACTTA:0
NZ_CP008706	1705259	snp	A:20 G:0	CDS	+	1078/2781	360/926	missense_variant c.1078G>A p.Gly360Ser	ABUW_RS08305		nitrate reductase
NZ_CP008706	1707664	snp	T:20 C:0
NZ_CP008706	1707691	snp	G:20 A:0
NZ_CP008706	1707706	del	G:19 GC:0
NZ_CP008706	1707734	ins	GA:19 G:0
NZ_CP008706	1712030	complex	TGTAAT:18 AGCAAG:0
NZ_CP008706	1716303	snp	T:20 A:0
NZ_CP008706	1716346	snp	A:20 T:0
NZ_CP008706	1721392	snp	T:20 A:0
NZ_CP008706	1721752	snp	C:20 T:0
NZ_CP008706	1721842	snp	C:20 G:0
NZ_CP008706	1722421	snp	T:20 C:0
NZ_CP008706	1722460	snp	A:20 G:0
NZ_CP008706	1722464	del	A:18 AT:0
NZ_CP008706	1722472	snp	A:19 T:0
NZ_CP008706	1722495	snp	C:20 T:0
NZ_CP008706	1722577	del	A:20 AT:0
NZ_CP008706	1722594	snp	C:20 T:0
NZ_CP008706	1722604	snp	A:20 G:0
NZ_CP008706	1722631	complex	CGT:20 TGC:0
NZ_CP008706	1722644	ins	AT:19 A:0
NZ_CP008706	1723168	snp	A:18 G:0
NZ_CP008706	1723184	snp	A:18 G:0
NZ_CP008706	1723199	complex	GTTTGTA:16 ACTTGCGTG:0
NZ_CP008706	1723213	ins	TA:16 T:0
NZ_CP008706	1723224	snp	A:19 G:0
NZ_CP008706	1723314	snp	C:19 T:0	regulatory	+			intragenic_variant n.1723314T>C
NZ_CP008706	1723517	snp	G:20 A:0
NZ_CP008706	1728325	del	G:17 GATTAACGATGTCGTCAAGA:0	CDS	-	153/654	45/217	frameshift_variant c.135_153delTCTTGACGACATCGTTAAT p.Leu46fs	ABUW_RS08430	adeN	multidrug efflux transcriptional repressor AdeN
NZ_CP008706	1728589	complex	TTTTGGGG:19 GTTTAGGT:0
NZ_CP008706	1728605	snp	G:20 T:0
NZ_CP008706	1728625	snp	A:20 G:0
NZ_CP008706	1728664	snp	C:20 T:0
NZ_CP008706	1728676	complex	GCAGTT:19 ATAGTC:0
NZ_CP008706	1728712	snp	T:20 C:0
NZ_CP008706	1731421	snp	T:20 C:0
NZ_CP008706	1731473	complex	GTAA:20 CTAT:0
NZ_CP008706	1731504	snp	A:20 G:0
NZ_CP008706	1731522	snp	C:20 T:0
NZ_CP008706	1731534	snp	T:20 C:0
NZ_CP008706	1731549	complex	CT:20 TC:0
NZ_CP008706	1733036	snp	G:20 A:0
NZ_CP008706	1741188	snp	T:20 C:0
NZ_CP008706	1744046	snp	C:20 T:0
NZ_CP008706	1744056	del	T:19 TA:0
NZ_CP008706	1744083	del	C:19 CT:0
NZ_CP008706	1745049	complex	AA:20 GT:0
NZ_CP008706	1745162	snp	T:20 C:0
NZ_CP008706	1745167	snp	G:20 C:0
NZ_CP008706	1745193	snp	C:20 T:0
NZ_CP008706	1745242	snp	G:20 A:0
NZ_CP008706	1748294	snp	A:20 G:0
NZ_CP008706	1748300	snp	G:20 A:0
NZ_CP008706	1748318	snp	T:20 C:0
NZ_CP008706	1748393	snp	T:20 A:0
NZ_CP008706	1748787	snp	G:20 A:0
NZ_CP008706	1748793	snp	G:20 A:0
NZ_CP008706	1748815	ins	CT:19 C:0
NZ_CP008706	1750136	del	G:18 GT:0
NZ_CP008706	1750655	snp	C:20 T:0
NZ_CP008706	1750752	snp	C:20 T:0
NZ_CP008706	1753454	snp	C:20 T:0
NZ_CP008706	1754212	snp	T:20 C:0
NZ_CP008706	1754268	snp	A:20 G:0
NZ_CP008706	1754279	snp	G:20 T:0
NZ_CP008706	1754375	snp	G:20 A:0
NZ_CP008706	1754391	snp	T:20 G:0
NZ_CP008706	1754443	snp	C:20 T:0
NZ_CP008706	1754458	snp	T:20 C:0
NZ_CP008706	1754484	snp	T:20 C:0
NZ_CP008706	1754529	snp	G:20 A:0
NZ_CP008706	1754786	snp	G:20 A:0
NZ_CP008706	1754946	del	G:19 GC:0
NZ_CP008706	1754990	snp	G:20 A:0
NZ_CP008706	1755047	snp	A:20 G:0
NZ_CP008706	1758251	snp	A:20 T:0
NZ_CP008706	1759023	snp	C:20 T:0
NZ_CP008706	1759046	snp	A:20 G:0
NZ_CP008706	1759168	snp	A:20 T:0
NZ_CP008706	1759181	snp	G:20 A:0
NZ_CP008706	1759299	complex	ATTTT:20 GTTTC:0
NZ_CP008706	1760842	snp	T:20 G:0
NZ_CP008706	1761406	snp	G:20 A:0
NZ_CP008706	1763620	snp	G:20 A:0
NZ_CP008706	1763630	snp	C:20 T:0
NZ_CP008706	1763638	complex	TA:19 ATG:0
NZ_CP008706	1763752	snp	A:20 T:0
NZ_CP008706	1763774	snp	G:20 A:0
NZ_CP008706	1763785	snp	G:20 A:0
NZ_CP008706	1763824	snp	A:20 C:0
NZ_CP008706	1763869	snp	A:19 T:0
NZ_CP008706	1765498	snp	T:20 A:0
NZ_CP008706	1765510	del	T:19 TA:0
NZ_CP008706	1765560	snp	G:20 A:0
NZ_CP008706	1766391	snp	T:20 C:0
NZ_CP008706	1766407	snp	A:20 G:0
NZ_CP008706	1766452	snp	A:20 G:0
NZ_CP008706	1766575	snp	G:20 A:0
NZ_CP008706	1766609	snp	A:20 G:0
NZ_CP008706	1766621	snp	G:20 A:0
NZ_CP008706	1766628	snp	A:20 G:0
NZ_CP008706	1773249	snp	T:20 C:0	CDS	-	581/861	194/286	missense_variant c.581G>A p.Cys194Tyr	ABUW_RS08635		alpha/beta hydrolase family protein
NZ_CP008706	1773859	snp	T:20 C:0
NZ_CP008706	1773897	snp	A:20 T:0
NZ_CP008706	1773945	snp	G:20 A:0
NZ_CP008706	1774928	snp	T:20 A:0
NZ_CP008706	1774939	snp	T:20 C:0
NZ_CP008706	1775457	snp	T:20 C:0
NZ_CP008706	1776916	snp	A:20 G:0
NZ_CP008706	1777059	snp	A:20 C:0
NZ_CP008706	1777159	snp	C:20 A:0
NZ_CP008706	1777207	snp	T:20 C:0
NZ_CP008706	1778063	snp	T:20 C:0
NZ_CP008706	1779064	ins	AT:18 A:0
NZ_CP008706	1779084	complex	TGTTTAGATG:18 GTATTAAATA:0
NZ_CP008706	1779120	snp	T:20 G:0
NZ_CP008706	1779139	snp	A:20 T:0
NZ_CP008706	1779155	complex	GA:20 AG:0
NZ_CP008706	1779174	snp	A:20 G:0
[truncated: 3,048 more rows]

## Sheet: BK74166 CFDC-R
CHROM	POS	TYPE	EVIDENCE	FTYPE	STRAND	NT_POS	AA_POS	EFFECT	LOCUS_TAG	GENE	PRODUCT
NZ_CP008706	2572	snp	A:259 G:0	CDS	+	983/1149	328/382	missense_variant c.983G>A p.Ser328Asn	ABUW_RS00010	dnaN	DNA polymerase III subunit beta
NZ_CP008706	2796	snp	T:275 A:0	CDS	+	44/1083	15/360	missense_variant c.44A>T p.Lys15Ile	ABUW_RS00015	recF	DNA replication/repair protein RecF
NZ_CP008706	3293	snp	A:268 G:0	CDS	+	541/1083	181/360	missense_variant c.541G>A p.Asp181Asn	ABUW_RS00015	recF	DNA replication/repair protein RecF
NZ_CP008706	5324	complex	TGTA:216 AGTG:0	CDS	+	1437/2469	479/822	missense_variant c.1437_1440delAGTGinsTGTA p.Glu479Asp	ABUW_RS00020	gyrB	DNA topoisomerase (ATP-hydrolyzing) subunit B
NZ_CP008706	6391	snp	A:213 T:0
NZ_CP008706	6845	snp	C:211 T:0
NZ_CP008706	7484	snp	G:247 C:0											Framshift (Fs)
NZ_CP008706	7606	snp	C:264 T:0											Early Termination (Ter), S
NZ_CP008706	7640	snp	G:266 A:0											AmpD*, PBP*,Bla*
NZ_CP008706	9259	snp	T:246 A:0	CDS	-	351/1932	117/643	missense_variant c.351T>A p.Asp117Glu	ABUW_RS00035	abc-f	ribosomal protection-like ABC-F family protein			Remaing non synonymous mutations and intergenic mutations
NZ_CP008706	9640	snp	A:195 G:0
NZ_CP008706	9714	complex	GAATTGCTTCCCATTA:135 TAACCTATCTCTATTT:0
NZ_CP008706	9775	snp	C:189 A:0
NZ_CP008706	10881	snp	G:212 A:0
NZ_CP008706	12139	snp	T:249 G:0
NZ_CP008706	12185	complex	AAA:227 TAG:0
NZ_CP008706	12222	snp	G:234 A:0
NZ_CP008706	12915	snp	A:210 G:0	CDS	+	440/1005	147/334	missense_variant c.440G>A p.Arg147His	ABUW_RS00050		putative solute-binding protein
NZ_CP008706	13960	complex	AAA:68 GG:0
NZ_CP008706	13968	complex	TATGAT:78 ATTATA:0
NZ_CP008706	13979	del	G:71 GTT:0
NZ_CP008706	14318	mnp	AC:182 TT:0	CDS	-	526/846	175/281	missense_variant c.525_526delAAinsGT p.Thr176Ser	ABUW_RS00060		alpha/beta fold hydrolase
NZ_CP008706	14325	complex	AAAG:180 GAAC:0	CDS	-	519/846	172/281	missense_variant c.516_519delGTTCinsCTTT p.Lys172Asn	ABUW_RS00060		alpha/beta fold hydrolase
NZ_CP008706	14334	complex	GCCTAA:175 TCCTGC:0	CDS	-	510/846	169/281	missense_variant c.505_510delGCAGGAinsTTAGGC p.Ala169Leu	ABUW_RS00060		alpha/beta fold hydrolase
NZ_CP008706	14584	complex	ACG:212 GCA:0	CDS	-	260/846	86/281	missense_variant c.258_260delTGCinsCGT p.Ala87Val	ABUW_RS00060		alpha/beta fold hydrolase
NZ_CP008706	14849	snp	T:235 C:1
NZ_CP008706	14945	complex	AGTCC:182 TATCT:0
NZ_CP008706	15564	complex	TGTCA:183 CGTCC:0	CDS	-	535/1128	177/375	missense_variant c.531_535delGGACGinsTGACA p.Gly179Ser	ABUW_RS00065		anhydro-N-acetylmuramic acid kinase
NZ_CP008706	15841	snp	A:214 T:0	CDS	-	258/1128	86/375	missense_variant c.258A>T p.Arg86Ser	ABUW_RS00065		anhydro-N-acetylmuramic acid kinase
NZ_CP008706	17441	complex	TAGAA:177 CAGAG:0
NZ_CP008706	17485	snp	G:199 C:0
NZ_CP008706	17535	snp	G:161 A:0
NZ_CP008706	17548	snp	A:160 G:0
NZ_CP008706	17696	snp	T:197 C:0
NZ_CP008706	17730	ins	TA:151 T:1
NZ_CP008706	17760	snp	C:217 T:0
NZ_CP008706	17841	complex	AATGAG:143 TTATTA:0
NZ_CP008706	23617	complex	TGCAGGT:130 ATGGG:0
NZ_CP008706	23778	snp	C:243 A:0	CDS	+	73/600	25/199	missense_variant c.73A>C p.Asn25His	ABUW_RS00100		glutathione S-transferase family protein
NZ_CP008706	24355	snp	G:206 A:0
NZ_CP008706	24454	snp	T:226 C:0	CDS	-	602/693	201/230	missense_variant c.602G>A p.Arg201His	ABUW_RS00105		TIGR04219 family outer membrane beta-barrel protein
NZ_CP008706	25065	ins	TAA:244 T:0
NZ_CP008706	25128	snp	T:261 G:0
NZ_CP008706	25180	snp	G:243 A:0
NZ_CP008706	25201	snp	A:232 T:0
NZ_CP008706	25213	snp	T:220 G:0
NZ_CP008706	25251	snp	T:203 G:0
NZ_CP008706	25271	mnp	TT:179 GC:0
NZ_CP008706	25311	snp	G:195 A:0
NZ_CP008706	25356	snp	A:174 G:0
NZ_CP008706	27333	del	T:174 TA:0
NZ_CP008706	27736	snp	G:245 T:0	CDS	-	932/1305	311/434	missense_variant c.932A>C p.Asn311Thr	ABUW_RS00120	rsmB	16S rRNA (cytosine(967)-C(5))-methyltransferase RsmB
NZ_CP008706	28474	snp	A:223 G:0	CDS	-	194/1305	65/434	missense_variant c.194C>T p.Ser65Leu	ABUW_RS00120	rsmB	16S rRNA (cytosine(967)-C(5))-methyltransferase RsmB
NZ_CP008706	28828	snp	T:201 G:0	CDS	-	799/963	267/320	missense_variant c.799C>A p.Gln267Lys	ABUW_RS00125	fmt	methionyl-tRNA formyltransferase
NZ_CP008706	28841	mnp	AT:184 GC:0	CDS	-	786/963	262/320	missense_variant c.785_786delGCinsAT p.Ser262Asn	ABUW_RS00125	fmt	methionyl-tRNA formyltransferase
NZ_CP008706	28864	snp	A:218 T:0	CDS	-	763/963	255/320	missense_variant c.763A>T p.Asn255Tyr	ABUW_RS00125	fmt	methionyl-tRNA formyltransferase
NZ_CP008706	29643	snp	A:212 G:0
NZ_CP008706	29650	mnp	ACGC:185 TGCG:0
NZ_CP008706	29690	snp	A:190 G:0
NZ_CP008706	29761	snp	G:208 A:0
NZ_CP008706	31403	snp	G:263 A:1	CDS	+	1429/1830	477/609	missense_variant c.1429A>G p.Ile477Val	ABUW_RS00130	ilvD	dihydroxy-acid dehydratase
NZ_CP008706	31685	snp	A:216 G:0	CDS	+	1711/1830	571/609	missense_variant c.1711G>A p.Val571Ile	ABUW_RS00130	ilvD	dihydroxy-acid dehydratase
NZ_CP008706	32020	snp	C:253 T:1
NZ_CP008706	32036	snp	C:248 T:1
NZ_CP008706	32292	snp	C:260 G:0	CDS	+	175/1290	59/429	missense_variant c.175G>C p.Asp59His	ABUW_RS00135		hypothetical protein
NZ_CP008706	34220	snp	C:223 T:0
NZ_CP008706	34238	complex	CTGCG:210 TTGCA:0	CDS	-	879/891	292/296	missense_variant c.875_879delTGCAAinsCGCAG p.Leu292Ser	ABUW_RS00145		LysR family transcriptional regulator
NZ_CP008706	34581	complex	CGGACTAG:202 TGGGCTAA:0	CDS	-	536/891	177/296	missense_variant c.529_536delTTAGCCCAinsCTAGTCCG p.AlaHis178ValArg	ABUW_RS00145		LysR family transcriptional regulator
NZ_CP008706	34871	snp	T:249 G:0	CDS	-	246/891	82/296	missense_variant c.246C>A p.His82Gln	ABUW_RS00145		LysR family transcriptional regulator
NZ_CP008706	36702	snp	A:244 G:0
NZ_CP008706	36714	snp	T:243 G:0
NZ_CP008706	36776	snp	A:230 G:0
NZ_CP008706	37495	snp	A:246 G:0	CDS	-	1982/2685	661/894	missense_variant c.1982C>T p.Ala661Val	ABUW_RS00155	ppc	phosphoenolpyruvate carboxylase
NZ_CP008706	39595	snp	G:282 A:0
NZ_CP008706	39881	complex	GTC:278 ATT:0	CDS	-	390/624	130/207	missense_variant c.388_390delAATinsGAC p.Asn130Asp	ABUW_RS00160		TetR/AcrR family transcriptional regulator
NZ_CP008706	40317	snp	C:250 T:0
NZ_CP008706	40331	snp	A:240 G:0
NZ_CP008706	45044	snp	G:214 A:0	CDS	+	257/378	86/125	missense_variant c.257A>G p.Asn86Ser	ABUW_RS00175		hypothetical protein
NZ_CP008706	46472	snp	T:233 C:0
NZ_CP008706	46478	snp	T:243 A:0
NZ_CP008706	46492	snp	C:260 A:0
NZ_CP008706	46547	snp	G:268 C:0	CDS	-	301/351	101/116	missense_variant c.301G>C p.Glu101Gln	ABUW_RS00185		hypothetical protein
NZ_CP008706	46556	complex	CAAT:266 TAAC:0	CDS	-	292/351	97/116	missense_variant c.289_292delGTTAinsATTG p.ValThr97IleAla	ABUW_RS00185		hypothetical protein
NZ_CP008706	46565	snp	T:280 C:0	CDS	-	283/351	95/116	missense_variant c.283G>A p.Ala95Thr	ABUW_RS00185		hypothetical protein
NZ_CP008706	46571	snp	C:285 T:0	CDS	-	277/351	93/116	missense_variant c.277A>G p.Ile93Val	ABUW_RS00185		hypothetical protein
NZ_CP008706	46579	snp	G:279 A:0	CDS	-	269/351	90/116	missense_variant c.269T>C p.Val90Ala	ABUW_RS00185		hypothetical protein
NZ_CP008706	46604	snp	T:266 C:0	CDS	-	244/351	82/116	missense_variant c.244G>A p.Val82Ile	ABUW_RS00185		hypothetical protein
NZ_CP008706	46616	complex	CT:245 GG:0	CDS	-	232/351	77/116	missense_variant c.231_232delCCinsAG p.Leu78Val	ABUW_RS00185		hypothetical protein
NZ_CP008706	46673	complex	TAG:212 CAT:0	CDS	-	175/351	58/116	missense_variant c.173_175delATGinsCTA p.AsnAla58ThrThr	ABUW_RS00185		hypothetical protein
NZ_CP008706	46796	snp	T:234 C:0	CDS	-	52/351	18/116	missense_variant c.52G>A p.Val18Met	ABUW_RS00185		hypothetical protein
NZ_CP008706	46819	complex	ACGG:193 GCGA:0	CDS	-	29/351	9/116	missense_variant c.26_29delTCGCinsCCGT p.IleAla9ThrVal	ABUW_RS00185		hypothetical protein
NZ_CP008706	46900	snp	T:180 A:0
NZ_CP008706	46938	snp	G:174 C:0
NZ_CP008706	46964	snp	C:190 T:0
NZ_CP008706	47866	snp	A:254 C:0
NZ_CP008706	48607	complex	GACAC:151 AACAT:0	CDS	-	1183/1191	393/396	missense_variant c.1179_1183delATGTTinsGTGTC p.Ser395Pro	ABUW_RS00200		MFS transporter
NZ_CP008706	50379	snp	A:242 C:0	CDS	-	219/804	73/267	missense_variant c.219G>T p.Glu73Asp	ABUW_RS00205	dkgB	2,5-didehydrogluconate reductase DkgB
NZ_CP008706	50717	snp	G:277 C:0
NZ_CP008706	50918	mnp	GG:221 TA:0	CDS	+	201/903	67/300	missense_variant c.201_202delTAinsGG p.Ile68Val	ABUW_RS00210		LysR family transcriptional regulator
NZ_CP008706	51678	snp	C:272 G:0	CDS	-	301/375	101/124	missense_variant c.301C>G p.Gln101Glu	ABUW_RS00215		hypothetical protein
NZ_CP008706	51906	snp	A:231 G:0	CDS	-	73/375	25/124	missense_variant c.73C>T p.His25Tyr	ABUW_RS00215		hypothetical protein
NZ_CP008706	51982	snp	C:234 T:0
NZ_CP008706	51994	snp	T:222 C:0
NZ_CP008706	53062	snp	C:235 T:0	CDS	+	994/1425	332/474	missense_variant c.994T>C p.Tyr332His	ABUW_RS00220		aminotransferase-like domain-containing protein
NZ_CP008706	53234	snp	A:231 G:0	CDS	+	1166/1425	389/474	missense_variant c.1166G>A p.Gly389Asp	ABUW_RS00220		aminotransferase-like domain-containing protein
NZ_CP008706	53306	snp	A:232 G:0	CDS	+	1238/1425	413/474	missense_variant c.1238G>A p.Ser413Asn	ABUW_RS00220		aminotransferase-like domain-containing protein
NZ_CP008706	53459	complex	GC:204 AT:0	CDS	+	1391/1425	464/474	missense_variant c.1391_1392delATinsGC p.Asp464Gly	ABUW_RS00220		aminotransferase-like domain-containing protein
NZ_CP008706	54625	snp	G:226 A:0	CDS	-	499/561	167/186	missense_variant c.499T>C p.Phe167Leu	ABUW_RS00230		DNA-3-methyladenine glycosylase I
NZ_CP008706	56346	snp	T:259 C:0	CDS	-	682/1035	228/344	missense_variant c.682G>A p.Val228Ile	ABUW_RS00245	mutY	A/G-specific adenine glycosylase
NZ_CP008706	56584	complex	GGCAT:199 AGCAA:0	CDS	-	444/1035	147/344	missense_variant c.440_444delTTGCTinsATGCC p.Phe147Tyr	ABUW_RS00245	mutY	A/G-specific adenine glycosylase
NZ_CP008706	57126	snp	A:215 C:0
NZ_CP008706	57157	snp	A:215 G:0
NZ_CP008706	57630	ins	TA:222 T:0
NZ_CP008706	58514	snp	G:203 T:0
NZ_CP008706	58546	snp	A:198 G:0
NZ_CP008706	58612	snp	G:200 A:0
NZ_CP008706	58943	complex	GAT:239 CAC:0
NZ_CP008706	59112	snp	T:236 C:0	CDS	+	136/459	46/152	missense_variant c.136C>T p.His46Tyr	ABUW_RS00265		YcgN family cysteine cluster protein
NZ_CP008706	59630	snp	A:228 G:0	CDS	+	83/1170	28/389	missense_variant c.83G>A p.Ser28Asn	ABUW_RS00270		PQQ-dependent sugar dehydrogenase
NZ_CP008706	59715	snp	T:159 A:0	CDS	+	168/1170	56/389	missense_variant c.168A>T p.Lys56Asn	ABUW_RS00270		PQQ-dependent sugar dehydrogenase
NZ_CP008706	59808	complex	AGTGCTAGATGTTCAGGGTG:53 GATGTTGGATATCCAAGGTA:0	CDS	+	261/1170	87/389	missense_variant c.261_280delGATGTTGGATATCCAAGGTAinsAGTGCTAGATGTTCAGGGTG p.MetLeuAspIleGlnGlyIle88ValLeuAspValGlnGlyVal	ABUW_RS00270		PQQ-dependent sugar dehydrogenase
NZ_CP008706	59835	complex	GGTGAAC:54 CGTAAGT:0	CDS	+	288/1170	96/389	missense_variant c.288_294delCGTAAGTinsGGTGAAC p.Ser98Asn	ABUW_RS00270		PQQ-dependent sugar dehydrogenase
NZ_CP008706	59980	snp	G:186 A:0	CDS	+	433/1170	145/389	missense_variant c.433A>G p.Asn145Asp	ABUW_RS00270		PQQ-dependent sugar dehydrogenase
NZ_CP008706	60718	complex	TGCTAGGAAATACCCTG:55 GGCCTTGAGTTAGCCTA:0
NZ_CP008706	62208	snp	G:206 T:0	CDS	-	736/840	246/279	missense_variant c.736A>C p.Met246Leu	ABUW_RS00280		formate/nitrite transporter family protein
NZ_CP008706	62507	snp	G:251 C:0	CDS	-	437/840	146/279	missense_variant c.437G>C p.Gly146Ala	ABUW_RS00280		formate/nitrite transporter family protein
NZ_CP008706	63142	snp	A:261 T:0
NZ_CP008706	63164	complex	CAGC:254 TAGT:0
NZ_CP008706	63174	snp	T:266 C:0
NZ_CP008706	63186	snp	C:272 A:0
NZ_CP008706	63197	snp	A:269 G:0
NZ_CP008706	63307	complex	GAT:273 AAC:0	CDS	-	126/204	42/67	missense_variant c.124_126delGTTinsATC p.Val42Ile	ABUW_RS00285		hypothetical protein
NZ_CP008706	63447	ins	TAA:212 T:0
NZ_CP008706	63483	snp	T:225 A:0
NZ_CP008706	63495	snp	C:211 T:0
NZ_CP008706	63515	snp	G:208 C:0
NZ_CP008706	63526	snp	A:194 C:0
NZ_CP008706	63565	complex	GATG:172 AGTA:0
NZ_CP008706	63601	ins	GT:152 G:1
NZ_CP008706	64377	snp	A:249 T:0
NZ_CP008706	66134	snp	C:226 T:0
NZ_CP008706	66150	snp	T:231 C:0
NZ_CP008706	67620	snp	T:165 C:0	CDS	+	703/939	235/312	missense_variant c.703C>T p.Leu235Phe	ABUW_RS00310		bile acid:sodium symporter family protein
NZ_CP008706	67851	snp	T:206 G:0	CDS	+	934/939	312/312	stop_gained c.934G>T p.Glu312*	ABUW_RS00310		bile acid:sodium symporter family protein
NZ_CP008706	67867	complex	GAT:189 AAC:0
NZ_CP008706	67876	complex	TAG:195 GAC:0
NZ_CP008706	67894	snp	G:204 A:0
NZ_CP008706	67947	snp	T:198 C:0
NZ_CP008706	67979	snp	G:208 A:0
NZ_CP008706	67997	snp	A:220 G:0
NZ_CP008706	68026	ins	AT:213 A:0
NZ_CP008706	68632	snp	T:243 C:0	CDS	+	599/1344	200/447	missense_variant c.599C>T p.Ala200Val	ABUW_RS00315		MATE family efflux transporter
NZ_CP008706	68662	snp	A:237 G:0	CDS	+	629/1344	210/447	missense_variant c.629G>A p.Arg210Lys	ABUW_RS00315		MATE family efflux transporter
NZ_CP008706	68706	snp	T:223 C:0	CDS	+	673/1344	225/447	missense_variant c.673C>T p.Arg225Trp	ABUW_RS00315		MATE family efflux transporter
NZ_CP008706	68718	snp	C:222 T:0	CDS	+	685/1344	229/447	missense_variant c.685T>C p.Cys229Arg	ABUW_RS00315		MATE family efflux transporter
NZ_CP008706	68772	snp	A:230 G:0	CDS	+	739/1344	247/447	missense_variant c.739G>A p.Val247Ile	ABUW_RS00315		MATE family efflux transporter
NZ_CP008706	69015	snp	G:285 T:0	CDS	+	982/1344	328/447	missense_variant c.982T>G p.Leu328Val	ABUW_RS00315		MATE family efflux transporter
NZ_CP008706	69393	complex	CAACCTTAAAGAGGG:138 AAGAGGA:0	CDS	-	468/474	154/157	frameshift_variant&stop_gained&missense_variant c.462_468delTCCTCTTinsCCCTCTTTAAGGTTG p.Cys157fs	ABUW_RS00320		DUF523 domain-containing protein
NZ_CP008706	69407	snp	T:193 C:0	CDS	-	454/474	152/157	missense_variant c.454G>A p.Ala152Thr	ABUW_RS00320		DUF523 domain-containing protein
NZ_CP008706	69799	snp	G:191 A:0	CDS	-	62/474	21/157	missense_variant c.62T>C p.Leu21Ser	ABUW_RS00320		DUF523 domain-containing protein
NZ_CP008706	69862	snp	A:194 G:0
NZ_CP008706	69942	snp	G:228 A:0
NZ_CP008706	70028	snp	T:232 C:0
NZ_CP008706	70049	snp	G:246 A:0
NZ_CP008706	70204	snp	G:223 A:0
NZ_CP008706	71102	snp	G:240 T:0	CDS	+	720/1056	240/351	missense_variant c.720T>G p.Asp240Glu	ABUW_RS00325	hppD	4-hydroxyphenylpyruvate dioxygenase
NZ_CP008706	71492	mnp	ATG:159 TAT:0
NZ_CP008706	72338	snp	G:261 A:0
NZ_CP008706	74849	snp	G:234 C:2	CDS	-	226/1308	76/435	missense_variant c.226G>C p.Glu76Gln	ABUW_RS00345	fahA	fumarylacetoacetase
NZ_CP008706	75121	snp	A:257 G:0
NZ_CP008706	75242	snp	A:230 C:0
NZ_CP008706	75275	snp	A:246 G:0
NZ_CP008706	76822	complex	ACAGATAGT:153 TTAGGTCTTAGA:0
NZ_CP008706	76845	snp	G:181 A:0
NZ_CP008706	76940	snp	A:190 G:0
NZ_CP008706	76954	snp	T:192 C:0
NZ_CP008706	77021	snp	C:234 T:0	CDS	+	38/684	13/227	missense_variant c.38T>C p.Val13Ala	ABUW_RS00355		D-Ala-D-Ala carboxypeptidase ZrlA
NZ_CP008706	77071	snp	A:246 T:0	CDS	+	88/684	30/227	missense_variant c.88T>A p.Ser30Thr	ABUW_RS00355		D-Ala-D-Ala carboxypeptidase ZrlA
NZ_CP008706	77128	snp	G:242 A:0	CDS	+	145/684	49/227	missense_variant c.145A>G p.Ile49Val	ABUW_RS00355		D-Ala-D-Ala carboxypeptidase ZrlA
NZ_CP008706	77145	mnp	CTT:202 TGC:0	CDS	+	162/684	54/227	missense_variant c.162_164delTGCinsCTT p.Ala55Leu	ABUW_RS00355		D-Ala-D-Ala carboxypeptidase ZrlA
NZ_CP008706	78454	snp	T:238 G:0	CDS	+	645/1266	215/421	missense_variant c.645G>T p.Gln215His	ABUW_RS00360	zigA	zinc metallochaperone GTPase ZigA
NZ_CP008706	78894	snp	A:259 C:0	CDS	+	1085/1266	362/421	missense_variant c.1085C>A p.Ala362Asp	ABUW_RS00360	zigA	zinc metallochaperone GTPase ZigA
NZ_CP008706	79111	complex	AT:202 TAA:0	CDS	-	1112/1113	370/370	frameshift_variant&stop_lost&splice_region_variant c.1110_1112delTTAinsAT p.Ter371fs	ABUW_RS00365		acyltransferase family protein
NZ_CP008706	79670	snp	A:247 G:0	CDS	-	553/1113	185/370	missense_variant c.553C>T p.Leu185Phe	ABUW_RS00365		acyltransferase family protein
NZ_CP008706	80344	snp	A:256 T:0
NZ_CP008706	80358	snp	G:245 A:0
NZ_CP008706	80403	snp	A:246 C:0
NZ_CP008706	81631	snp	A:206 G:0	CDS	+	308/576	103/191	missense_variant c.308G>A p.Arg103Gln	ABUW_RS00375		HutD/Ves family protein
NZ_CP008706	81842	snp	G:196 C:0	CDS	+	519/576	173/191	missense_variant c.519C>G p.Ile173Met	ABUW_RS00375		HutD/Ves family protein
NZ_CP008706	81858	complex	AAGCA:191 CAGCT:0	CDS	+	535/576	179/191	missense_variant c.535_539delCAGCTinsAAGCA p.GlnLeu179LysHis	ABUW_RS00375		HutD/Ves family protein
NZ_CP008706	81902	mnp	AG:163 CA:0
NZ_CP008706	81909	snp	G:157 A:0
NZ_CP008706	81916	mnp	GA:151 AC:0
NZ_CP008706	81929	snp	A:136 G:0
NZ_CP008706	81934	complex	TTGTTAG:134 GATTTAA:0
NZ_CP008706	81962	snp	T:172 C:0
NZ_CP008706	82005	snp	T:167 A:0
NZ_CP008706	82021	snp	C:167 T:0
NZ_CP008706	82063	snp	A:200 G:0
NZ_CP008706	82106	snp	C:224 T:0
NZ_CP008706	82126	del	T:216 TA:0
NZ_CP008706	82148	snp	A:223 C:0
NZ_CP008706	87453	mnp	GCT:182 AAA:0	CDS	+	472/1206	158/401	missense_variant c.472_474delAAAinsGCT p.Lys158Ala	ABUW_RS00395	hutI	imidazolonepropionase
NZ_CP008706	88298	snp	T:225 C:0	CDS	+	101/921	34/306	missense_variant c.101C>T p.Ala34Val	ABUW_RS00400	hutG	formimidoylglutamase
NZ_CP008706	88711	snp	T:275 C:0	CDS	+	514/921	172/306	missense_variant c.514C>T p.His172Tyr	ABUW_RS00400	hutG	formimidoylglutamase
NZ_CP008706	88918	snp	A:220 G:0	CDS	+	721/921	241/306	missense_variant c.721G>A p.Ala241Thr	ABUW_RS00400	hutG	formimidoylglutamase
NZ_CP008706	89147	complex	AG:207 T:0
NZ_CP008706	89171	del	C:209 CT:0
NZ_CP008706	89203	snp	G:250 A:0
NZ_CP008706	89208	snp	C:242 T:0
NZ_CP008706	89270	snp	T:240 G:1
NZ_CP008706	89342	del	T:216 TA:0
NZ_CP008706	89502	complex	GTC:238 ATT:0	CDS	+	130/1827	44/608	missense_variant c.130_132delATTinsGTC p.Ile44Val	ABUW_RS00405		DUF885 domain-containing protein
NZ_CP008706	89569	mnp	AC:231 GT:0	CDS	+	197/1827	66/608	missense_variant c.197_198delGTinsAC p.Ser66Asn	ABUW_RS00405		DUF885 domain-containing protein
NZ_CP008706	89635	snp	A:262 C:0	CDS	+	263/1827	88/608	missense_variant c.263C>A p.Thr88Asn	ABUW_RS00405		DUF885 domain-containing protein
NZ_CP008706	90007	snp	C:300 A:0	CDS	+	635/1827	212/608	missense_variant c.635A>C p.Asn212Thr	ABUW_RS00405		DUF885 domain-containing protein
NZ_CP008706	90017	complex	GATG:266 AACT:0	CDS	+	645/1827	215/608	missense_variant c.645_648delAACTinsGATG p.Thr216Met	ABUW_RS00405		DUF885 domain-containing protein
NZ_CP008706	90120	complex	GCC:283 ACT:0	CDS	+	748/1827	250/608	missense_variant c.748_750delACTinsGCC p.Thr250Ala	ABUW_RS00405		DUF885 domain-containing protein
NZ_CP008706	90158	complex	TGGGA:282 CGGGG:0	CDS	+	786/1827	262/608	missense_variant c.786_790delCGGGGinsTGGGA p.Ala264Thr	ABUW_RS00405		DUF885 domain-containing protein
NZ_CP008706	90274	complex	CGGAG:239 TGGAA:0	CDS	+	902/1827	301/608	missense_variant c.902_906delTGGAAinsCGGAG p.Leu301Ser	ABUW_RS00405		DUF885 domain-containing protein
NZ_CP008706	91227	snp	C:238 T:0
NZ_CP008706	91273	snp	T:234 G:0
NZ_CP008706	91421	complex	GGTAAGCCTTCAC:45 TGTAGAGCTACAT:0	CDS	+	123/639	41/212	missense_variant c.123_135delTGTAGAGCTACATinsGGTAAGCCTTCAC p.Glu43Ser	ABUW_RS00410		HAD family hydrolase
NZ_CP008706	91439	complex	CGATTAC:45 AGAGCAG:0	CDS	+	141/639	47/212	missense_variant c.141_147delAGAGCAGinsCGATTAC p.GluGln48AspTyr	ABUW_RS00410		HAD family hydrolase
NZ_CP008706	91454	complex	ACTTACGCCTAG:45 CCTTTCACCAAA:0	CDS	+	156/639	52/212	missense_variant c.156_167delCCTTTCACCAAAinsACTTACGCCTAG p.HisLeuSerProLys52GlnLeuThrProArg	ABUW_RS00410		HAD family hydrolase
NZ_CP008706	91550	mnp	TG:78 CC:0	CDS	+	252/639	84/212	missense_variant c.252_253delCCinsTG p.Gln85Glu	ABUW_RS00410		HAD family hydrolase
NZ_CP008706	91556	complex	AATTCATT:79 GGTTTACA:0	CDS	+	258/639	86/212	missense_variant c.258_265delGGTTTACAinsAATTCATT p.ValTyrMet87IleHisLeu	ABUW_RS00410		HAD family hydrolase
NZ_CP008706	91592	snp	T:124 G:0	CDS	+	294/639	98/212	missense_variant c.294G>T p.Met98Ile	ABUW_RS00410		HAD family hydrolase
NZ_CP008706	91657	complex	ATGTACTG:87 GTATTCTT:0	CDS	+	359/639	120/212	missense_variant c.359_366delGTATTCTTinsATGTACTG p.SerIle120AsnVal	ABUW_RS00410		HAD family hydrolase
NZ_CP008706	91758	complex	GATGTAAG:151 AATTTAAA:0	CDS	+	460/639	154/212	missense_variant c.460_467delAATTTAAAinsGATGTAAG p.AsnLeuAsn154AspValSer	ABUW_RS00410		HAD family hydrolase
NZ_CP008706	91770	complex	AACCAAGCA:147 GAGCAGGCC:0	CDS	+	472/639	158/212	missense_variant c.472_480delGAGCAGGCCinsAACCAAGCA p.Glu158Asn	ABUW_RS00410		HAD family hydrolase
NZ_CP008706	91821	snp	G:205 A:0	CDS	+	523/639	175/212	missense_variant c.523A>G p.Lys175Glu	ABUW_RS00410		HAD family hydrolase
NZ_CP008706	91941	snp	C:252 T:0
NZ_CP008706	91958	snp	T:252 A:0
NZ_CP008706	91977	snp	G:241 A:0	CDS	+	17/801	6/266	missense_variant c.17A>G p.Asn6Ser	ABUW_RS00415	murI	glutamate racemase
NZ_CP008706	92036	snp	G:246 C:0	CDS	+	76/801	26/266	missense_variant c.76C>G p.Gln26Glu	ABUW_RS00415	murI	glutamate racemase
NZ_CP008706	92100	snp	G:240 A:0	CDS	+	140/801	47/266	missense_variant c.140A>G p.Lys47Arg	ABUW_RS00415	murI	glutamate racemase
NZ_CP008706	92176	complex	CGTGA:219 TGTGG:0	CDS	+	216/801	72/266	missense_variant c.216_220delTGTGGinsCGTGA p.Val74Ile	ABUW_RS00415	murI	glutamate racemase
NZ_CP008706	92210	snp	G:238 A:0	CDS	+	250/801	84/266	missense_variant c.250A>G p.Ile84Val	ABUW_RS00415	murI	glutamate racemase
NZ_CP008706	92707	complex	TG:37 CA:0	CDS	+	747/801	249/266	missense_variant c.747_748delCAinsTG p.Ile250Val	ABUW_RS00415	murI	glutamate racemase
NZ_CP008706	92985	snp	T:26 A:0
NZ_CP008706	92997	snp	G:40 A:0
NZ_CP008706	93007	snp	C:47 T:0
NZ_CP008706	93050	complex	CTCGTAGCGAATTG:47 ATCTATGGCGGATTA:0
NZ_CP008706	93079	mnp	TT:56 GA:0
NZ_CP008706	93087	snp	A:65 G:0
NZ_CP008706	93120	snp	G:80 A:0
NZ_CP008706	93135	snp	C:65 T:0
NZ_CP008706	93145	complex	TTCTACGAGT:42 GTCCCATAGATC:0
NZ_CP008706	93172	snp	C:41 T:0
NZ_CP008706	93190	del	T:39 TA:0
NZ_CP008706	93206	complex	AATC:42 GATT:0
NZ_CP008706	93225	del	A:28 AT:0
NZ_CP008706	93241	complex	ACT:19 GCC:0
NZ_CP008706	93252	snp	T:15 A:0
NZ_CP008706	100581	complex	AATAG:24 GATAA:0
NZ_CP008706	100590	snp	T:38 C:0
NZ_CP008706	100611	snp	A:72 C:0
NZ_CP008706	100617	snp	G:82 A:0
NZ_CP008706	104146	complex	ATGAACATCAAGGAT:161 GTGTACGTTGATTAC:0	CDS	-	261/516	83/171	missense_variant c.247_261delGTAATCAACGTACACinsATCCTTGATGTTCAT p.ValIleAsn83IleLeuAsp	ABUW_RS00450		phosphatidylglycerophosphatase A family protein
NZ_CP008706	107150	snp	C:254 T:0	CDS	-	224/1122	75/373	missense_variant c.224A>G p.Asp75Gly	ABUW_RS00470	ribBA	bifunctional 3,4-dihydroxy-2-butanone-4-phosphate synthase/GTP cyclohydrolase II
NZ_CP008706	107481	snp	G:251 A:1
NZ_CP008706	107494	complex	AGTCC:238 GGTCT:0
NZ_CP008706	107544	snp	A:243 T:0
NZ_CP008706	110215	snp	C:231 T:0
NZ_CP008706	110342	snp	A:238 G:0
NZ_CP008706	111689	snp	A:135 C:1
NZ_CP008706	111702	snp	A:144 T:0
NZ_CP008706	112057	snp	G:225 T:0	CDS	-	108/444	36/147	missense_variant c.108A>C p.Glu36Asp	ABUW_RS00495	dtd	D-aminoacyl-tRNA deacylase
NZ_CP008706	113565	snp	T:262 C:0
NZ_CP008706	113626	snp	T:270 G:0
NZ_CP008706	113797	snp	A:276 G:0	CDS	+	100/849	34/282	missense_variant c.100G>A p.Ala34Thr	ABUW_RS00505		sulfurtransferase
NZ_CP008706	114947	snp	C:66 A:0	CDS	+	405/852	135/283	missense_variant c.405A>C p.Glu135Asp	ABUW_RS00510	asd	archaetidylserine decarboxylase
NZ_CP008706	115004	complex	GTTTG:70 ATTTT:0	CDS	+	462/852	154/283	missense_variant c.462_466delATTTTinsGTTTG p.Ser156Ala	ABUW_RS00510	asd	archaetidylserine decarboxylase
NZ_CP008706	115242	snp	C:142 G:0	CDS	+	700/852	234/283	missense_variant c.700G>C p.Glu234Gln	ABUW_RS00510	asd	archaetidylserine decarboxylase
NZ_CP008706	115295	complex	AGCTG:99 TGCAA:0	CDS	+	753/852	251/283	missense_variant c.753_757delTGCAAinsAGCTG p.Ile253Val	ABUW_RS00510	asd	archaetidylserine decarboxylase
NZ_CP008706	115334	complex	GCAA:49 AAAG:0	CDS	+	792/852	264/283	missense_variant c.792_795delAAAGinsGCAA p.Lys265Gln	ABUW_RS00510	asd	archaetidylserine decarboxylase
NZ_CP008706	115764	snp	A:206 T:0	CDS	+	152/1197	51/398	missense_variant c.152T>A p.Val51Glu	ABUW_RS00515		alpha/beta fold hydrolase
NZ_CP008706	115779	complex	TG:196 CT:0	CDS	+	167/1197	56/398	missense_variant c.167_168delCTinsTG p.Pro56Leu	ABUW_RS00515		alpha/beta fold hydrolase
NZ_CP008706	115830	snp	G:226 A:0	CDS	+	218/1197	73/398	missense_variant c.218A>G p.Asp73Gly	ABUW_RS00515		alpha/beta fold hydrolase
NZ_CP008706	116206	complex	GGCAATTGCAGTGTCTGCC:117 TGCTATTACCGTGGCGGCT:0	CDS	+	594/1197	198/398	missense_variant c.594_612delTGCTATTACCGTGGCGGCTinsGGCAATTGCAGTGTCTGCC p.ThrValAla201AlaValSer	ABUW_RS00515		alpha/beta fold hydrolase
NZ_CP008706	116265	snp	T:139 C:0	CDS	+	653/1197	218/398	missense_variant c.653C>T p.Ala218Val	ABUW_RS00515		alpha/beta fold hydrolase
NZ_CP008706	116343	snp	A:155 G:0	CDS	+	731/1197	244/398	missense_variant c.731G>A p.Ser244Asn	ABUW_RS00515		alpha/beta fold hydrolase
NZ_CP008706	116423	snp	T:179 C:0	CDS	+	811/1197	271/398	missense_variant c.811C>T p.Pro271Ser	ABUW_RS00515		alpha/beta fold hydrolase
NZ_CP008706	116437	snp	G:167 T:0	CDS	+	825/1197	275/398	missense_variant c.825T>G p.Asn275Lys	ABUW_RS00515		alpha/beta fold hydrolase
NZ_CP008706	116630	snp	G:193 C:0	CDS	+	1018/1197	340/398	missense_variant c.1018C>G p.Pro340Ala	ABUW_RS00515		alpha/beta fold hydrolase
NZ_CP008706	116693	complex	ACG:181 TCA:0	CDS	+	1081/1197	361/398	missense_variant c.1081_1083delTCAinsACG p.Ser361Thr	ABUW_RS00515		alpha/beta fold hydrolase
NZ_CP008706	116750	snp	G:197 C:0	CDS	+	1138/1197	380/398	missense_variant c.1138C>G p.His380Asp	ABUW_RS00515		alpha/beta fold hydrolase
NZ_CP008706	116761	complex	CCTT:185 TGTC:1	CDS	+	1149/1197	383/398	missense_variant c.1149_1152delTGTCinsCCTT p.Val384Leu	ABUW_RS00515		alpha/beta fold hydrolase
NZ_CP008706	116776	complex	TCAGA:207 ACAGG:0	CDS	+	1164/1197	388/398	missense_variant c.1164_1168delACAGGinsTCAGA p.LysGlnAla388AsnGlnThr	ABUW_RS00515		alpha/beta fold hydrolase
NZ_CP008706	116822	complex	CTTAT:183 GCTAC:2
NZ_CP008706	116868	snp	G:214 A:0
NZ_CP008706	116949	snp	A:226 T:1	CDS	-	1289/1359	430/452	missense_variant c.1289A>T p.Gln430Leu	ABUW_RS00520	phoR	phosphate regulon sensor histidine kinase PhoR
NZ_CP008706	117670	snp	G:240 A:0	CDS	-	568/1359	190/452	missense_variant c.568T>C p.Phe190Leu	ABUW_RS00520	phoR	phosphate regulon sensor histidine kinase PhoR
NZ_CP008706	119120	snp	G:235 A:1
NZ_CP008706	119139	snp	T:222 A:1
NZ_CP008706	119151	mnp	GT:214 AC:0
NZ_CP008706	119160	snp	G:226 A:0
NZ_CP008706	119175	snp	G:229 A:1
NZ_CP008706	119183	snp	A:231 C:1
NZ_CP008706	119194	snp	C:238 G:0
NZ_CP008706	120501	snp	G:242 A:0	CDS	+	421/834	141/277	missense_variant c.421A>G p.Ile141Val	ABUW_RS00535		SDR family NAD(P)-dependent oxidoreductase
NZ_CP008706	120916	snp	G:236 A:1
NZ_CP008706	122444	snp	C:270 A:0
NZ_CP008706	122762	snp	A:270 G:0	CDS	-	838/1155	280/384	missense_variant c.838C>T p.His280Tyr	ABUW_RS00545		pyridoxal phosphate-dependent aminotransferase
NZ_CP008706	123043	complex	TCAATG:224 GCGATC:0	CDS	-	557/1155	184/384	missense_variant c.552_557delGATCGCinsCATTGA p.Ala186Glu	ABUW_RS00545		pyridoxal phosphate-dependent aminotransferase
NZ_CP008706	123357	complex	ATGA:212 CTGG:0	CDS	-	243/1155	80/384	missense_variant c.240_243delCCAGinsTCAT p.Gln81His	ABUW_RS00545		pyridoxal phosphate-dependent aminotransferase
NZ_CP008706	123613	snp	G:244 A:0
NZ_CP008706	124808	snp	A:253 G:0	CDS	-	130/1311	44/436	missense_variant c.130C>T p.His44Tyr	ABUW_RS00550		DUF445 domain-containing protein
NZ_CP008706	125141	snp	C:275 T:0	CDS	-	374/564	125/187	missense_variant c.374A>G p.Asp125Gly	ABUW_RS00555		CC0125/CC1285 family lipoprotein
NZ_CP008706	125358	mnp	AG:184 GA:0	CDS	-	157/564	52/187	missense_variant c.156_157delTCinsCT p.Pro53Ser	ABUW_RS00555		CC0125/CC1285 family lipoprotein
NZ_CP008706	125451	snp	T:216 C:0	CDS	-	64/564	22/187	missense_variant c.64G>A p.Val22Ile	ABUW_RS00555		CC0125/CC1285 family lipoprotein
NZ_CP008706	126011	snp	T:265 C:0	CDS	-	103/540	35/179	missense_variant c.103G>A p.Ala35Thr	ABUW_RS00560		DUF924 family protein
NZ_CP008706	127863	snp	T:269 C:0
NZ_CP008706	128310	snp	C:250 T:0	CDS	+	437/516	146/171	missense_variant c.437T>C p.Val146Ala	ABUW_RS00570		disulfide bond formation protein B
NZ_CP008706	129077	snp	G:201 T:0	CDS	+	523/3306	175/1101	missense_variant c.523T>G p.Ser175Ala	ABUW_RS00575		type VI secretion system Vgr family protein
NZ_CP008706	129724	snp	A:197 T:0	CDS	+	1170/3306	390/1101	missense_variant c.1170T>A p.His390Gln	ABUW_RS00575		type VI secretion system Vgr family protein
NZ_CP008706	129793	mnp	GG:193 AA:0	CDS	+	1239/3306	413/1101	missense_variant c.1239_1240delAAinsGG p.Ser414Gly	ABUW_RS00575		type VI secretion system Vgr family protein
NZ_CP008706	130240	complex	AATC:142 GGTT:0	CDS	+	1686/3306	562/1101	missense_variant c.1686_1689delGGTTinsAATC p.Val563Ile	ABUW_RS00575		type VI secretion system Vgr family protein
NZ_CP008706	130943	snp	A:249 G:0	CDS	+	2389/3306	797/1101	missense_variant c.2389G>A p.Ala797Thr	ABUW_RS00575		type VI secretion system Vgr family protein
NZ_CP008706	131096	snp	C:267 A:0	CDS	+	2542/3306	848/1101	missense_variant c.2542A>C p.Lys848Gln	ABUW_RS00575		type VI secretion system Vgr family protein
NZ_CP008706	131540	complex	GGGGGA:45 AGTGGG:0	CDS	+	2986/3306	996/1101	missense_variant c.2986_2991delAGTGGGinsGGGGGA p.Ser996Gly	ABUW_RS00575		type VI secretion system Vgr family protein
NZ_CP008706	136163	complex	GTGTAAA:19 ATTAAAG:0
NZ_CP008706	136189	del	C:41 CT:0
NZ_CP008706	137744	ins	GA:206 G:0
NZ_CP008706	138056	snp	A:276 G:0	CDS	+	305/582	102/193	missense_variant c.305G>A p.Ser102Asn	ABUW_RS00610		YqiA/YcfP family alpha/beta fold hydrolase
NZ_CP008706	140339	complex	TTG:21 CTA:0
NZ_CP008706	140371	complex	CGGATGG:35 AGCTTCT:0	CDS	-	486/504	160/167	missense_variant c.480_486delAGAAGCTinsCCATCCG p.GluAla161HisPro	ABUW_RS00620		ureidoglycolate lyase
NZ_CP008706	140571	snp	C:229 T:0	CDS	-	286/504	96/167	missense_variant c.286A>G p.Ile96Val	ABUW_RS00620		ureidoglycolate lyase
NZ_CP008706	141277	snp	A:165 G:0	CDS	-	587/1011	196/336	missense_variant c.587C>T p.Ala196Val	ABUW_RS00625	alc	allantoicase
NZ_CP008706	141493	complex	TTTG:241 GTTA:0	CDS	-	371/1011	123/336	missense_variant c.368_371delTAACinsCAAA p.ValThr123AlaLys	ABUW_RS00625	alc	allantoicase
NZ_CP008706	141925	snp	G:253 A:0
NZ_CP008706	141982	snp	G:254 A:0
NZ_CP008706	142792	snp	A:241 G:0	CDS	+	730/1158	244/385	missense_variant c.730G>A p.Asp244Asn	ABUW_RS00630	hpxO	FAD-dependent urate hydroxylase HpxO
NZ_CP008706	143238	ins	AG:166 A:0
NZ_CP008706	143659	mnp	GAG:223 CGC:0	CDS	-	340/726	113/241	missense_variant c.338_340delGCGinsCTC p.SerGlu113ThrGln	ABUW_RS00635		outer membrane protein OmpK
NZ_CP008706	143711	complex	TGTCAA:236 CGCCAG:0	CDS	-	288/726	95/241	missense_variant c.283_288delCTGGCGinsTTGACA p.Ala96Thr	ABUW_RS00635		outer membrane protein OmpK
NZ_CP008706	144399	snp	T:236 C:0	CDS	-	1090/1368	364/455	missense_variant c.1090G>A p.Ala364Thr	ABUW_RS00640		nucleobase:cation symporter-2 family protein
NZ_CP008706	146398	snp	T:256 G:0
NZ_CP008706	146428	snp	A:247 C:0
NZ_CP008706	146500	snp	T:254 C:0	CDS	-	902/966	301/321	missense_variant c.902G>A p.Arg301His	ABUW_RS00655	puuE	allantoinase PuuE
NZ_CP008706	146952	mnp	AC:217 TG:0	CDS	-	450/966	150/321	missense_variant c.449_450delCAinsGT p.Thr150Ser	ABUW_RS00655	puuE	allantoinase PuuE
NZ_CP008706	147097	snp	C:218 T:0	CDS	-	305/966	102/321	missense_variant c.305A>G p.Asn102Ser	ABUW_RS00655	puuE	allantoinase PuuE
NZ_CP008706	147972	snp	A:236 G:0	CDS	+	319/351	107/116	missense_variant c.319G>A p.Gly107Ser	ABUW_RS00660		HPF/RaiA family ribosome-associated protein
NZ_CP008706	148042	complex	TACG:224 GACA:0
NZ_CP008706	148053	snp	T:235 A:0
NZ_CP008706	148889	snp	T:257 A:0	CDS	+	169/768	57/255	missense_variant c.169A>T p.Thr57Ser	ABUW_RS00670		transporter
NZ_CP008706	149676	snp	A:215 C:0	CDS	+	160/1815	54/604	missense_variant c.160C>A p.Gln54Lys	ABUW_RS00675	dsbD	protein-disulfide reductase DsbD
NZ_CP008706	150781	complex	TG:164 CA:0	CDS	+	1265/1815	422/604	missense_variant c.1265_1266delCAinsTG p.Ala422Val	ABUW_RS00675	dsbD	protein-disulfide reductase DsbD
NZ_CP008706	150791	complex	ATTGCTA:155 TGTACTT:0	CDS	+	1275/1815	425/604	missense_variant c.1275_1281delTGTACTTinsATTGCTA p.PheVal425LeuLeu	ABUW_RS00675	dsbD	protein-disulfide reductase DsbD
NZ_CP008706	150926	snp	C:200 A:0	CDS	+	1410/1815	470/604	missense_variant c.1410A>C p.Gln470His	ABUW_RS00675	dsbD	protein-disulfide reductase DsbD
NZ_CP008706	151006	snp	T:244 C:0	CDS	+	1490/1815	497/604	missense_variant c.1490C>T p.Ala497Val	ABUW_RS00675	dsbD	protein-disulfide reductase DsbD
NZ_CP008706	151025	mnp	AC:237 GG:0	CDS	+	1509/1815	503/604	missense_variant c.1509_1510delGGinsAC p.Ala504Pro	ABUW_RS00675	dsbD	protein-disulfide reductase DsbD
NZ_CP008706	151095	complex	GCAT:224 TCAC:0	CDS	+	1579/1815	527/604	missense_variant c.1579_1582delTCACinsGCAT p.SerPro527AlaSer	ABUW_RS00675	dsbD	protein-disulfide reductase DsbD
NZ_CP008706	151120	mnp	CA:232 TG:0	CDS	+	1604/1815	535/604	missense_variant c.1604_1605delTGinsCA p.Val535Ala	ABUW_RS00675	dsbD	protein-disulfide reductase DsbD
NZ_CP008706	151315	snp	T:208 C:0	CDS	+	1799/1815	600/604	missense_variant c.1799C>T p.Ala600Val	ABUW_RS00675	dsbD	protein-disulfide reductase DsbD
NZ_CP008706	151648	snp	T:239 C:0	CDS	-	869/1194	290/397	missense_variant c.869G>A p.Arg290Gln	ABUW_RS00680		GGDEF domain-containing protein
NZ_CP008706	153725	snp	T:220 G:0
NZ_CP008706	154377	snp	T:252 C:0	CDS	-	202/351	68/116	missense_variant c.202G>A p.Glu68Lys	ABUW_RS00695		arsenate reductase
NZ_CP008706	156551	snp	C:220 G:0
NZ_CP008706	156573	del	A:185 AG:0
NZ_CP008706	156783	snp	A:192 G:0	CDS	-	2005/2190	669/729	missense_variant c.2005C>T p.Pro669Ser	ABUW_RS00710		TonB-dependent receptor
NZ_CP008706	157918	mnp	AC:227 GT:0	CDS	-	870/2190	290/729	missense_variant c.869_870delACinsGT p.Asp290Gly	ABUW_RS00710		TonB-dependent receptor
NZ_CP008706	157990	complex	TACACGATT:195 AACTCGACC:0	CDS	-	798/2190	264/729	missense_variant c.790_798delGGTCGAGTTinsAATCGTGTA p.Gly264Asn	ABUW_RS00710		TonB-dependent receptor
NZ_CP008706	158912	snp	A:295 T:0
NZ_CP008706	158924	snp	G:287 A:1
NZ_CP008706	159004	ins	GC:206 G:0
NZ_CP008706	159069	snp	T:229 C:0	CDS	-	160/213	54/70	missense_variant c.160G>A p.Glu54Lys	ABUW_RS00715		DUF1737 domain-containing protein
NZ_CP008706	159239	del	T:208 TA:2
NZ_CP008706	159258	mnp	GGAG:194 ATCA:2
NZ_CP008706	160342	complex	TTTC:200 GTTA:0
NZ_CP008706	160355	snp	C:205 T:0
NZ_CP008706	160411	mnp	TG:177 CC:0
NZ_CP008706	160419	complex	GCTAGC:174 ACCATA:0
NZ_CP008706	161996	snp	G:247 A:1	CDS	+	316/1449	106/482	missense_variant c.316A>G p.Ile106Val	ABUW_RS00730	murC	UDP-N-acetylmuramate--L-alanine ligase
NZ_CP008706	163032	snp	G:243 A:0	CDS	+	1352/1449	451/482	missense_variant c.1352A>G p.Asn451Ser	ABUW_RS00730	murC	UDP-N-acetylmuramate--L-alanine ligase
NZ_CP008706	167631	snp	T:239 C:1
NZ_CP008706	173931	snp	A:243 G:0	CDS	+	997/1980	333/659	missense_variant c.997G>A p.Val333Ile	ABUW_RS00775		2-oxo acid dehydrogenase subunit E2
NZ_CP008706	173957	complex	GCCTA:213 ACCTG:0	CDS	+	1023/1980	341/659	missense_variant c.1023_1027delACCTGinsGCCTA p.Ala343Thr	ABUW_RS00775		2-oxo acid dehydrogenase subunit E2
NZ_CP008706	174159	snp	G:202 C:0	CDS	+	1225/1980	409/659	missense_variant c.1225C>G p.Pro409Ala	ABUW_RS00775		2-oxo acid dehydrogenase subunit E2
NZ_CP008706	174605	snp	T:221 G:0	CDS	+	1671/1980	557/659	missense_variant c.1671G>T p.Glu557Asp	ABUW_RS00775		2-oxo acid dehydrogenase subunit E2
NZ_CP008706	175004	snp	A:233 G:0
NZ_CP008706	175045	snp	A:243 G:0
NZ_CP008706	175780	snp	C:254 A:0	CDS	+	197/576	66/191	missense_variant c.197A>C p.Glu66Ala	ABUW_RS00785		TMEM165/GDT1 family protein
NZ_CP008706	176156	complex	TTAAATG:71 CTAACGC:0	CDS	+	573/576	191/191	splice_region_variant&stop_retained_variant c.573_*3delCTAACGCinsTTAAATG p.193	ABUW_RS00785		TMEM165/GDT1 family protein
NZ_CP008706	176173	complex	TATAT:68 GCGAA:0
NZ_CP008706	176190	complex	ATTAA:65 GAATG:0
NZ_CP008706	177124	snp	T:156 C:0	CDS	-	1252/2157	418/718	missense_variant c.1252G>A p.Val418Ile	ABUW_RS00790		TonB-dependent siderophore receptor
NZ_CP008706	177400	snp	T:268 C:0	CDS	-	976/2157	326/718	missense_variant c.976G>A p.Glu326Lys	ABUW_RS00790		TonB-dependent siderophore receptor
NZ_CP008706	178288	snp	T:229 G:0	CDS	-	88/2157	30/718	missense_variant c.88C>A p.Pro30Thr	ABUW_RS00790		TonB-dependent siderophore receptor
NZ_CP008706	178392	snp	A:240 G:0
NZ_CP008706	178481	snp	G:267 C:0
NZ_CP008706	178515	snp	G:278 A:0
NZ_CP008706	178537	snp	T:283 C:0
NZ_CP008706	179044	snp	G:256 A:0	CDS	+	442/798	148/265	missense_variant c.442A>G p.Ile148Val	ABUW_RS00795		MBL fold metallo-hydrolase
NZ_CP008706	179251	complex	GTC:246 ATT:0	CDS	+	649/798	217/265	missense_variant c.649_651delATTinsGTC p.Ile217Val	ABUW_RS00795		MBL fold metallo-hydrolase
NZ_CP008706	179278	snp	T:259 G:0	CDS	+	676/798	226/265	missense_variant c.676G>T p.Val226Phe	ABUW_RS00795		MBL fold metallo-hydrolase
NZ_CP008706	179409	snp	G:220 A:0
NZ_CP008706	179424	snp	C:227 T:0
NZ_CP008706	183065	snp	C:240 T:0	CDS	+	109/657	37/218	missense_variant c.109T>C p.Phe37Leu	ABUW_RS00815	pdxH	pyridoxamine 5'-phosphate oxidase
NZ_CP008706	183462	mnp	AC:230 GT:0	CDS	+	506/657	169/218	missense_variant c.506_507delGTinsAC p.Arg169His	ABUW_RS00815	pdxH	pyridoxamine 5'-phosphate oxidase
NZ_CP008706	185049	snp	G:262 A:0	CDS	+	1436/1701	479/566	missense_variant c.1436A>G p.Gln479Arg	ABUW_RS00820	recJ	single-stranded-DNA-specific exonuclease RecJ
NZ_CP008706	185353	snp	G:175 C:0
NZ_CP008706	186177	snp	T:276 C:0
NZ_CP008706	186197	snp	T:269 C:0
NZ_CP008706	186414	snp	A:251 G:0
NZ_CP008706	186487	snp	A:226 G:0
NZ_CP008706	188170	snp	T:261 C:0	CDS	+	26/1059	9/352	missense_variant c.26C>T p.Thr9Ile	ABUW_RS00840		alkene reductase
NZ_CP008706	188265	snp	C:278 G:0	CDS	+	121/1059	41/352	missense_variant c.121G>C p.Glu41Gln	ABUW_RS00840		alkene reductase
NZ_CP008706	189231	snp	G:240 A:0
NZ_CP008706	189242	snp	A:237 G:0
NZ_CP008706	189266	snp	G:235 A:1
NZ_CP008706	189756	snp	T:236 C:0	CDS	+	385/1293	129/430	missense_variant c.385C>T p.Leu129Phe	ABUW_RS00845		3-deoxy-D-manno-octulosonic acid transferase
NZ_CP008706	190682	snp	C:233 T:0	CDS	+	22/708	8/235	missense_variant c.22T>C p.Ser8Pro	ABUW_RS00850		16S rRNA (uracil(1498)-N(3))-methyltransferase
NZ_CP008706	190859	snp	T:254 C:0	CDS	+	199/708	67/235	missense_variant c.199C>T p.Arg67Cys	ABUW_RS00850		16S rRNA (uracil(1498)-N(3))-methyltransferase
NZ_CP008706	190968	snp	G:272 A:0	CDS	+	308/708	103/235	missense_variant c.308A>G p.Lys103Arg	ABUW_RS00850		16S rRNA (uracil(1498)-N(3))-methyltransferase
NZ_CP008706	193155	snp	T:265 C:0
NZ_CP008706	194925	snp	G:256 T:0	CDS	+	1615/1950	539/649	missense_variant c.1615T>G p.Ser539Ala	ABUW_RS00865	acs	acetate--CoA ligase
NZ_CP008706	195231	snp	A:244 G:0	CDS	+	1921/1950	641/649	missense_variant c.1921G>A p.Ala641Thr	ABUW_RS00865	acs	acetate--CoA ligase
NZ_CP008706	195278	complex	TCCGA:228 CCCGT:0
NZ_CP008706	195352	complex	TATA:230 CATG:0	CDS	-	498/543	165/180	missense_variant c.495_498delCATGinsTATA p.Met166Ile	ABUW_RS00870		cysteine hydrolase family protein
NZ_CP008706	195363	snp	T:243 C:0	CDS	-	487/543	163/180	missense_variant c.487G>A p.Ala163Thr	ABUW_RS00870		cysteine hydrolase family protein
NZ_CP008706	195416	snp	T:241 C:0	CDS	-	434/543	145/180	missense_variant c.434G>A p.Ser145Asn	ABUW_RS00870		cysteine hydrolase family protein
NZ_CP008706	195564	snp	C:236 T:0	CDS	-	286/543	96/180	missense_variant c.286A>G p.Lys96Glu	ABUW_RS00870		cysteine hydrolase family protein
NZ_CP008706	195618	snp	C:249 T:0	CDS	-	232/543	78/180	missense_variant c.232A>G p.Asn78Asp	ABUW_RS00870		cysteine hydrolase family protein
NZ_CP008706	195722	snp	T:259 C:0	CDS	-	128/543	43/180	missense_variant c.128G>A p.Gly43Asp	ABUW_RS00870		cysteine hydrolase family protein
NZ_CP008706	195895	snp	T:238 C:0
NZ_CP008706	195946	mnp	CC:225 TT:0
NZ_CP008706	196587	snp	T:214 C:0	CDS	-	988/1113	330/370	missense_variant c.988G>A p.Val330Ile	ABUW_RS00880	sfnG	dimethylsulfone monooxygenase SfnG
NZ_CP008706	197241	mnp	GA:227 CG:0	CDS	-	334/1113	111/370	missense_variant c.333_334delCGinsTC p.Glu112Gln	ABUW_RS00880	sfnG	dimethylsulfone monooxygenase SfnG
NZ_CP008706	197588	complex	CATTCG:186 AATTTCA:0
NZ_CP008706	197618	mnp	GC:221 AT:0
NZ_CP008706	198466	snp	C:247 T:0
NZ_CP008706	198497	snp	A:259 G:0
NZ_CP008706	198624	snp	T:271 A:0
NZ_CP008706	199547	complex	ACA:193 GCG:0	CDS	-	648/768	216/255	missense_variant c.646_648delCGCinsTGT p.Arg216Cys	ABUW_RS00895		hypothetical protein
NZ_CP008706	200211	snp	A:233 G:0
NZ_CP008706	200377	snp	T:258 G:0
NZ_CP008706	200477	snp	C:260 T:0
NZ_CP008706	200552	snp	T:236 C:0
NZ_CP008706	200564	snp	C:243 T:0
NZ_CP008706	200571	del	T:221 TG:0
NZ_CP008706	206384	snp	A:174 G:0
NZ_CP008706	207291	snp	G:260 A:0
NZ_CP008706	210381	snp	C:233 A:0
NZ_CP008706	210394	snp	A:227 G:0
NZ_CP008706	210500	snp	A:243 G:0
NZ_CP008706	210563	snp	C:232 T:0
NZ_CP008706	210684	snp	A:215 G:0
NZ_CP008706	210799	del	A:238 AT:0
NZ_CP008706	210812	snp	A:259 G:0
NZ_CP008706	210917	ins	TA:204 T:1
NZ_CP008706	211010	snp	A:222 G:0
NZ_CP008706	211036	snp	G:233 T:0
NZ_CP008706	211730	snp	C:210 T:0	CDS	+	484/1707	162/568	missense_variant c.484T>C p.Cys162Arg	ABUW_RS00930		GGDEF domain-containing protein
NZ_CP008706	212555	snp	C:224 A:0	CDS	+	1309/1707	437/568	missense_variant c.1309A>C p.Lys437Gln	ABUW_RS00930		GGDEF domain-containing protein
NZ_CP008706	213040	complex	TGGCT:54 CAGCC:0	CDS	-	2782/2835	926/944	missense_variant c.2778_2782delGGCTGinsAGCCA p.Glu928Lys	ABUW_RS00935	uvrA	excinuclease ABC subunit UvrA
NZ_CP008706	216033	snp	C:236 A:0
NZ_CP008706	216585	snp	T:212 A:0	CDS	+	468/603	156/200	missense_variant c.468A>T p.Glu156Asp	ABUW_RS00940		TetR/AcrR family transcriptional regulator
NZ_CP008706	217651	snp	C:271 A:0	CDS	+	928/978	310/325	missense_variant c.928A>C p.Lys310Gln	ABUW_RS00945		zinc-binding dehydrogenase
NZ_CP008706	217741	snp	A:246 G:0
NZ_CP008706	217875	complex	ATG:230 GTA:0	CDS	+	110/354	37/117	missense_variant c.110_112delGTAinsATG p.SerThr37AsnAla	ABUW_RS00950		DUF1304 domain-containing protein
NZ_CP008706	219411	snp	C:255 A:0
NZ_CP008706	219809	snp	A:217 G:0	CDS	+	310/1083	104/360	missense_variant c.310G>A p.Val104Ile	ABUW_RS00965		DUF475 domain-containing protein
NZ_CP008706	220048	complex	TGC:73 AGG:0	CDS	+	549/1083	183/360	missense_variant c.549_551delAGGinsTGC p.Gly184Ala	ABUW_RS00965		DUF475 domain-containing protein
NZ_CP008706	220057	complex	GGACGAAGTTCACCGC:66 CGATGACCATCAACGT:0	CDS	+	558/1083	186/360	missense_variant c.558_573delCGATGACCATCAACGTinsGGACGAAGTTCACCGC p.AspHisGln188GluValHis	ABUW_RS00965		DUF475 domain-containing protein
NZ_CP008706	220081	mnp	GGTC:65 AACT:0	CDS	+	582/1083	194/360	missense_variant c.582_585delAACTinsGGTC p.Thr195Val	ABUW_RS00965		DUF475 domain-containing protein
NZ_CP008706	220609	snp	C:243 A:0
NZ_CP008706	222596	snp	C:246 A:0	CDS	+	452/582	151/193	missense_variant c.452A>C p.Asn151Thr	ABUW_RS00975	ssb	single-stranded DNA-binding protein
NZ_CP008706	222736	complex	CG:188 TA:0
NZ_CP008706	223143	snp	C:225 A:0	CDS	-	640/696	214/231	missense_variant c.640T>G p.Ser214Ala	ABUW_RS00985		AzlC family ABC transporter permease
NZ_CP008706	223844	snp	A:202 G:0
NZ_CP008706	224415	snp	T:210 C:0
NZ_CP008706	224431	snp	G:218 A:0
NZ_CP008706	226099	snp	G:126 C:0	CDS	+	1395/1443	465/480	missense_variant c.1395C>G p.Asp465Glu	ABUW_RS00995		amino acid permease
NZ_CP008706	226158	complex	AA:36 C:0
NZ_CP008706	226172	snp	T:24 A:0
NZ_CP008706	226378	snp	A:203 C:1	CDS	-	1330/1500	444/499	stop_gained c.1330G>T p.Glu444*	ABUW_RS01000		MocR-like pyridoxine biosynthesis transcription factor PdxR
NZ_CP008706	227389	complex	CTTTC:130 TATTT:0	CDS	-	319/1500	105/499	missense_variant c.315_319delAAATAinsGAAAG p.AsnIle106LysVal	ABUW_RS01000		MocR-like pyridoxine biosynthesis transcription factor PdxR
NZ_CP008706	227871	snp	C:251 A:0	CDS	+	8/1293	3/430	missense_variant c.8A>C p.Asn3Thr	ABUW_RS01005	gabT	4-aminobutyrate--2-oxoglutarate transaminase
NZ_CP008706	227969	snp	A:274 C:0	CDS	+	106/1293	36/430	missense_variant c.106C>A p.Leu36Ile	ABUW_RS01005	gabT	4-aminobutyrate--2-oxoglutarate transaminase
NZ_CP008706	228175	complex	GAAGGCA:232 AAAGTCT:0	CDS	+	312/1293	104/430	missense_variant c.312_318delAAAGTCTinsGAAGGCA p.Ser106Ala	ABUW_RS01005	gabT	4-aminobutyrate--2-oxoglutarate transaminase
NZ_CP008706	229190	snp	A:201 C:0	CDS	+	38/1449	13/482	missense_variant c.38C>A p.Pro13His	ABUW_RS01010		NAD-dependent succinate-semialdehyde dehydrogenase
NZ_CP008706	229515	complex	CCGCCGTG:219 GCGTCGTA:0	CDS	+	363/1449	121/482	missense_variant c.363_370delGCGTCGTAinsCCGCCGTG p.Ile124Val	ABUW_RS01010		NAD-dependent succinate-semialdehyde dehydrogenase
NZ_CP008706	229923	complex	CGCGCCTGTATTG:130 TGCACCAGTTGTA:0	CDS	+	771/1449	257/482	missense_variant c.771_783delTGCACCAGTTGTAinsCGCGCCTGTATTG p.Val261Leu	ABUW_RS01010		NAD-dependent succinate-semialdehyde dehydrogenase
NZ_CP008706	230069	snp	A:230 G:0	CDS	+	917/1449	306/482	missense_variant c.917G>A p.Arg306His	ABUW_RS01010		NAD-dependent succinate-semialdehyde dehydrogenase
NZ_CP008706	230694	complex	CCGGT:140 TCGG:0
NZ_CP008706	232372	snp	G:261 A:0
NZ_CP008706	232467	complex	CTTG:230 GTTA:0
NZ_CP008706	232498	snp	T:228 C:0
NZ_CP008706	232564	snp	T:220 C:0
NZ_CP008706	233009	snp	C:258 A:0	CDS	+	406/873	136/290	missense_variant c.406A>C p.Thr136Pro	ABUW_RS01025		pirin family protein
NZ_CP008706	233058	snp	T:246 C:0	CDS	+	455/873	152/290	missense_variant c.455C>T p.Ala152Val	ABUW_RS01025		pirin family protein
NZ_CP008706	233755	snp	T:236 C:0
NZ_CP008706	233796	snp	C:250 T:0
NZ_CP008706	235415	del	A:207 ATCT:0	CDS	+	198/828	66/275	disruptive_inframe_deletion c.198_200delTCT p.Leu67del	ABUW_RS01035		SAM-dependent methyltransferase
NZ_CP008706	235422	ins	ACTC:208 A:1	CDS	+	205/828	69/275	conservative_inframe_insertion c.204_205insCTC p.Leu68dup	ABUW_RS01035		SAM-dependent methyltransferase
NZ_CP008706	235534	snp	C:206 T:0	CDS	+	316/828	106/275	missense_variant c.316T>C p.Phe106Leu	ABUW_RS01035		SAM-dependent methyltransferase
NZ_CP008706	235613	complex	CCATTTTA:169 TGGTGCTC:0	CDS	+	395/828	132/275	missense_variant c.395_402delTGGTGCTCinsCCATTTTA p.ValVal132AlaIle	ABUW_RS01035		SAM-dependent methyltransferase
NZ_CP008706	235801	complex	AATA:237 GATG:0	CDS	+	583/828	195/275	missense_variant c.583_586delGATGinsAATA p.AspAla195AsnThr	ABUW_RS01035		SAM-dependent methyltransferase
NZ_CP008706	235864	snp	C:224 A:0	CDS	+	646/828	216/275	missense_variant c.646A>C p.Lys216Gln	ABUW_RS01035		SAM-dependent methyltransferase
NZ_CP008706	236588	snp	G:259 A:0
NZ_CP008706	236621	snp	A:265 G:0
NZ_CP008706	236631	complex	GTTTAAA:248 ATTTGAT:0
NZ_CP008706	236740	snp	G:222 C:0
NZ_CP008706	236765	del	C:193 CA:0
NZ_CP008706	236857	snp	T:187 C:0
NZ_CP008706	236874	snp	A:184 G:0
NZ_CP008706	237050	complex	CAAAAGGTC:176 TAAATGGTG:0
NZ_CP008706	237087	snp	C:205 A:3
NZ_CP008706	237101	snp	T:223 A:0
NZ_CP008706	237318	snp	T:224 C:0
NZ_CP008706	237602	mnp	AG:232 GC:0	CDS	-	963/1245	321/414	missense_variant c.962_963delGCinsCT p.Ser321Thr	ABUW_RS01050		multidrug efflux MFS transporter SxtP
NZ_CP008706	237628	snp	C:242 A:0	CDS	-	937/1245	313/414	missense_variant c.937T>G p.Leu313Val	ABUW_RS01050		multidrug efflux MFS transporter SxtP
NZ_CP008706	237940	snp	T:237 C:0	CDS	-	625/1245	209/414	missense_variant c.625G>A p.Ala209Thr	ABUW_RS01050		multidrug efflux MFS transporter SxtP
NZ_CP008706	238240	snp	T:212 G:0	CDS	-	325/1245	109/414	missense_variant c.325C>A p.Leu109Ile	ABUW_RS01050		multidrug efflux MFS transporter SxtP
NZ_CP008706	238259	complex	CGC:175 TGT:0	CDS	-	306/1245	102/414	missense_variant c.304_306delACAinsGCG p.Thr102Ala	ABUW_RS01050		multidrug efflux MFS transporter SxtP
NZ_CP008706	238596	snp	C:202 T:0
NZ_CP008706	238610	snp	A:201 C:0
NZ_CP008706	238646	complex	AGA:175 GAG:0
NZ_CP008706	238672	snp	T:187 C:0
NZ_CP008706	238678	complex	GACACG:173 ATCATA:0
NZ_CP008706	238700	snp	A:214 G:0
NZ_CP008706	239109	complex	TATTA:234 CATTG:0	CDS	+	407/921	136/306	missense_variant c.407_411delCATTGinsTATTA p.Ser136Leu	ABUW_RS01055		multidrug efflux pump transcriptional activator SxtR
NZ_CP008706	239244	snp	C:241 T:0	CDS	+	542/921	181/306	missense_variant c.542T>C p.Val181Ala	ABUW_RS01055		multidrug efflux pump transcriptional activator SxtR
NZ_CP008706	239251	snp	C:242 A:0	CDS	+	549/921	183/306	missense_variant c.549A>C p.Gln183His	ABUW_RS01055		multidrug efflux pump transcriptional activator SxtR
NZ_CP008706	239876	snp	T:198 G:0	CDS	-	632/888	211/295	missense_variant c.632C>A p.Thr211Asn	ABUW_RS01060		DMT family transporter
NZ_CP008706	240581	snp	G:227 A:0
NZ_CP008706	240591	snp	C:231 G:0
NZ_CP008706	240606	snp	T:221 A:0
NZ_CP008706	240612	snp	T:228 C:0
NZ_CP008706	240652	complex	GTAAT:202 CTAAG:0
NZ_CP008706	240687	snp	C:221 A:0
NZ_CP008706	241117	mnp	GCC:209 CAA:0	CDS	+	382/744	128/247	missense_variant c.382_384delCAAinsGCC p.Gln128Ala	ABUW_RS01065		hypothetical protein
NZ_CP008706	241218	complex	CATTG:231 TATTA:0	CDS	+	483/744	161/247	missense_variant c.483_487delTATTAinsCATTG p.Ser163Gly	ABUW_RS01065		hypothetical protein
NZ_CP008706	241281	snp	T:208 G:0	CDS	+	546/744	182/247	missense_variant c.546G>T p.Glu182Asp	ABUW_RS01065		hypothetical protein
NZ_CP008706	241400	snp	A:222 G:0	CDS	+	665/744	222/247	missense_variant c.665G>A p.Ser222Asn	ABUW_RS01065		hypothetical protein
NZ_CP008706	241608	complex	GACT:195 AGCC:0	CDS	+	105/393	35/130	missense_variant c.105_108delAGCCinsGACT p.Ala36Thr	ABUW_RS01070		hypothetical protein
NZ_CP008706	241858	complex	GAA:157 CAG:0	CDS	+	355/393	119/130	missense_variant c.355_357delCAGinsGAA p.Gln119Glu	ABUW_RS01070		hypothetical protein
NZ_CP008706	241929	complex	TTATGGGTTG:122 AATAGCTTA:0
NZ_CP008706	242014	complex	ATCG:179 TTCA:0	CDS	-	930/1002	309/333	missense_variant c.927_930delTGAAinsCGAT p.Glu310Asp	ABUW_RS01075		aldo/keto reductase
NZ_CP008706	242154	mnp	TG:208 CC:0	CDS	-	790/1002	263/333	missense_variant c.789_790delGGinsCA p.Ala264Thr	ABUW_RS01075		aldo/keto reductase
NZ_CP008706	242430	snp	A:270 C:0	CDS	-	514/1002	172/333	missense_variant c.514G>T p.Ala172Ser	ABUW_RS01075		aldo/keto reductase
NZ_CP008706	242999	snp	C:258 T:0
NZ_CP008706	243305	snp	T:235 A:0	CDS	-	653/903	218/300	missense_variant c.653T>A p.Phe218Tyr	ABUW_RS01080		helix-turn-helix domain-containing protein
NZ_CP008706	243979	snp	C:232 T:0
NZ_CP008706	244031	snp	A:214 G:0
NZ_CP008706	244037	snp	C:223 T:0
NZ_CP008706	244074	complex	TGA:175 CGG:0
NZ_CP008706	244090	ins	AG:160 A:1
NZ_CP008706	244110	del	T:143 TA:0
NZ_CP008706	244141	snp	A:110 T:0
NZ_CP008706	244164	snp	T:83 G:0
NZ_CP008706	244171	snp	T:72 C:0
NZ_CP008706	244177	snp	T:55 C:1
NZ_CP008706	244184	complex	CCGATTCTGC:30 ACTACTTTAG:0
NZ_CP008706	244306	complex	ATTA:136 GTTG:0
NZ_CP008706	244316	snp	C:155 T:0
NZ_CP008706	244391	complex	CCA:213 TCC:0
NZ_CP008706	244398	snp	C:219 T:0
NZ_CP008706	244433	snp	T:249 C:0
NZ_CP008706	244597	snp	T:212 A:0
NZ_CP008706	244645	complex	AC:172 CGTT:0
NZ_CP008706	244664	snp	A:214 T:0
NZ_CP008706	244669	snp	T:220 C:0
NZ_CP008706	244743	mnp	AC:219 TT:0
NZ_CP008706	244775	snp	C:213 T:0
NZ_CP008706	244791	snp	T:210 C:0
NZ_CP008706	244803	snp	A:188 G:0
NZ_CP008706	244822	snp	G:156 T:0
NZ_CP008706	244839	snp	T:137 A:0
NZ_CP008706	244862	snp	G:104 A:0
NZ_CP008706	244881	ins	TA:68 T:0
NZ_CP008706	244905	complex	ATGA:31 GCGG:0
NZ_CP008706	247171	snp	T:20 C:0	CDS	-	202/219	68/72	missense_variant c.202G>A p.Val68Ile	ABUW_RS01105		DUF6500 family protein
NZ_CP008706	247229	snp	T:98 C:0	CDS	-	144/219	48/72	stop_gained c.144G>A p.Trp48*	ABUW_RS01105		DUF6500 family protein
NZ_CP008706	247356	snp	T:191 C:0	CDS	-	17/219	1972-06-01	missense_variant c.17G>A p.Arg6Lys	ABUW_RS01105		DUF6500 family protein
NZ_CP008706	247391	snp	C:216 T:0
NZ_CP008706	247740	complex	A:136 TT:0
NZ_CP008706	247829	snp	C:188 T:0
NZ_CP008706	252000	snp	A:241 T:0	CDS	+	1663/1878	555/625	missense_variant c.1663T>A p.Leu555Met	ABUW_RS01135		potassium transporter Kup
NZ_CP008706	252267	mnp	CG:160 TT:0
NZ_CP008706	252320	snp	A:187 G:0	CDS	-	395/444	132/147	missense_variant c.395C>T p.Ala132Val	ABUW_RS01140		hypothetical protein
NZ_CP008706	252773	snp	A:226 C:0
NZ_CP008706	254051	complex	CCC:247 ACG:0
NZ_CP008706	254098	snp	T:238 C:0
NZ_CP008706	254121	snp	G:264 A:0
NZ_CP008706	254144	snp	T:258 C:0
NZ_CP008706	254447	snp	A:283 G:0	CDS	+	302/600	101/199	missense_variant c.302G>A p.Gly101Glu	ABUW_RS01150		LysE family translocator
NZ_CP008706	254862	snp	A:207 T:0	CDS	+	72/243	24/80	missense_variant c.72T>A p.Asp24Glu	ABUW_RS01155		hypothetical protein
NZ_CP008706	254943	complex	AAACGATATAA:110 TAATGATGTAG:0	CDS	+	153/243	51/80	missense_variant c.153_163delTAATGATGTAGinsAAACGATATAA p.PheAsnAspValVal51LeuAsnAspIleIle	ABUW_RS01155		hypothetical protein
NZ_CP008706	256490	complex	GGGTATAAA:183 TGGAATGAG:0	CDS	-	579/1005	191/334	missense_variant c.571_579delCTCATTCCAinsTTTATACCC p.Leu191Phe	ABUW_RS01165		AraC family transcriptional regulator
NZ_CP008706	256597	snp	A:186 G:0	CDS	-	472/1005	158/334	missense_variant c.472C>T p.His158Tyr	ABUW_RS01165		AraC family transcriptional regulator
NZ_CP008706	256984	snp	T:233 C:0	CDS	-	85/1005	29/334	missense_variant c.85G>A p.Ala29Thr	ABUW_RS01165		AraC family transcriptional regulator
NZ_CP008706	257085	snp	T:237 C:0
NZ_CP008706	257767	snp	C:185 A:0	CDS	+	590/639	197/212	missense_variant c.590A>C p.Glu197Ala	ABUW_RS01170		hypothetical protein
NZ_CP008706	257833	snp	C:196 A:0
NZ_CP008706	257856	snp	A:211 G:0
NZ_CP008706	259674	snp	T:236 G:0	CDS	+	946/951	316/316	missense_variant c.946G>T p.Ala316Ser	ABUW_RS01180		homoserine kinase
NZ_CP008706	259932	snp	A:239 G:0	CDS	+	241/630	81/209	missense_variant c.241G>A p.Ala81Thr	ABUW_RS01185		DUF1294 domain-containing protein
NZ_CP008706	259956	snp	A:217 G:0	CDS	+	265/630	89/209	missense_variant c.265G>A p.Ala89Thr	ABUW_RS01185		DUF1294 domain-containing protein
NZ_CP008706	260781	del	C:43 CT:0
NZ_CP008706	261047	complex	TTAGAGG:195 CTAGGGA:0	CDS	-	643/903	213/300	missense_variant c.637_643delTCCCTAGinsCCTCTAA p.SerLeuVal213ProLeuIle	ABUW_RS01195		DMT family transporter
NZ_CP008706	261101	complex	TAAAC:207 CAAAA:0	CDS	-	589/903	195/300	missense_variant c.585_589delTTTTGinsGTTTA p.Ala197Thr	ABUW_RS01195		DMT family transporter
NZ_CP008706	261702	complex	GGG:235 AGA:0
NZ_CP008706	261852	mnp	GT:219 AC:0	CDS	+	65/552	22/183	missense_variant c.65_66delACinsGT p.His22Arg	ABUW_RS01200		helix-turn-helix domain-containing protein
NZ_CP008706	262344	snp	G:182 A:0
NZ_CP008706	262381	complex	TCAG:145 AGCA:0
NZ_CP008706	262401	ins	TA:145 T:0
NZ_CP008706	263203	snp	C:267 A:0
NZ_CP008706	264200	snp	C:216 T:1	CDS	-	310/549	104/182	missense_variant c.310A>G p.Ile104Val	ABUW_RS01215		DUF805 domain-containing protein
NZ_CP008706	266362	snp	T:254 A:0
NZ_CP008706	266375	snp	G:244 A:0
NZ_CP008706	266438	snp	A:208 G:0
NZ_CP008706	266765	snp	A:166 T:0
NZ_CP008706	266807	snp	T:160 G:0
NZ_CP008706	266816	snp	C:168 T:0
NZ_CP008706	266858	snp	A:180 G:0
NZ_CP008706	266892	mnp	TT:184 CA:0
NZ_CP008706	266902	snp	C:198 G:0
NZ_CP008706	266925	snp	A:200 G:0	CDS	-	421/432	141/143	missense_variant c.421C>T p.Pro141Ser	ABUW_RS01245		GNAT family acetyltransferase
NZ_CP008706	267447	snp	T:226 C:0
NZ_CP008706	267474	snp	A:224 T:0
NZ_CP008706	269019	snp	C:216 A:0
NZ_CP008706	269167	snp	G:252 A:0
NZ_CP008706	271628	snp	A:248 G:0
NZ_CP008706	271645	complex	TATCGAG:217 CATCAAT:0
NZ_CP008706	271736	mnp	CAC:215 TGT:0
NZ_CP008706	271752	complex	AG:226 GA:0
NZ_CP008706	271868	snp	T:209 A:0
NZ_CP008706	271881	snp	C:202 A:0
NZ_CP008706	271947	snp	G:208 A:0
NZ_CP008706	274487	snp	A:220 G:0
NZ_CP008706	274699	ins	GT:216 G:1
NZ_CP008706	276966	complex	TTC:218 CTT:0
NZ_CP008706	278005	snp	G:205 A:0
NZ_CP008706	278056	snp	T:210 C:0
NZ_CP008706	278097	snp	A:180 G:0
NZ_CP008706	278138	snp	G:226 A:0
NZ_CP008706	279144	complex	CGTTTGGACAGCATAG:95 GGTCTGAATTGCGTAA:0	CDS	-	282/1278	89/425	missense_variant c.267_282delTTACGCAATTCAGACCinsCTATGCTGTCCAAACG p.Ile92Val	ABUW_RS01280		O-acetylhomoserine aminocarboxypropyltransferase/cysteine synthase family protein
NZ_CP008706	279568	snp	G:233 A:0
NZ_CP008706	279674	ins	AT:195 A:0
NZ_CP008706	282218	snp	T:24 C:0
NZ_CP008706	282243	complex	TTA:52 ATG:0
NZ_CP008706	282254	snp	G:67 A:0
NZ_CP008706	282795	snp	T:246 C:0	CDS	-	154/693	52/230	missense_variant c.154G>A p.Val52Ile	ABUW_RS01295		hypothetical protein
NZ_CP008706	282805	complex	CAGTA:233 AAGTG:0	CDS	-	144/693	47/230	missense_variant c.140_144delCACTTinsTACTG p.Ala47Val	ABUW_RS01295		hypothetical protein
NZ_CP008706	282990	complex	CATC:235 GATA:0
NZ_CP008706	283119	snp	C:256 T:7	CDS	+	23/399	8/132	missense_variant c.23T>C p.Met8Thr	ABUW_RS01300		cation efflux protein, CzcI-like
NZ_CP008706	289147	complex	ATT:24 TTG:0	CDS	+	2973/3159	991/1052	missense_variant c.2973_2975delTTGinsATT p.Cys992Phe	ABUW_RS01315		efflux RND transporter permease subunit
NZ_CP008706	289409	snp	A:239 G:0
NZ_CP008706	290439	snp	T:204 G:0
NZ_CP008706	290796	snp	G:246 A:0
NZ_CP008706	290820	snp	A:252 G:0
NZ_CP008706	290898	snp	A:252 G:0
NZ_CP008706	290947	snp	A:252 G:0
NZ_CP008706	291441	snp	T:289 A:1	CDS	+	389/948	130/315	missense_variant c.389A>T p.Lys130Ile	ABUW_RS01330		hypothetical protein
NZ_CP008706	292937	snp	T:254 A:0	CDS	-	355/885	119/294	missense_variant c.355T>A p.Leu119Met	ABUW_RS01345		hypothetical protein
NZ_CP008706	294935	ins	TA:204 T:0
NZ_CP008706	294950	snp	A:224 G:0
NZ_CP008706	294958	snp	A:213 G:0
NZ_CP008706	296806	snp	G:294 T:0
NZ_CP008706	297270	snp	C:205 T:0
NZ_CP008706	297323	snp	G:213 A:0
NZ_CP008706	297391	snp	A:224 G:0
NZ_CP008706	297442	snp	A:225 G:0
NZ_CP008706	297501	snp	G:250 T:0
NZ_CP008706	297530	snp	G:248 T:0	CDS	+	17/1002	6/333	missense_variant c.17T>G p.Ile6Arg	ABUW_RS01375		sulfate ABC transporter substrate-binding protein
NZ_CP008706	298523	snp	A:250 T:0
NZ_CP008706	303452	snp	G:190 C:0	CDS	+	104/1401	35/466	missense_variant c.104C>G p.Thr35Ser	ABUW_RS01400	murF	UDP-N-acetylmuramoyl-tripeptide--D-alanyl-D- alanine ligase
NZ_CP008706	304339	snp	C:241 A:0	CDS	+	991/1401	331/466	missense_variant c.991A>C p.Ile331Leu	ABUW_RS01400	murF	UDP-N-acetylmuramoyl-tripeptide--D-alanyl-D- alanine ligase
NZ_CP008706	306088	snp	G:261 C:0	CDS	+	160/333	54/110	missense_variant c.160C>G p.Gln54Glu	ABUW_RS01410		DUF7709 family protein
NZ_CP008706	306509	complex	AGAT:229 GCAG:0	CDS	+	246/825	82/274	missense_variant c.246_249delGCAGinsAGAT p.Gln83Asp	ABUW_RS01415		putative RNA methyltransferase
NZ_CP008706	306526	snp	T:254 C:0	CDS	+	263/825	88/274	missense_variant c.263C>T p.Thr88Met	ABUW_RS01415		putative RNA methyltransferase
NZ_CP008706	308932	snp	C:232 T:0	CDS	-	730/2556	244/851	missense_variant c.730A>G p.Thr244Ala	ABUW_RS01420	ponA	penicillin-binding protein PBP1a
NZ_CP008706	309786	ins	AT:186 A:1
NZ_CP008706	311512	snp	C:228 T:0	CDS	+	632/642	211/213	missense_variant c.632T>C p.Val211Ala	ABUW_RS01430		PilN domain-containing protein
NZ_CP008706	312836	ins	TATTTA:169 T:16
NZ_CP008706	317395	complex	TGC:216 AGT:0	CDS	+	663/876	221/291	missense_variant c.663_665delAGTinsTGC p.Val222Ala	ABUW_RS01460		hypothetical protein
NZ_CP008706	317408	snp	G:236 A:0	CDS	+	676/876	226/291	missense_variant c.676A>G p.Ser226Gly	ABUW_RS01460		hypothetical protein
NZ_CP008706	317435	snp	C:220 A:1	CDS	+	703/876	235/291	missense_variant c.703A>C p.Thr235Pro	ABUW_RS01460		hypothetical protein
NZ_CP008706	317634	snp	G:274 A:0
NZ_CP008706	317754	snp	A:235 T:0
NZ_CP008706	318004	snp	T:183 C:0
NZ_CP008706	324038	del	T:171 TA:0
NZ_CP008706	324089	ins	AT:173 A:1
NZ_CP008706	327498	complex	GTTG:244 ACTGTT:0
NZ_CP008706	327557	snp	A:226 T:0
NZ_CP008706	327575	snp	T:224 C:0
NZ_CP008706	327635	complex	TAATT:152 CAGTC:0
NZ_CP008706	327670	snp	G:196 A:0
NZ_CP008706	327686	complex	ACTACT:174 GCTATTA:0
NZ_CP008706	327701	complex	GCTTTATA:194 ACTTAATG:0
NZ_CP008706	327739	snp	A:220 G:0
NZ_CP008706	327769	snp	G:206 C:0
NZ_CP008706	327776	del	G:175 GA:0
NZ_CP008706	330185	snp	A:201 G:1
NZ_CP008706	330195	del	A:183 AT:0
NZ_CP008706	330209	snp	A:191 G:1
NZ_CP008706	330712	snp	G:230 A:0
NZ_CP008706	330771	snp	A:214 G:0
NZ_CP008706	330908	snp	T:205 A:0
NZ_CP008706	331122	snp	G:214 A:0
NZ_CP008706	334139	snp	G:234 A:0
NZ_CP008706	345809	ins	AT:184 A:0
NZ_CP008706	345829	snp	C:220 T:0
NZ_CP008706	345932	snp	T:245 C:2
NZ_CP008706	346354	ins	AT:220 A:0
NZ_CP008706	350320	del	T:175 TA:0
NZ_CP008706	350335	ins	GT:179 G:0
NZ_CP008706	350360	snp	G:197 A:0
NZ_CP008706	350367	snp	A:192 T:0
NZ_CP008706	350374	complex	GCTAT:171 ATTAG:0
NZ_CP008706	350390	snp	T:196 A:0
NZ_CP008706	351864	ins	TA:194 T:0
NZ_CP008706	351908	complex	TCGT:203 CCGC:0
NZ_CP008706	354281	snp	C:231 T:0
NZ_CP008706	354295	snp	C:213 T:1
NZ_CP008706	354303	snp	G:200 T:0
NZ_CP008706	354308	snp	C:194 T:0
NZ_CP008706	354408	snp	A:157 G:0
NZ_CP008706	354424	snp	A:137 T:0
NZ_CP008706	354429	complex	CT:132 AAATGTTCAAA:0
NZ_CP008706	354451	snp	G:169 A:0
NZ_CP008706	354472	snp	A:180 T:0
NZ_CP008706	356774	snp	G:239 A:0
NZ_CP008706	357485	complex	TATAT:231 CATAC:0
NZ_CP008706	357499	snp	T:244 C:0
NZ_CP008706	357542	snp	A:235 G:0
NZ_CP008706	357962	snp	A:267 T:0
NZ_CP008706	359578	del	A:156 AT:0
NZ_CP008706	361920	ins	TA:208 T:0
NZ_CP008706	363819	snp	T:204 C:0
NZ_CP008706	365879	snp	C:243 T:0
NZ_CP008706	368668	mnp	TGA:186 CAG:0
NZ_CP008706	368760	snp	C:232 G:0
NZ_CP008706	368838	complex	GA:252 AG:0
NZ_CP008706	368845	snp	T:269 A:0
NZ_CP008706	368898	snp	T:265 C:0
NZ_CP008706	368916	mnp	GT:254 AA:0
NZ_CP008706	368943	snp	G:275 A:0
NZ_CP008706	368970	snp	C:274 T:0
NZ_CP008706	370539	snp	G:161 T:0
NZ_CP008706	370544	snp	C:155 T:0
NZ_CP008706	370553	del	C:96 CTTTAAAGTGAGT:0
NZ_CP008706	370612	snp	C:173 G:0
NZ_CP008706	370825	mnp	CT:212 TG:0
NZ_CP008706	372848	snp	A:254 G:0
NZ_CP008706	378030	snp	G:231 A:0
NZ_CP008706	379019	snp	A:201 G:1
NZ_CP008706	379035	ins	TA:145 T:0
NZ_CP008706	379049	mnp	GA:197 TC:0
NZ_CP008706	379057	ins	CT:163 C:1
NZ_CP008706	380087	snp	T:239 C:0
NZ_CP008706	380103	snp	C:237 G:0
NZ_CP008706	380122	snp	A:239 C:0
NZ_CP008706	380149	complex	AG:218 GT:4
NZ_CP008706	380156	snp	G:242 A:0
NZ_CP008706	380163	complex	GTTA:241 ATTG:0
NZ_CP008706	380208	del	C:209 CT:0
NZ_CP008706	380325	snp	C:233 T:0
NZ_CP008706	380372	snp	T:216 C:0
NZ_CP008706	380388	snp	G:213 A:0
NZ_CP008706	382146	ins	AT:209 A:0
NZ_CP008706	382160	del	C:197 CA:0
NZ_CP008706	382743	snp	A:233 C:1
NZ_CP008706	382748	snp	G:238 A:0
NZ_CP008706	382755	snp	C:239 T:0
NZ_CP008706	383210	snp	G:136 A:0
NZ_CP008706	383239	snp	T:92 G:0
NZ_CP008706	383245	complex	GCAGAC:71 ACTGCA:0
NZ_CP008706	383273	snp	C:55 T:0
NZ_CP008706	383282	snp	G:37 T:0
NZ_CP008706	384219	snp	A:207 T:0
NZ_CP008706	384252	snp	C:229 T:0
NZ_CP008706	384273	snp	T:181 C:1
NZ_CP008706	385236	snp	G:180 A:0
NZ_CP008706	390422	snp	A:71 C:0
NZ_CP008706	390442	complex	GGT:33 AGG:0
NZ_CP008706	392029	snp	C:27 T:0
NZ_CP008706	392039	snp	T:37 C:0
NZ_CP008706	392096	snp	C:120 T:0
NZ_CP008706	393379	mnp	CT:186 TC:0
NZ_CP008706	394195	snp	G:236 C:0
NZ_CP008706	394201	snp	A:241 G:0
NZ_CP008706	394252	snp	T:231 C:0
NZ_CP008706	395419	snp	C:230 T:0
NZ_CP008706	396639	snp	T:184 C:0
NZ_CP008706	396655	snp	C:176 A:0
NZ_CP008706	396682	ins	CT:166 C:0
NZ_CP008706	398945	snp	A:229 G:1	CDS	+	157/2304	53/767	missense_variant c.157G>A p.Gly53Arg	ABUW_RS01840		hypothetical protein
NZ_CP008706	401094	snp	A:166 G:0
NZ_CP008706	402042	snp	A:251 G:0
NZ_CP008706	403155	snp	A:275 G:0
NZ_CP008706	403173	snp	C:266 T:0
NZ_CP008706	407031	snp	T:244 C:0
NZ_CP008706	409206	snp	G:174 A:0
NZ_CP008706	418651	snp	G:195 A:0
NZ_CP008706	419692	mnp	GC:202 AT:0
NZ_CP008706	419701	complex	CTT:201 TTC:0
NZ_CP008706	426790	snp	T:205 A:0
NZ_CP008706	426796	complex	CT:189 TA:0
NZ_CP008706	427258	snp	G:244 A:0
NZ_CP008706	427307	snp	T:235 C:0
NZ_CP008706	428137	snp	A:199 G:0
NZ_CP008706	431116	snp	T:249 C:0
NZ_CP008706	431993	snp	A:250 G:0
NZ_CP008706	445769	snp	C:160 T:0
NZ_CP008706	445775	ins	AT:129 A:0
NZ_CP008706	445788	snp	A:175 T:0
NZ_CP008706	445869	mnp	TT:186 AC:0
NZ_CP008706	447423	del	C:180 CT:0
NZ_CP008706	448638	snp	A:256 G:0
NZ_CP008706	448672	mnp	GT:237 AC:0
NZ_CP008706	449508	snp	C:206 T:0
NZ_CP008706	449534	snp	C:203 T:0
NZ_CP008706	449813	snp	A:238 G:0
NZ_CP008706	449936	snp	A:214 T:0
NZ_CP008706	451335	snp	C:213 G:0
NZ_CP008706	451364	snp	C:210 T:0
NZ_CP008706	454356	snp	A:196 G:0
NZ_CP008706	454402	complex	GAAG:151 TGAA:3
NZ_CP008706	454416	complex	TTTAG:174 CTTAA:0
NZ_CP008706	454457	ins	TG:182 T:0
NZ_CP008706	457270	snp	C:243 T:0
NZ_CP008706	460233	snp	T:211 C:1
NZ_CP008706	463893	snp	G:267 A:0
NZ_CP008706	464208	snp	G:203 T:0
NZ_CP008706	464231	complex	AA:163 G:0
NZ_CP008706	464237	complex	ATATT:162 TTATAA:0
NZ_CP008706	464303	snp	G:206 C:0
NZ_CP008706	466445	snp	C:231 A:0
NZ_CP008706	471945	snp	T:238 A:0
NZ_CP008706	472009	snp	G:229 A:0
NZ_CP008706	473876	snp	T:215 A:0
NZ_CP008706	473885	snp	A:218 G:0
NZ_CP008706	477095	snp	T:238 A:0
NZ_CP008706	479948	snp	A:230 T:1
NZ_CP008706	481150	del	C:229 CT:0
NZ_CP008706	481205	snp	A:237 G:0
NZ_CP008706	481555	complex	CATTC:171 TACTA:0
NZ_CP008706	484631	snp	G:210 A:1
NZ_CP008706	485741	complex	GTGAGT:182 ATGAAA:0	CDS	+	1108/1111	370/369	missense_variant&splice_region_variant c.1108_*2delATGAAAinsGTGAGT p.Met370Val	ABUW_RS02325		DUF6670 family protein
NZ_CP008706	485752	snp	G:182 T:0
NZ_CP008706	485810	mnp	GT:86 TC:0
NZ_CP008706	485850	complex	GTTGA:14 ATTGG:0
NZ_CP008706	492071	snp	G:75 T:0
NZ_CP008706	492665	snp	C:213 T:0
NZ_CP008706	492717	snp	G:221 C:0
NZ_CP008706	492789	snp	A:234 T:0	CDS	+	12/1164	4/387	missense_variant c.12T>A p.Asn4Lys	ABUW_RS02365		acyl-CoA dehydrogenase family protein
NZ_CP008706	494595	snp	T:225 A:0
NZ_CP008706	494631	snp	T:223 C:0
NZ_CP008706	494641	snp	G:218 A:0
NZ_CP008706	494650	snp	T:212 C:0
NZ_CP008706	494655	snp	T:213 A:0
NZ_CP008706	501165	snp	A:215 G:0
NZ_CP008706	501687	snp	T:201 A:0	CDS	+	505/1941	169/646	missense_variant c.505A>T p.Met169Leu	ABUW_RS02400		acetyl/propionyl/methylcrotonyl-CoA carboxylase subunit alpha
NZ_CP008706	503154	snp	C:205 T:0
NZ_CP008706	503169	snp	A:206 G:0
NZ_CP008706	503185	complex	CA:188 T:0
NZ_CP008706	503200	snp	C:215 A:0
NZ_CP008706	503220	del	A:206 AAC:1
NZ_CP008706	505038	snp	A:239 T:0
NZ_CP008706	505105	snp	A:248 T:0
NZ_CP008706	505124	snp	G:235 A:1
NZ_CP008706	508841	del	C:167 CT:0
NZ_CP008706	511824	snp	G:246 T:0
NZ_CP008706	511874	snp	A:236 G:0
NZ_CP008706	515582	snp	T:203 C:0
NZ_CP008706	516452	snp	A:230 C:0	CDS	-	893/1224	298/407	missense_variant c.893G>T p.Gly298Val	ABUW_RS02485		diguanylate cyclase domain-containing protein
NZ_CP008706	517942	complex	TAGTA:165 CAGTG:0
NZ_CP008706	517961	complex	CGAC:139 TGTA:0
NZ_CP008706	517984	snp	G:113 T:0
NZ_CP008706	518042	snp	G:40 T:0
NZ_CP008706	523778	complex	T:81 ATGTATGGAAAAG:0
NZ_CP008706	523794	ins	TA:75 T:0
NZ_CP008706	523803	snp	T:109 C:0
NZ_CP008706	523808	snp	G:124 T:0
NZ_CP008706	523842	complex	GAAT:157 AAAC:0
NZ_CP008706	523871	snp	T:196 G:0
NZ_CP008706	523924	snp	A:213 G:0
NZ_CP008706	526758	snp	T:74 C:0
NZ_CP008706	526772	snp	A:88 G:0
NZ_CP008706	526788	snp	A:109 C:0
NZ_CP008706	526818	snp	A:169 T:0
NZ_CP008706	526832	complex	CTTA:185 TTTC:0
NZ_CP008706	526854	snp	A:218 T:0
NZ_CP008706	526890	snp	T:218 A:0
NZ_CP008706	529789	snp	A:223 G:0
NZ_CP008706	529796	snp	T:215 G:0
NZ_CP008706	532642	snp	G:234 A:0
NZ_CP008706	533461	snp	C:225 T:0
NZ_CP008706	536676	snp	G:261 T:0
NZ_CP008706	538043	del	T:146 TA:0
NZ_CP008706	538068	del	G:136 GT:10
NZ_CP008706	542615	snp	T:215 G:0
NZ_CP008706	542731	complex	CGGT:221 TGGG:0
NZ_CP008706	542754	snp	C:240 T:0
NZ_CP008706	543376	ins	AT:219 A:0
NZ_CP008706	544444	complex	GAAA:197 CAAG:0
NZ_CP008706	544453	snp	G:210 A:0
NZ_CP008706	544578	snp	T:241 C:0
NZ_CP008706	545638	complex	TGAGA:190 CAGG:0
NZ_CP008706	545756	snp	C:183 G:0
NZ_CP008706	581083	del	T:108 TA:0
NZ_CP008706	581242	snp	C:212 T:0
NZ_CP008706	581265	ins	AT:201 A:0
NZ_CP008706	581349	snp	T:226 C:0
NZ_CP008706	597216	del	C:192 CA:0
NZ_CP008706	601844	snp	C:225 T:0
NZ_CP008706	601883	snp	C:230 G:0
NZ_CP008706	601891	snp	A:223 G:0
NZ_CP008706	601916	snp	G:232 T:0
NZ_CP008706	601986	snp	C:240 T:0
NZ_CP008706	603033	snp	C:147 T:0
NZ_CP008706	603040	ins	TA:129 T:0
NZ_CP008706	603052	snp	C:161 A:0
NZ_CP008706	603057	mnp	GA:160 AG:0
NZ_CP008706	603567	snp	G:133 A:0
NZ_CP008706	603583	snp	A:109 G:0
NZ_CP008706	603652	snp	T:73 C:0
NZ_CP008706	613407	snp	C:215 T:0
NZ_CP008706	614913	snp	A:235 T:0
NZ_CP008706	615515	complex	AGAT:49 GATA:0
NZ_CP008706	615526	snp	A:49 G:0
NZ_CP008706	615553	snp	G:49 A:0
NZ_CP008706	617832	snp	A:234 G:0
NZ_CP008706	619719	snp	C:213 T:0
NZ_CP008706	623327	snp	A:211 G:0
NZ_CP008706	629107	snp	G:173 A:0
NZ_CP008706	629126	snp	A:160 G:0
NZ_CP008706	629135	complex	TTTAT:133 CCCAC:0
NZ_CP008706	629144	complex	GTGAA:137 ATGAG:0
NZ_CP008706	629157	snp	T:162 C:0
NZ_CP008706	629186	complex	ACTTTGC:127 GCTGCGT:0
NZ_CP008706	629205	snp	G:159 C:0
NZ_CP008706	629916	snp	A:219 G:0
NZ_CP008706	629921	snp	T:217 A:0
NZ_CP008706	630154	snp	C:246 T:0
NZ_CP008706	633055	del	T:168 TA:0
NZ_CP008706	633625	del	C:183 CTA:0
NZ_CP008706	638788	snp	T:223 A:0
NZ_CP008706	638846	snp	T:217 C:0
NZ_CP008706	642239	ins	CT:150 C:0
NZ_CP008706	642262	complex	CGTGT:163 TGTG:0
NZ_CP008706	642280	snp	T:178 G:0
NZ_CP008706	642287	complex	GAGGGAGT:141 AAGGCAAC:0
NZ_CP008706	642339	complex	GGCG:142 AGAA:0
NZ_CP008706	642382	snp	A:172 G:0
NZ_CP008706	642388	snp	G:178 T:0
NZ_CP008706	644749	del	G:214 GA:0
NZ_CP008706	651054	snp	T:204 A:0
NZ_CP008706	651060	snp	C:202 A:0
NZ_CP008706	651076	snp	G:213 A:0
NZ_CP008706	652038	snp	T:221 C:0
NZ_CP008706	652043	snp	A:220 G:0
NZ_CP008706	654153	ins	TAA:170 T:0
NZ_CP008706	655317	snp	T:159 C:0
NZ_CP008706	655326	del	C:119 CTT:0
NZ_CP008706	655388	complex	CTTC:134 TTTTT:0
NZ_CP008706	655403	ins	TTAAAA:118 T:0
NZ_CP008706	657006	del	G:199 GT:0
NZ_CP008706	657017	complex	TTTG:219 CTTA:0
NZ_CP008706	661072	snp	C:244 A:0
NZ_CP008706	663677	snp	T:146 A:0
NZ_CP008706	663682	snp	A:150 G:0
NZ_CP008706	663704	snp	T:143 A:0
NZ_CP008706	663800	del	G:163 GA:0
NZ_CP008706	665960	snp	T:221 C:0
NZ_CP008706	665972	snp	C:218 T:0
NZ_CP008706	665986	snp	C:218 A:0
NZ_CP008706	666197	snp	T:281 C:0	CDS	+	113/2205	38/734	missense_variant c.113C>T p.Pro38Leu	ABUW_RS03255		TonB-dependent receptor family protein
NZ_CP008706	667200	mnp	GC:10 TG:0	CDS	+	1116/2205	372/734	missense_variant c.1116_1117delTGinsGC p.Val373Leu	ABUW_RS03255		TonB-dependent receptor family protein
NZ_CP008706	667212	complex	TGTGGCACTT:10 GGTTGCATTC:0	CDS	+	1128/2205	376/734	missense_variant c.1128_1137delGGTTGCATTCinsTGTGGCACTT p.Phe379Leu	ABUW_RS03255		TonB-dependent receptor family protein
NZ_CP008706	667236	complex	AGAT:10 GGAA:0	CDS	+	1152/2205	384/734	missense_variant c.1152_1155delGGAAinsAGAT p.Glu385Asp	ABUW_RS03255		TonB-dependent receptor family protein
NZ_CP008706	669438	del	G:150 GT:0
NZ_CP008706	670410	snp	A:177 T:0
NZ_CP008706	671423	snp	A:155 G:0
NZ_CP008706	672207	snp	T:225 C:0
NZ_CP008706	673106	snp	T:261 G:0
NZ_CP008706	673133	snp	A:265 G:0
NZ_CP008706	673685	del	C:203 CT:0
NZ_CP008706	673701	snp	C:223 T:0
NZ_CP008706	673706	snp	G:230 A:0
NZ_CP008706	673797	snp	A:228 T:0
NZ_CP008706	675837	snp	C:41 T:0
NZ_CP008706	675909	snp	A:144 G:0
NZ_CP008706	676366	ins	TA:179 T:0
NZ_CP008706	676390	ins	CT:182 C:0
NZ_CP008706	678686	snp	T:230 G:0	CDS	-	2597/3099	866/1032	missense_variant c.2597C>A p.Thr866Asn	ABUW_RS03320		efflux RND transporter permease subunit
NZ_CP008706	686987	snp	T:224 A:0
NZ_CP008706	692032	snp	T:26 A:0
NZ_CP008706	695883	snp	A:193 G:0
NZ_CP008706	696759	snp	C:222 T:0	CDS	-	341/909	114/302	missense_variant c.341A>G p.His114Arg	ABUW_RS03385		DUF1853 family protein
NZ_CP008706	697591	complex	GCAA:11 TCAG:0
NZ_CP008706	697662	snp	T:73 C:0
NZ_CP008706	698254	snp	T:247 A:0
NZ_CP008706	698349	snp	T:228 C:0
NZ_CP008706	698706	snp	G:146 A:0	tRNA	+			intragenic_variant n.698706A>G	ABUW_RS03410		tRNA-Asp
NZ_CP008706	698972	snp	A:148 G:0
NZ_CP008706	698991	snp	T:128 C:0
NZ_CP008706	699092	ins	TTTTTTCAAA:108 T:0
NZ_CP008706	699107	complex	CACG:148 TACA:0
NZ_CP008706	699149	snp	A:160 G:0
NZ_CP008706	699178	complex	G:135 TA:0
NZ_CP008706	699186	complex	TCTC:145 CCTT:0
NZ_CP008706	699200	snp	A:139 G:0
NZ_CP008706	699217	complex	G:112 AGATTTTATTACTTTA:0
NZ_CP008706	699277	snp	C:160 T:0
NZ_CP008706	699298	snp	T:163 C:0
NZ_CP008706	707125	complex	GCTTG:164 ATTGT:0
NZ_CP008706	707862	snp	T:212 C:0
NZ_CP008706	707976	snp	A:218 C:0
NZ_CP008706	708042	snp	C:230 T:0
NZ_CP008706	711599	snp	A:227 G:0
NZ_CP008706	714481	ins	GT:152 G:0
NZ_CP008706	714491	snp	A:198 G:0
NZ_CP008706	714968	complex	ATCAAGTTTA:17 CTCGATTTTG:0	CDS	-	282/750	91/249	missense_variant c.273_282delCAAAATCGAGinsTAAACTTGAT p.IleGlu93LeuAsp	ABUW_RS03485		DUF4850 domain-containing protein
NZ_CP008706	714988	complex	TA:11 GG:0	CDS	-	262/750	87/249	missense_variant c.261_262delCCinsTA p.Arg88Ser	ABUW_RS03485		DUF4850 domain-containing protein
NZ_CP008706	715075	complex	CAACG:11 TAACA:0	CDS	-	175/750	57/249	missense_variant c.171_175delTGTTAinsCGTTG p.Thr59Ala	ABUW_RS03485		DUF4850 domain-containing protein
NZ_CP008706	715108	snp	C:11 G:0	CDS	-	142/750	48/249	missense_variant c.142C>G p.Pro48Ala	ABUW_RS03485		DUF4850 domain-containing protein
NZ_CP008706	715274	snp	T:127 C:0
NZ_CP008706	715307	snp	G:136 A:0
NZ_CP008706	715356	snp	G:193 A:0
NZ_CP008706	716450	snp	T:109 C:0
NZ_CP008706	717709	snp	T:43 C:0
NZ_CP008706	717714	ins	TA:28 T:0
NZ_CP008706	717871	snp	C:16 T:0	CDS	-	1469/1470	490/489	splice_region_variant&stop_retained_variant c.1469A>G p.Ter490Ter	ABUW_RS03505	gatB	Asp-tRNA(Asn)/Glu-tRNA(Gln) amidotransferase subunit GatB
NZ_CP008706	720858	snp	A:236 G:0
NZ_CP008706	727685	ins	TA:133 T:0
NZ_CP008706	729268	complex	GAC:190 AAA:0
NZ_CP008706	729276	snp	C:196 G:0
NZ_CP008706	729318	snp	G:180 A:2
NZ_CP008706	731045	snp	A:211 G:0
NZ_CP008706	731139	snp	A:214 G:0
NZ_CP008706	731160	snp	A:223 T:0
NZ_CP008706	731213	complex	ATTA:205 GCTT:0
NZ_CP008706	731237	snp	T:223 C:0
NZ_CP008706	731323	snp	T:209 A:0
NZ_CP008706	731352	snp	C:219 T:0
NZ_CP008706	732085	snp	G:243 A:1
NZ_CP008706	732213	complex	GGCCG:222 AGCCA:0
NZ_CP008706	733297	snp	T:225 C:1
NZ_CP008706	734328	snp	T:209 A:0
NZ_CP008706	735467	complex	ATGTTGAGCT:178 GAGTTCGGCC:0
NZ_CP008706	738609	snp	C:207 A:0
NZ_CP008706	739549	snp	A:53 C:0
NZ_CP008706	740341	snp	T:15 C:0	CDS	-	187/210	63/69	missense_variant c.187G>A p.Val63Ile	ABUW_RS03625		hypothetical protein
NZ_CP008706	740349	complex	TTCATTGCA:15 AACATGCTG:0	CDS	-	179/210	57/69	missense_variant c.171_179delCAGCATGTTinsTGCAATGAA p.SerMetLeu58AlaMetLys	ABUW_RS03625		hypothetical protein
NZ_CP008706	740408	complex	GCCAA:15 CCCAT:0	CDS	-	120/210	39/69	missense_variant c.116_120delATGGGinsTTGGC p.Asp39Val	ABUW_RS03625		hypothetical protein
NZ_CP008706	740974	snp	T:97 G:0	CDS	-	159/609	53/202	missense_variant c.159C>A p.Ser53Arg	ABUW_RS03630		hypothetical protein
NZ_CP008706	741006	snp	T:112 C:0	CDS	-	127/609	43/202	missense_variant c.127G>A p.Val43Ile	ABUW_RS03630		hypothetical protein
NZ_CP008706	741051	snp	T:91 G:0	CDS	-	82/609	28/202	missense_variant c.82C>A p.His28Asn	ABUW_RS03630		hypothetical protein
NZ_CP008706	741093	complex	TATC:41 CATT:0	CDS	-	40/609	13/202	missense_variant c.37_40delAATGinsGATA p.AsnAla13AspThr	ABUW_RS03630		hypothetical protein
NZ_CP008706	759681	complex	GATCACATA:22 AACCATATT:0	CDS	+	151/642	51/213	missense_variant c.151_159delAACCATATTinsGATCACATA p.Asn51Asp	ABUW_RS03790		putative metallopeptidase
NZ_CP008706	759727	snp	G:62 T:0	CDS	+	197/642	66/213	missense_variant c.197T>G p.Phe66Cys	ABUW_RS03790		putative metallopeptidase
NZ_CP008706	774485	snp	A:220 G:0	CDS	+	112/177	38/58	missense_variant c.112G>A p.Asp38Asn	ABUW_RS19705		YdcA family protein
NZ_CP008706	778434	snp	A:195 G:0
NZ_CP008706	779121	snp	A:241 C:0	CDS	+	671/4896	224/1631	missense_variant c.671C>A p.Ala224Asp	ABUW_RS03935		tape measure protein
NZ_CP008706	780711	snp	T:180 A:0	CDS	+	2261/4896	754/1631	missense_variant c.2261A>T p.Asn754Ile	ABUW_RS03935		tape measure protein
NZ_CP008706	780742	mnp	TAAG:139 CGCT:0	CDS	+	2292/4896	764/1631	missense_variant c.2292_2295delCGCTinsTAAG p.Ala765Lys	ABUW_RS03935		tape measure protein
NZ_CP008706	780806	complex	GA:143 AC:0	CDS	+	2356/4896	786/1631	missense_variant c.2356_2357delACinsGA p.Thr786Asp	ABUW_RS03935		tape measure protein
NZ_CP008706	780839	snp	A:116 G:0	CDS	+	2389/4896	797/1631	missense_variant c.2389G>A p.Gly797Ser	ABUW_RS03935		tape measure protein
NZ_CP008706	780848	complex	GC:101 TA:0	CDS	+	2398/4896	800/1631	missense_variant c.2398_2399delTAinsGC p.Tyr800Ala	ABUW_RS03935		tape measure protein
NZ_CP008706	780888	snp	C:63 T:0	CDS	+	2438/4896	813/1631	missense_variant c.2438T>C p.Val813Ala	ABUW_RS03935		tape measure protein
NZ_CP008706	780907	complex	TATTACCGAA:18 CATTTCTGAG:0	CDS	+	2457/4896	819/1631	missense_variant c.2457_2466delCATTTCTGAGinsTATTACCGAA p.Ser821Thr	ABUW_RS03935		tape measure protein
NZ_CP008706	780921	snp	G:18 C:0	CDS	+	2471/4896	824/1631	missense_variant c.2471C>G p.Thr824Ser	ABUW_RS03935		tape measure protein
NZ_CP008706	783314	snp	A:17 G:0	CDS	+	4864/4896	1622/1631	missense_variant c.4864G>A p.Ala1622Thr	ABUW_RS03935		tape measure protein
NZ_CP008706	783585	snp	A:33 G:2	CDS	+	190/399	64/132	missense_variant c.190G>A p.Val64Ile	ABUW_RS03940		hypothetical protein
NZ_CP008706	783626	complex	CATAGACCAAGGAA:32 GATTGATCAGGGAG:0	CDS	+	231/399	77/132	missense_variant c.231_244delGATTGATCAGGGAGinsCATAGACCAAGGAA p.Ala82Thr	ABUW_RS03940		hypothetical protein
NZ_CP008706	783655	complex	AATGCAAT:53 TATGTAAC:0	CDS	+	260/399	87/132	missense_variant c.260_267delTATGTAACinsAATGCAAT p.Leu87Gln	ABUW_RS03940		hypothetical protein
NZ_CP008706	785453	complex	TCT:79 ACG:0	CDS	+	802/3447	268/1148	missense_variant c.802_804delACGinsTCT p.Thr268Ser	ABUW_RS03955		host specificity factor TipJ family phage tail protein
NZ_CP008706	787113	snp	T:103 C:0	CDS	+	2462/3447	821/1148	missense_variant c.2462C>T p.Ala821Val	ABUW_RS03955		host specificity factor TipJ family phage tail protein
NZ_CP008706	788100	snp	T:112 C:0
NZ_CP008706	794044	snp	C:260 A:1
NZ_CP008706	794166	snp	C:239 G:0
NZ_CP008706	796963	ins	GA:83 G:0
NZ_CP008706	797000	mnp	GTAA:137 TGTC:0
NZ_CP008706	799394	snp	G:228 A:0
NZ_CP008706	800135	snp	C:231 T:0
NZ_CP008706	800206	snp	T:254 A:0
NZ_CP008706	801501	snp	A:212 C:0
NZ_CP008706	801619	snp	G:237 A:0
NZ_CP008706	801708	snp	C:247 T:0
NZ_CP008706	803309	snp	T:178 G:0
NZ_CP008706	803314	ins	ATT:148 A:0
NZ_CP008706	803337	snp	A:194 G:0
NZ_CP008706	803352	snp	A:200 T:0
NZ_CP008706	803359	ins	CT:170 C:0
NZ_CP008706	803370	snp	G:192 T:0
NZ_CP008706	803399	complex	AGT:211 GGC:0
NZ_CP008706	805080	snp	C:267 A:17	CDS	+	1592/1650	531/549	missense_variant c.1592A>C p.Lys531Thr	ABUW_RS04050		phosphoethanolamine transferase
NZ_CP008706	805889	snp	G:248 A:0	CDS	+	37/1335	13/444	missense_variant c.37A>G p.Thr13Ala	ABUW_RS04060		two-component system sensor histidine kinase PmrB
NZ_CP008706	809496	snp	A:236 G:0
NZ_CP008706	809526	snp	T:232 C:0
NZ_CP008706	810414	snp	G:185 A:0
NZ_CP008706	810486	snp	T:218 G:0
NZ_CP008706	810515	snp	A:227 C:0
NZ_CP008706	811436	snp	G:31 A:0
NZ_CP008706	811444	snp	T:16 C:0
NZ_CP008706	816478	snp	C:214 A:0
NZ_CP008706	816494	snp	A:220 C:1
NZ_CP008706	816502	snp	A:220 C:0
NZ_CP008706	817218	snp	C:240 T:0
NZ_CP008706	819338	snp	C:215 A:0
NZ_CP008706	819404	snp	A:200 G:0
NZ_CP008706	819436	snp	C:214 A:0
NZ_CP008706	828228	snp	G:193 A:0
NZ_CP008706	833506	snp	G:198 T:0
NZ_CP008706	833542	snp	C:201 T:0
NZ_CP008706	833812	snp	G:241 A:0	CDS	+	254/1374	85/457	missense_variant c.254A>G p.Glu85Gly	ABUW_RS04185	cysG	siroheme synthase CysG
NZ_CP008706	835493	complex	TCTA:186 ACTG:0
NZ_CP008706	836628	snp	G:215 A:0
NZ_CP008706	838257	snp	T:221 G:0
NZ_CP008706	840739	snp	A:245 T:0
NZ_CP008706	840753	snp	A:238 G:0
NZ_CP008706	840827	complex	TTAAG:227 CTAAA:0
NZ_CP008706	841726	snp	T:237 A:0	CDS	-	1463/1887	488/628	missense_variant c.1463T>A p.Met488Lys	ABUW_RS04230	rpoD	RNA polymerase sigma factor RpoD
NZ_CP008706	843774	snp	G:264 A:0
NZ_CP008706	846024	ins	TA:162 T:0
NZ_CP008706	847673	snp	T:271 C:0
NZ_CP008706	847698	snp	G:272 A:0
NZ_CP008706	847884	snp	A:276 G:1
NZ_CP008706	847901	snp	A:268 T:0
NZ_CP008706	847914	snp	G:270 A:0
NZ_CP008706	847921	snp	T:272 C:0
NZ_CP008706	847945	snp	C:275 T:0
NZ_CP008706	847971	snp	G:266 T:0
NZ_CP008706	847982	snp	A:262 G:0
NZ_CP008706	848057	snp	A:256 G:0
NZ_CP008706	848102	snp	G:245 A:0
NZ_CP008706	848451	snp	G:233 A:0	CDS	+	148/402	50/133	missense_variant c.148A>G p.Ile50Val	ABUW_RS04260	sdhC	succinate dehydrogenase, cytochrome b556 subunit
NZ_CP008706	856271	snp	T:199 C:0
NZ_CP008706	861955	snp	C:160 T:0
NZ_CP008706	861978	snp	G:167 C:0
NZ_CP008706	862065	snp	A:165 G:0
NZ_CP008706	862072	snp	T:161 C:0
NZ_CP008706	862077	snp	T:162 A:0
NZ_CP008706	865210	snp	C:210 T:0
NZ_CP008706	865268	complex	CCA:213 TCC:2
NZ_CP008706	865372	snp	C:248 T:0
NZ_CP008706	865397	snp	T:265 A:0
NZ_CP008706	865441	snp	A:268 G:0
NZ_CP008706	866960	snp	A:255 G:0
NZ_CP008706	867090	snp	A:238 G:0
NZ_CP008706	867235	ins	AT:199 A:0
NZ_CP008706	869716	complex	CTT:18 ATC:0	CDS	+	2311/14043	771/4680	missense_variant c.2311_2313delATCinsCTT p.Ile771Leu	ABUW_RS19720		BapA/Bap/LapF family large adhesin
NZ_CP008706	870292	snp	A:15 G:0	CDS	+	2887/14043	963/4680	missense_variant c.2887G>A p.Val963Ile	ABUW_RS19720		BapA/Bap/LapF family large adhesin
NZ_CP008706	877591	complex	GTTCCTG:13 ATCCCTA:0	CDS	+	10186/14043	3396/4680	missense_variant c.10186_10192delATCCCTAinsGTTCCTG p.IleProThr3396ValProAla	ABUW_RS19720		BapA/Bap/LapF family large adhesin
NZ_CP008706	877606	complex	ACAACC:12 GTAACA:0	CDS	+	10201/14043	3401/4680	missense_variant c.10201_10206delGTAACAinsACAACC p.Val3401Thr	ABUW_RS19720		BapA/Bap/LapF family large adhesin
NZ_CP008706	881498	snp	T:56 G:0
NZ_CP008706	881511	snp	T:78 G:0
NZ_CP008706	886107	snp	T:209 A:0
NZ_CP008706	886124	complex	GT:201 AC:0
NZ_CP008706	886148	snp	G:195 A:0
NZ_CP008706	886653	snp	T:219 G:0
NZ_CP008706	886678	ins	GT:197 G:0
NZ_CP008706	886693	ins	AT:206 A:0
NZ_CP008706	892500	snp	C:243 A:0
NZ_CP008706	898078	snp	A:225 G:0
NZ_CP008706	898091	complex	CA:216 TG:0
NZ_CP008706	898182	snp	C:202 A:0
NZ_CP008706	899110	snp	C:231 A:0
NZ_CP008706	900411	complex	GGT:192 AGC:0	CDS	+	1194/1764	398/587	missense_variant c.1194_1196delAGCinsGGT p.Ala399Val	ABUW_RS04435		alkaline phosphatase D family protein
NZ_CP008706	900987	complex	TAG:85 A:0
NZ_CP008706	900992	snp	T:83 A:1
NZ_CP008706	901002	complex	GCTGAGGTAA:85 ACATAGTAG:0
NZ_CP008706	901022	complex	GGC:115 AGT:0
NZ_CP008706	901287	snp	A:231 G:0
NZ_CP008706	901329	snp	A:220 G:0
NZ_CP008706	901346	complex	GTCG:211 ATCA:0
NZ_CP008706	901368	snp	G:223 A:0
NZ_CP008706	902270	snp	G:201 A:0
NZ_CP008706	902287	complex	CGC:195 GGA:0
NZ_CP008706	903172	complex	CCT:193 TC:0
NZ_CP008706	905291	snp	G:228 A:0
NZ_CP008706	905311	snp	C:221 G:0
NZ_CP008706	905317	snp	A:222 G:0
NZ_CP008706	905427	snp	G:207 T:0
NZ_CP008706	910737	snp	T:229 G:0
NZ_CP008706	910744	snp	G:225 T:0
NZ_CP008706	910847	snp	A:237 G:0
NZ_CP008706	912632	del	C:179 CTA:0
NZ_CP008706	912695	snp	G:199 A:0
NZ_CP008706	912710	snp	T:199 G:0
NZ_CP008706	912725	snp	T:208 C:0
NZ_CP008706	912794	snp	A:218 G:0
NZ_CP008706	914121	snp	C:15 T:0	CDS	+	1265/10089	422/3362	missense_variant c.1265T>C p.Val422Ala	ABUW_RS04495		Ig-like domain-containing protein
NZ_CP008706	921850	snp	G:17 C:0	CDS	+	8994/10089	2998/3362	missense_variant c.8994C>G p.His2998Gln	ABUW_RS04495		Ig-like domain-containing protein
NZ_CP008706	921882	complex	TAG:22 ACA:0	CDS	+	9026/10089	3009/3362	missense_variant c.9026_9028delACAinsTAG p.AsnIle3009IleVal	ABUW_RS04495		Ig-like domain-containing protein
NZ_CP008706	921890	complex	CA:22 AC:0	CDS	+	9034/10089	3012/3362	missense_variant c.9034_9035delACinsCA p.Thr3012His	ABUW_RS04495		Ig-like domain-containing protein
NZ_CP008706	921896	complex	AG:23 GA:0	CDS	+	9040/10089	3014/3362	missense_variant c.9040_9041delGAinsAG p.Asp3014Ser	ABUW_RS04495		Ig-like domain-containing protein
NZ_CP008706	923008	snp	T:185 G:0
NZ_CP008706	925294	snp	A:158 T:0
NZ_CP008706	928016	complex	AGG:210 GGT:0
NZ_CP008706	928185	mnp	GG:227 AA:0
NZ_CP008706	928755	snp	G:211 T:0	CDS	+	518/3096	173/1031	missense_variant c.518T>G p.Val173Gly	ABUW_RS04525		multidrug efflux RND transporter permease subunit
NZ_CP008706	933094	mnp	GA:204 AG:0
NZ_CP008706	933112	snp	C:200 A:0
NZ_CP008706	933119	snp	G:218 A:0
NZ_CP008706	933165	snp	A:215 G:0
NZ_CP008706	933176	snp	G:212 A:0
NZ_CP008706	933189	snp	A:205 T:0
NZ_CP008706	934432	snp	G:257 A:0
NZ_CP008706	937472	snp	T:200 A:0
NZ_CP008706	938152	snp	T:193 G:0
NZ_CP008706	938335	snp	A:163 G:0
NZ_CP008706	938340	del	C:135 CT:0
NZ_CP008706	938360	snp	G:156 A:0
NZ_CP008706	938365	del	T:143 TA:0
NZ_CP008706	938381	complex	TTCCC:172 CTCCT:0
NZ_CP008706	939079	snp	A:244 C:0
NZ_CP008706	939106	snp	T:247 C:0
NZ_CP008706	939147	snp	T:244 A:0
NZ_CP008706	939188	snp	G:252 A:0
NZ_CP008706	939306	snp	A:216 T:0
NZ_CP008706	939337	ins	AT:194 A:0
NZ_CP008706	939378	snp	G:223 C:0
NZ_CP008706	943525	complex	ACTTTGTTG:27 TAAGTTTTC:0
NZ_CP008706	943537	ins	TG:26 T:0
NZ_CP008706	945791	snp	C:34 A:1
NZ_CP008706	945802	snp	T:51 C:0
NZ_CP008706	945828	snp	A:86 T:0
NZ_CP008706	945840	snp	A:96 G:0
NZ_CP008706	946197	mnp	CG:327 GC:0
NZ_CP008706	946347	snp	C:210 T:0
NZ_CP008706	946957	complex	TC:31 GT:0
NZ_CP008706	946968	ins	AC:46 A:0
NZ_CP008706	947002	snp	T:92 C:0
NZ_CP008706	948464	snp	C:201 A:0
NZ_CP008706	948480	mnp	TGG:189 CAA:0
NZ_CP008706	948525	snp	A:233 G:0
NZ_CP008706	950446	complex	GTATT:225 ATGTA:0
NZ_CP008706	950634	snp	G:220 A:0
NZ_CP008706	950642	ins	TA:198 T:0
NZ_CP008706	953109	snp	A:251 T:0
NZ_CP008706	953137	snp	G:257 A:0
NZ_CP008706	953949	complex	GTCG:180 ATCT:0
NZ_CP008706	953959	complex	ATGAGT:162 GTGAAG:0
NZ_CP008706	954480	complex	GCG:240 ACT:0
NZ_CP008706	959241	ins	TA:222 T:0
NZ_CP008706	959264	snp	C:230 G:0
NZ_CP008706	959309	snp	A:207 G:0
NZ_CP008706	963528	snp	C:69 A:0
NZ_CP008706	964895	snp	G:236 A:0
NZ_CP008706	964919	snp	A:240 G:0
NZ_CP008706	964983	snp	A:227 G:0
NZ_CP008706	965931	snp	A:185 G:0
NZ_CP008706	965936	complex	AAT:167 GTTA:0
NZ_CP008706	966032	mnp	AC:191 CT:0
NZ_CP008706	966094	snp	C:211 G:0
NZ_CP008706	966141	snp	T:197 G:0
NZ_CP008706	966192	snp	A:212 T:0
NZ_CP008706	968114	snp	G:197 C:0
NZ_CP008706	968149	snp	A:209 T:0
NZ_CP008706	975190	snp	A:231 G:0
NZ_CP008706	975242	snp	G:218 A:0
NZ_CP008706	975251	snp	A:221 G:0
NZ_CP008706	975874	snp	A:212 G:0	CDS	-	479/1092	160/363	missense_variant c.479C>T p.Ala160Val	ABUW_RS04735		A1S_2622 family ABC transporter permease subunit
NZ_CP008706	978611	snp	C:201 T:0
NZ_CP008706	980214	snp	G:231 T:0
NZ_CP008706	980262	snp	C:218 T:0
NZ_CP008706	981566	snp	C:221 T:0
NZ_CP008706	982970	snp	A:254 G:0
NZ_CP008706	983489	snp	T:215 C:0
NZ_CP008706	986569	snp	A:222 G:1
NZ_CP008706	992012	del	C:137 CA:1
NZ_CP008706	996066	snp	C:186 A:0
NZ_CP008706	996526	complex	GGAAC:21 AGAGT:0	CDS	+	401/1854	134/617	missense_variant c.401_405delAGAGTinsGGAAC p.GluSer134GlyAsn	ABUW_RS04825	rbtA	rhombotarget A
NZ_CP008706	997661	complex	ATGCCTTAAAGTTAC:25 CTGTTTGAAAATAAA:0	CDS	+	1536/1854	512/617	missense_variant c.1536_1550delCTGTTTGAAAATAAAinsATGCCTTAAAGTTAC p.IleLys516ValThr	ABUW_RS04825	rbtA	rhombotarget A
NZ_CP008706	997694	complex	AACTTCT:25 TGTTTCG:0	CDS	+	1569/1854	523/617	missense_variant c.1569_1575delTGTTTCGinsAACTTCT p.Val524Thr	ABUW_RS04825	rbtA	rhombotarget A
NZ_CP008706	997707	complex	GTTATTACTT:25 ACCGTAACTA:0	CDS	+	1582/1854	528/617	missense_variant c.1582_1591delACCGTAACTAinsGTTATTACTT p.ThrValThrIle528ValIleThrLeu	ABUW_RS04825	rbtA	rhombotarget A
NZ_CP008706	997737	snp	G:25 A:0	CDS	+	1612/1854	538/617	missense_variant c.1612A>G p.Ile538Val	ABUW_RS04825	rbtA	rhombotarget A
NZ_CP008706	1000440	snp	T:90 G:3
NZ_CP008706	1000492	ins	TA:102 T:0
NZ_CP008706	1000497	mnp	CA:119 TT:0
NZ_CP008706	1000512	snp	A:158 G:0
NZ_CP008706	1004194	snp	G:130 T:0
NZ_CP008706	1004210	snp	T:133 G:0
NZ_CP008706	1009196	snp	C:206 T:0
NZ_CP008706	1009283	snp	T:214 A:0
NZ_CP008706	1009295	snp	T:214 C:0
NZ_CP008706	1010832	del	T:163 TA:0
NZ_CP008706	1012519	snp	T:208 C:0
NZ_CP008706	1013935	snp	T:204 C:0
NZ_CP008706	1018109	complex	GAA:229 AAG:0
NZ_CP008706	1019385	snp	C:241 T:0
NZ_CP008706	1019402	snp	C:234 A:0
NZ_CP008706	1019447	snp	A:241 G:0
NZ_CP008706	1019462	snp	G:241 A:0
NZ_CP008706	1019678	snp	G:208 C:0
NZ_CP008706	1021551	snp	T:216 G:0
NZ_CP008706	1021559	complex	AA:191 TAT:0
NZ_CP008706	1021582	snp	A:208 T:0
NZ_CP008706	1021598	snp	T:207 G:0
NZ_CP008706	1021607	snp	T:206 C:2
NZ_CP008706	1021612	ins	TG:177 T:0
NZ_CP008706	1022208	snp	G:202 A:0
NZ_CP008706	1022246	snp	G:205 A:0
NZ_CP008706	1022268	del	T:193 TA:0
NZ_CP008706	1023480	snp	G:209 A:0
NZ_CP008706	1023493	snp	G:205 A:0
NZ_CP008706	1023501	snp	C:214 T:0
NZ_CP008706	1023523	ins	TA:191 T:1
NZ_CP008706	1024710	snp	A:234 C:0
NZ_CP008706	1027363	snp	G:200 A:0
NZ_CP008706	1027393	complex	ATC:188 GTT:0
NZ_CP008706	1027417	snp	T:197 C:0
NZ_CP008706	1031286	snp	C:241 T:0
NZ_CP008706	1031303	snp	G:244 A:0
NZ_CP008706	1035724	snp	C:203 G:0
NZ_CP008706	1035764	snp	G:183 A:0
NZ_CP008706	1035806	snp	T:170 G:0
NZ_CP008706	1035824	snp	T:178 C:0
NZ_CP008706	1036271	snp	A:212 C:0
NZ_CP008706	1038060	snp	T:202 A:0
NZ_CP008706	1038134	snp	G:200 A:0
NZ_CP008706	1038167	snp	C:217 T:0
NZ_CP008706	1039646	snp	T:208 G:0
NZ_CP008706	1039666	snp	A:212 G:0
NZ_CP008706	1040151	snp	C:215 T:0
NZ_CP008706	1042160	snp	A:229 C:0
NZ_CP008706	1047543	snp	T:190 C:0
NZ_CP008706	1047708	snp	T:193 C:0
NZ_CP008706	1047727	snp	G:205 A:0
NZ_CP008706	1048587	snp	G:224 A:0
NZ_CP008706	1048618	snp	C:204 T:0
NZ_CP008706	1048624	ins	AT:166 A:0
NZ_CP008706	1049929	snp	A:199 G:0
NZ_CP008706	1049942	snp	C:199 G:0
NZ_CP008706	1049953	snp	C:201 T:0
NZ_CP008706	1049968	complex	AGT:177 GAA:0
NZ_CP008706	1050039	snp	T:211 C:0
NZ_CP008706	1050044	snp	A:211 T:0
NZ_CP008706	1050509	snp	T:184 C:0
NZ_CP008706	1050516	ins	CT:141 C:3
NZ_CP008706	1051844	snp	G:206 T:0
NZ_CP008706	1053680	snp	G:236 A:0
NZ_CP008706	1053686	del	G:223 GA:0
NZ_CP008706	1053741	del	G:185 GTAAAA:0
NZ_CP008706	1053794	snp	A:239 C:0
NZ_CP008706	1057482	snp	A:218 G:0
NZ_CP008706	1060210	snp	C:192 T:0
NZ_CP008706	1060242	snp	A:196 G:1
NZ_CP008706	1061798	snp	T:213 C:0
NZ_CP008706	1066168	snp	G:210 A:0
NZ_CP008706	1066178	snp	A:208 G:0
NZ_CP008706	1068455	snp	G:187 A:0
NZ_CP008706	1069288	snp	A:234 G:0
NZ_CP008706	1069386	snp	G:204 A:0
NZ_CP008706	1079046	del	T:174 TA:0
NZ_CP008706	1084646	snp	T:206 C:0
NZ_CP008706	1087051	snp	C:158 T:0
NZ_CP008706	1089396	snp	A:186 T:0
NZ_CP008706	1089422	complex	TTA:186 ATT:0
NZ_CP008706	1089445	snp	G:190 A:0
NZ_CP008706	1089460	snp	T:206 G:0
NZ_CP008706	1089496	snp	T:224 C:0
NZ_CP008706	1089858	snp	G:212 A:0
NZ_CP008706	1089885	snp	G:219 T:0
NZ_CP008706	1090695	snp	C:10 T:0	CDS	-	1/126	1941-01-01	initiator_codon_variant c.1A>G p.Met1?	ABUW_RS05290		YbfB/YjiJ family MFS transporter
NZ_CP008706	1091926	snp	A:235 G:0
NZ_CP008706	1091951	snp	G:234 A:0
NZ_CP008706	1095430	ins	CT:197 C:0
NZ_CP008706	1098312	complex	TTCAT:184 ATGAA:0
NZ_CP008706	1116663	snp	A:210 G:0
NZ_CP008706	1116682	snp	G:214 A:0
NZ_CP008706	1116701	snp	C:229 T:0
NZ_CP008706	1119665	del	C:131 CT:1
NZ_CP008706	1119686	mnp	AA:161 TG:0
NZ_CP008706	1120791	snp	C:224 T:0
NZ_CP008706	1120816	snp	T:217 C:0
NZ_CP008706	1123912	del	C:154 CT:0
NZ_CP008706	1124411	snp	A:260 G:0
NZ_CP008706	1125148	mnp	AA:196 CT:0
NZ_CP008706	1125171	del	G:180 GT:1
NZ_CP008706	1125189	snp	G:209 A:0
NZ_CP008706	1129449	ins	AT:173 A:0
NZ_CP008706	1129496	complex	TTTG:171 ACTA:0
NZ_CP008706	1130977	snp	G:211 T:1
NZ_CP008706	1130982	snp	G:213 A:0
NZ_CP008706	1131007	del	C:188 CT:0
NZ_CP008706	1131021	snp	C:195 T:0
NZ_CP008706	1131029	snp	A:206 C:0
NZ_CP008706	1131046	snp	C:208 T:0
NZ_CP008706	1133479	snp	A:226 G:0
NZ_CP008706	1134930	snp	A:207 G:0
NZ_CP008706	1134949	complex	TGACAGA:198 AGGCAGG:0
NZ_CP008706	1135113	snp	T:240 C:0
NZ_CP008706	1135128	complex	GAACA:219 AAACG:0
NZ_CP008706	1135146	snp	C:237 T:0
NZ_CP008706	1135162	snp	T:229 G:0
NZ_CP008706	1135173	snp	G:217 A:0
NZ_CP008706	1135191	snp	T:223 A:0
NZ_CP008706	1135205	snp	C:220 G:0
NZ_CP008706	1140216	snp	T:178 G:0
NZ_CP008706	1140299	snp	G:198 A:0
NZ_CP008706	1141350	snp	G:205 A:0
NZ_CP008706	1141355	mnp	AC:200 GT:0
NZ_CP008706	1141368	complex	AG:205 GA:0
NZ_CP008706	1141385	complex	TGCCC:195 CGACA:0
NZ_CP008706	1141395	snp	T:223 C:0
NZ_CP008706	1141403	snp	A:238 G:0
NZ_CP008706	1148434	complex	GAAT:208 TAAG:0
NZ_CP008706	1148461	snp	A:216 G:0
NZ_CP008706	1149077	snp	G:189 C:0
NZ_CP008706	1150825	snp	A:242 T:0
NZ_CP008706	1150841	snp	C:226 T:1
NZ_CP008706	1150931	snp	G:225 T:0
NZ_CP008706	1154176	snp	T:216 C:0
NZ_CP008706	1154182	snp	C:217 T:0
NZ_CP008706	1154193	snp	G:226 A:0
NZ_CP008706	1154206	complex	AAAA:193 TATT:0
NZ_CP008706	1159692	snp	C:221 T:0
NZ_CP008706	1168967	complex	TACCACT:10 CACCTCA:0	CDS	+	2079/2097	693/698	missense_variant c.2079_2085delCACCTCAinsTACCACT p.Ser695Thr	ABUW_RS05590		carbon starvation CstA family protein
NZ_CP008706	1168982	complex	ATAAA:26 GTAAT:0	CDS	+		1/101	start_lost c.-3_2delGTAATinsATAAA p.Met1?	ABUW_RS05590		carbon starvation CstA family protein
NZ_CP008706	1169296	complex	CCTTGATATTTG:44 GATTAATAGTCA:0
NZ_CP008706	1169314	complex	TAAAG:45 GAA:0
NZ_CP008706	1169330	snp	G:73 A:0
NZ_CP008706	1169347	complex	ACTTTTTGGG:85 TCTTTTTTGGA:0
NZ_CP008706	1169377	snp	C:126 T:0
NZ_CP008706	1169404	complex	ACTGGT:106 GATGGC:0
NZ_CP008706	1169443	snp	G:145 T:0
NZ_CP008706	1169455	mnp	CT:155 TC:0
NZ_CP008706	1169461	snp	C:159 T:0	tRNA	+			intragenic_variant n.1169461T>C	ABUW_RS05600		tRNA-Val
NZ_CP008706	1169527	snp	G:113 A:0	tRNA	+			intragenic_variant n.1169527A>G	ABUW_RS05600		tRNA-Val
NZ_CP008706	1169547	snp	C:99 A:0
NZ_CP008706	1169561	complex	CG:78 AA:0
NZ_CP008706	1169568	snp	T:75 C:0
NZ_CP008706	1169575	ins	TA:58 T:0
NZ_CP008706	1169616	snp	A:15 G:0
NZ_CP008706	1169778	snp	G:45 A:0
NZ_CP008706	1169860	snp	T:156 G:0
NZ_CP008706	1169866	snp	T:164 C:0
NZ_CP008706	1169878	snp	A:179 G:0
NZ_CP008706	1169932	snp	T:202 G:0
NZ_CP008706	1169958	snp	G:209 A:0
NZ_CP008706	1169974	del	T:199 TA:0
NZ_CP008706	1176282	complex	CT:36 TA:0
NZ_CP008706	1176290	snp	C:48 T:0
NZ_CP008706	1177550	snp	T:236 A:0
NZ_CP008706	1177768	snp	A:251 C:0	CDS	+	218/1431	73/476	missense_variant c.218C>A p.Ala73Glu	ABUW_RS05630		aldehyde dehydrogenase family protein
NZ_CP008706	1178984	snp	T:244 A:0
NZ_CP008706	1182108	snp	A:214 G:0
NZ_CP008706	1182134	snp	T:207 C:0
NZ_CP008706	1183451	snp	T:253 C:0
NZ_CP008706	1183501	snp	C:238 T:0
NZ_CP008706	1185129	snp	A:231 G:0
NZ_CP008706	1185134	snp	T:229 C:0
NZ_CP008706	1185202	snp	A:228 T:0
NZ_CP008706	1186179	snp	A:170 G:0
NZ_CP008706	1186188	snp	A:160 G:0
NZ_CP008706	1186193	snp	T:150 G:0
NZ_CP008706	1186200	complex	GTCTTTAAG:132 AGTTTAAA:0
NZ_CP008706	1186410	snp	A:32 T:0
NZ_CP008706	1186414	del	A:25 AG:0
NZ_CP008706	1186740	snp	C:28 T:0
NZ_CP008706	1186769	snp	T:60 C:0
NZ_CP008706	1186811	snp	G:110 A:0
NZ_CP008706	1186824	ins	TC:113 T:0
NZ_CP008706	1187421	snp	T:46 A:0
NZ_CP008706	1189732	snp	C:14 T:0
NZ_CP008706	1189765	snp	A:20 C:0
NZ_CP008706	1189877	complex	TCGGTTTTAGCAGACCGTG:113 CCGGCTTTGACAGGCTGA:0
NZ_CP008706	1190024	complex	CT:111 TC:0
NZ_CP008706	1190032	complex	TTC:109 CTT:2
NZ_CP008706	1190908	complex	TTGC:163 GCGT:0
NZ_CP008706	1190919	snp	G:188 A:0
NZ_CP008706	1190941	ins	AG:157 A:0
NZ_CP008706	1190948	del	G:181 GCA:0
NZ_CP008706	1191043	snp	G:242 A:0
NZ_CP008706	1192217	snp	T:224 C:0
NZ_CP008706	1192258	ins	TG:211 T:0
NZ_CP008706	1193351	snp	C:206 T:0
NZ_CP008706	1193366	snp	A:199 T:0
NZ_CP008706	1193438	snp	A:232 C:0
NZ_CP008706	1193457	ins	TA:212 T:0
NZ_CP008706	1195016	snp	G:232 A:0
NZ_CP008706	1195027	del	G:218 GA:0
NZ_CP008706	1195040	snp	G:227 C:0
NZ_CP008706	1195049	mnp	TC:213 CA:0
NZ_CP008706	1195082	snp	T:203 G:0
NZ_CP008706	1195098	snp	G:204 A:0
NZ_CP008706	1195106	snp	T:201 A:0
NZ_CP008706	1195113	snp	A:197 G:0
NZ_CP008706	1195120	snp	T:197 C:0
NZ_CP008706	1195136	snp	A:204 T:0
NZ_CP008706	1195254	del	A:195 ATTAT:0
NZ_CP008706	1195276	complex	AATGAAA:201 GATAAAG:0
NZ_CP008706	1195318	snp	T:217 C:0
NZ_CP008706	1197231	snp	A:217 G:0
NZ_CP008706	1197236	complex	CGAGA:197 TGAGT:0
NZ_CP008706	1199335	snp	C:257 T:0
NZ_CP008706	1199549	snp	G:240 A:0
NZ_CP008706	1199565	snp	C:246 T:0
NZ_CP008706	1199619	snp	G:237 A:0
NZ_CP008706	1199767	ins	AG:254 A:0
NZ_CP008706	1199831	snp	T:247 C:0
NZ_CP008706	1199885	snp	C:245 T:0
NZ_CP008706	1203600	snp	G:196 C:0
NZ_CP008706	1205980	ins	TA:56 T:0
NZ_CP008706	1206000	ins	GT:59 G:0
NZ_CP008706	1210414	snp	T:238 G:0
NZ_CP008706	1210444	snp	T:221 C:0
NZ_CP008706	1214305	del	A:235 AT:0
NZ_CP008706	1217731	snp	C:225 T:0
NZ_CP008706	1219331	snp	C:196 T:0
NZ_CP008706	1220597	snp	A:207 T:0
NZ_CP008706	1220686	snp	C:224 T:0
NZ_CP008706	1222013	snp	T:216 C:0
NZ_CP008706	1222176	snp	G:225 A:0
NZ_CP008706	1223560	snp	A:176 G:0	CDS	+	232/795	78/264	missense_variant c.232G>A p.Val78Ile	ABUW_RS05815		DUF817 family protein
NZ_CP008706	1224249	ins	AT:209 A:0
NZ_CP008706	1226888	complex	GTA:195 TTG:0	CDS	-	1022/1152	340/383	missense_variant c.1020_1022delCAAinsTAC p.Asn341Thr	ABUW_RS05830		extended-spectrum class C beta-lactamase ADC-11
NZ_CP008706	1227395	mnp	TGA:196 CTG:0	CDS	-	515/1152	171/383	missense_variant c.513_515delCAGinsTCA p.Arg172Gln	ABUW_RS05830		extended-spectrum class C beta-lactamase ADC-11
NZ_CP008706	1227982	snp	G:99 A:0
NZ_CP008706	1227997	complex	ATT:110 TC:0
NZ_CP008706	1230381	snp	T:219 A:0
NZ_CP008706	1231159	snp	A:241 C:0	CDS	+	778/2376	260/791	missense_variant c.778C>A p.Gln260Lys	ABUW_RS05845	xdhB	xanthine dehydrogenase molybdopterin binding subunit
NZ_CP008706	1231268	snp	C:208 G:0	CDS	+	887/2376	296/791	missense_variant c.887G>C p.Ser296Thr	ABUW_RS05845	xdhB	xanthine dehydrogenase molybdopterin binding subunit
NZ_CP008706	1231273	snp	A:216 G:0	CDS	+	892/2376	298/791	missense_variant c.892G>A p.Val298Ile	ABUW_RS05845	xdhB	xanthine dehydrogenase molybdopterin binding subunit
NZ_CP008706	1232336	snp	A:227 G:0	CDS	+	1955/2376	652/791	missense_variant c.1955G>A p.Arg652Gln	ABUW_RS05845	xdhB	xanthine dehydrogenase molybdopterin binding subunit
NZ_CP008706	1232683	snp	C:232 G:0	CDS	+	2302/2376	768/791	missense_variant c.2302G>C p.Ala768Pro	ABUW_RS05845	xdhB	xanthine dehydrogenase molybdopterin binding subunit
NZ_CP008706	1233161	snp	C:216 T:0	CDS	+	398/984	133/327	missense_variant c.398T>C p.Val133Ala	ABUW_RS05850	xdhC	xanthine dehydrogenase accessory protein XdhC
NZ_CP008706	1234510	snp	T:222 G:0	CDS	-	760/807	254/268	missense_variant c.760C>A p.Pro254Thr	ABUW_RS05860	trpC	indole-3-glycerol phosphate synthase TrpC
NZ_CP008706	1235029	mnp	CT:218 GA:0	CDS	-	241/807	80/268	missense_variant c.240_241delTCinsAG p.Gln81Glu	ABUW_RS05860	trpC	indole-3-glycerol phosphate synthase TrpC
NZ_CP008706	1236383	snp	T:241 C:0
NZ_CP008706	1236426	del	G:218 GA:0
NZ_CP008706	1236506	snp	T:207 G:0
NZ_CP008706	1242204	complex	GCCAT:168 AACATG:0
NZ_CP008706	1242228	snp	T:182 C:0
NZ_CP008706	1242235	ins	CT:158 C:0
NZ_CP008706	1242244	complex	AAGGG:173 CAGGA:0
NZ_CP008706	1242256	snp	C:182 T:0
NZ_CP008706	1242267	snp	A:185 T:0
NZ_CP008706	1242281	complex	GACGGCTGA:169 TACGACTGG:0
NZ_CP008706	1242914	complex	AAGTGACTAAAAAG:31 GAGTAGTTGGAATA:0
NZ_CP008706	1242932	complex	CCATATTG:31 TCACATTC:0
NZ_CP008706	1242943	del	C:30 CTCA:0
NZ_CP008706	1242952	ins	TAC:34 T:0
NZ_CP008706	1242960	snp	G:50 A:0
NZ_CP008706	1242986	complex	CCGT:76 TCGC:0
NZ_CP008706	1243046	snp	C:121 T:0
NZ_CP008706	1243066	snp	G:149 C:0
NZ_CP008706	1243075	complex	GAG:153 AAA:0
NZ_CP008706	1243084	snp	C:167 T:0
NZ_CP008706	1243104	snp	C:186 G:0
NZ_CP008706	1243110	snp	T:184 A:0
NZ_CP008706	1243138	ins	TA:180 T:0
NZ_CP008706	1243984	complex	ACCAGTGGAAGAAATGG:10 GCCAATAGAAAAAGTGA:0	CDS	-	991/1803	325/600	missense_variant c.975_991delTCACTTTTTCTATTGGCinsCCATTTCTTCCACTGGT p.Tyr329His	ABUW_RS05885		aminopeptidase P family protein
NZ_CP008706	1244883	snp	G:220 T:0	CDS	-	92/1803	31/600	missense_variant c.92A>C p.Asp31Ala	ABUW_RS05885		aminopeptidase P family protein
NZ_CP008706	1246545	snp	G:250 A:0
NZ_CP008706	1246885	snp	G:227 A:0
NZ_CP008706	1247012	snp	T:208 C:0
NZ_CP008706	1251268	snp	A:18 C:0	CDS	+	986/1458	329/485	missense_variant c.986C>A p.Thr329Asn	ABUW_RS05910		lipase family protein
NZ_CP008706	1251493	snp	A:131 C:0	CDS	+	1211/1458	404/485	missense_variant c.1211C>A p.Pro404Gln	ABUW_RS05910		lipase family protein
NZ_CP008706	1251743	snp	C:193 T:0
NZ_CP008706	1251769	ins	TA:168 T:0
NZ_CP008706	1251846	snp	G:185 A:0
NZ_CP008706	1253078	del	T:154 TA:0
NZ_CP008706	1256072	snp	C:192 T:0
NZ_CP008706	1259731	snp	T:223 A:0
NZ_CP008706	1262844	snp	T:205 C:0
NZ_CP008706	1269831	snp	A:213 G:0
NZ_CP008706	1272601	snp	G:180 A:0
NZ_CP008706	1272611	snp	A:171 G:0
NZ_CP008706	1272701	snp	T:183 C:0
NZ_CP008706	1272746	snp	C:194 T:0
NZ_CP008706	1272770	snp	A:217 T:0
NZ_CP008706	1272820	snp	C:209 T:0
NZ_CP008706	1275708	snp	G:217 A:0
NZ_CP008706	1275786	snp	C:173 G:0
NZ_CP008706	1275817	snp	T:163 A:0
NZ_CP008706	1275841	snp	A:153 G:0
NZ_CP008706	1275853	complex	TGATC:135 CGTTT:0
NZ_CP008706	1275885	snp	T:120 A:0
NZ_CP008706	1275910	complex	CA:75 TG:0
NZ_CP008706	1275916	ins	AAAT:64 A:0
NZ_CP008706	1278224	snp	G:214 A:0
NZ_CP008706	1278270	snp	C:223 T:0
NZ_CP008706	1280667	snp	G:202 C:0
NZ_CP008706	1280712	ins	GT:196 G:0
NZ_CP008706	1281590	snp	G:223 A:0
NZ_CP008706	1282733	snp	C:190 A:0
NZ_CP008706	1283278	snp	G:203 C:0
NZ_CP008706	1283296	snp	T:199 A:0
NZ_CP008706	1283333	snp	T:209 G:0
NZ_CP008706	1283338	snp	A:204 G:0
NZ_CP008706	1283351	complex	ACAGC:169 CTGT:0
NZ_CP008706	1283367	complex	GGAGGA:171 TAGGGC:0
NZ_CP008706	1283412	snp	G:187 T:0
NZ_CP008706	1283417	complex	TCG:171 ACA:0
NZ_CP008706	1283434	snp	C:196 T:0
NZ_CP008706	1283451	snp	A:181 G:0
NZ_CP008706	1283498	mnp	GT:214 AA:0
NZ_CP008706	1283506	snp	A:222 G:0
NZ_CP008706	1283599	snp	G:241 C:0
NZ_CP008706	1283648	snp	A:223 G:0
NZ_CP008706	1283672	snp	T:210 G:0
NZ_CP008706	1283714	snp	G:202 T:0
NZ_CP008706	1284590	snp	T:214 G:0
NZ_CP008706	1284601	snp	T:212 A:0
NZ_CP008706	1305263	snp	C:116 T:0
NZ_CP008706	1305273	snp	A:116 G:0
NZ_CP008706	1305293	snp	C:99 T:0
NZ_CP008706	1305332	mnp	TG:50 GT:0
NZ_CP008706	1305338	snp	T:50 A:0
NZ_CP008706	1305349	del	C:31 CT:0
NZ_CP008706	1305371	snp	A:11 G:0
NZ_CP008706	1306134	snp	A:34 C:0
NZ_CP008706	1306617	snp	T:178 C:0
NZ_CP008706	1306667	mnp	GG:185 TA:0
NZ_CP008706	1306703	snp	C:222 A:0
NZ_CP008706	1306999	complex	GTGAT:183 TTGAG:0
NZ_CP008706	1307033	snp	A:220 G:0
NZ_CP008706	1307096	snp	G:230 T:0
NZ_CP008706	1307173	snp	A:205 G:0
NZ_CP008706	1307263	snp	C:186 T:0
NZ_CP008706	1307269	ins	GT:143 G:1
NZ_CP008706	1307284	snp	C:185 T:0
NZ_CP008706	1307326	snp	G:156 A:0
NZ_CP008706	1307364	snp	C:162 A:0
NZ_CP008706	1307392	ins	CA:139 C:1
NZ_CP008706	1307436	snp	A:155 G:0
NZ_CP008706	1307475	snp	A:151 G:0
NZ_CP008706	1307482	ins	CT:119 C:1
NZ_CP008706	1307487	snp	C:127 A:0
NZ_CP008706	1307634	snp	C:193 T:0
NZ_CP008706	1308096	complex	GTTAGTTGTCTC:90 CTA:0
NZ_CP008706	1308102	del	T:83 TGCCTGTGAG:0
NZ_CP008706	1308126	snp	T:119 A:0
NZ_CP008706	1308133	del	G:96 GT:9
NZ_CP008706	1309972	complex	GCCT:228 TCCA:0	CDS	+	255/1428	85/475	missense_variant c.255_258delTCCAinsGCCT p.Asn85Lys	ABUW_RS06300	terL	phage terminase large subunit
NZ_CP008706	1310520	snp	A:190 T:1	CDS	+	803/1428	268/475	missense_variant c.803T>A p.Leu268Gln	ABUW_RS06300	terL	phage terminase large subunit
NZ_CP008706	1310700	snp	C:122 T:0	CDS	+	983/1428	328/475	missense_variant c.983T>C p.Val328Ala	ABUW_RS06300	terL	phage terminase large subunit
NZ_CP008706	1311113	snp	A:52 G:0	CDS	+	1396/1428	466/475	missense_variant c.1396G>A p.Ala466Thr	ABUW_RS06300	terL	phage terminase large subunit
NZ_CP008706	1311166	snp	C:128 G:0	CDS	+	25/1452	9/483	missense_variant c.25G>C p.Ala9Pro	ABUW_RS06305		DUF4055 domain-containing protein
NZ_CP008706	1311444	complex	AGCAGGCATTAGTG:161 TGCTGGTTTAAGTA:1	CDS	+	303/1452	101/483	missense_variant c.303_316delTGCTGGTTTAAGTAinsAGCAGGCATTAGTG p.LeuSerThr104IleSerAla	ABUW_RS06305		DUF4055 domain-containing protein
NZ_CP008706	1311828	snp	T:219 G:0	CDS	+	687/1452	229/483	missense_variant c.687G>T p.Glu229Asp	ABUW_RS06305		DUF4055 domain-containing protein
NZ_CP008706	1312017	complex	CTT:226 TTA:0	CDS	+	876/1452	292/483	missense_variant c.876_878delTTAinsCTT p.Tyr293Phe	ABUW_RS06305		DUF4055 domain-containing protein
NZ_CP008706	1312034	mnp	CA:222 AT:0	CDS	+	893/1452	298/483	missense_variant c.893_894delATinsCA p.Asn298Thr	ABUW_RS06305		DUF4055 domain-containing protein
NZ_CP008706	1312321	snp	T:223 G:1	CDS	+	1180/1452	394/483	missense_variant c.1180G>T p.Ala394Ser	ABUW_RS06305		DUF4055 domain-containing protein
NZ_CP008706	1322315	complex	CGAT:34 AGAG:0	CDS	+	72/516	24/171	missense_variant c.72_75delAGAGinsCGAT p.Glu25Asp	ABUW_RS06390		hypothetical protein
NZ_CP008706	1322433	snp	G:19 A:0	CDS	+	190/516	64/171	missense_variant c.190A>G p.Asn64Asp	ABUW_RS06390		hypothetical protein
NZ_CP008706	1322884	snp	T:24 A:0
NZ_CP008706	1322899	snp	T:45 A:0
NZ_CP008706	1323793	snp	A:203 G:0	CDS	+	484/711	162/236	missense_variant c.484G>A p.Gly162Ser	ABUW_RS06395		DUF3800 domain-containing protein
NZ_CP008706	1329526	snp	T:207 C:1	CDS	+	3038/4308	1013/1435	missense_variant c.3038C>T p.Ala1013Val	ABUW_RS06420		tape measure protein
NZ_CP008706	1329567	complex	AGCGAGTTC:173 GGAGAATTT:1	CDS	+	3079/4308	1027/1435	missense_variant c.3079_3087delGGAGAATTTinsAGCGAGTTC p.Gly1027Ser	ABUW_RS06420		tape measure protein
NZ_CP008706	1329681	complex	CTTG:136 TTGA:4	CDS	+	3193/4308	1065/1435	missense_variant c.3193_3196delTTGAinsCTTG p.Asn1066Asp	ABUW_RS06420		tape measure protein
NZ_CP008706	1329693	complex	ATG:162 TTC:1	CDS	+	3205/4308	1069/1435	missense_variant c.3205_3207delTTCinsATG p.Phe1069Met	ABUW_RS06420		tape measure protein
NZ_CP008706	1329724	snp	A:204 T:1	CDS	+	3236/4308	1079/1435	missense_variant c.3236T>A p.Phe1079Tyr	ABUW_RS06420		tape measure protein
NZ_CP008706	1329785	complex	TGAAC:204 CGAAT:0	CDS	+	3297/4308	1099/1435	missense_variant c.3297_3301delCGAATinsTGAAC p.Tyr1101His	ABUW_RS06420		tape measure protein
NZ_CP008706	1329794	mnp	AA:208 TC:0	CDS	+	3306/4308	1102/1435	missense_variant c.3306_3307delTCinsAA p.Gln1103Lys	ABUW_RS06420		tape measure protein
NZ_CP008706	1329802	snp	T:236 C:0	CDS	+	3314/4308	1105/1435	missense_variant c.3314C>T p.Ala1105Val	ABUW_RS06420		tape measure protein
NZ_CP008706	1330680	snp	C:59 A:0	CDS	+	4192/4308	1398/1435	missense_variant c.4192A>C p.Met1398Leu	ABUW_RS06420		tape measure protein
NZ_CP008706	1337066	complex	ACCGGGTTCA:44 CGCTGGATCT:0	CDS	+	2310/3447	770/1148	missense_variant c.2310_2319delCGCTGGATCTinsACCGGGTTCA p.Ala771Pro	ABUW_RS06455		host specificity factor TipJ family phage tail protein
NZ_CP008706	1337486	complex	CAAC:39 TAAG:0	CDS	+	2730/3447	910/1148	missense_variant c.2730_2733delTAAGinsCAAC p.Lys911Asn	ABUW_RS06455		host specificity factor TipJ family phage tail protein
NZ_CP008706	1337499	snp	C:33 G:0	CDS	+	2743/3447	915/1148	missense_variant c.2743G>C p.Ala915Pro	ABUW_RS06455		host specificity factor TipJ family phage tail protein
NZ_CP008706	1340717	snp	A:105 G:0
NZ_CP008706	1342473	snp	C:229 A:0
NZ_CP008706	1351363	snp	T:248 C:0
NZ_CP008706	1352441	snp	A:259 C:0
NZ_CP008706	1353393	snp	A:231 T:0
NZ_CP008706	1355643	snp	T:176 C:0
NZ_CP008706	1355670	snp	G:170 A:0
NZ_CP008706	1356083	snp	A:227 G:0
NZ_CP008706	1356188	snp	G:250 A:0
NZ_CP008706	1356200	snp	A:248 G:0
NZ_CP008706	1356258	snp	A:219 T:0
NZ_CP008706	1359448	snp	A:203 G:0
NZ_CP008706	1359519	complex	GCGGA:176 ATGGAG:0
NZ_CP008706	1359529	snp	T:182 G:0
NZ_CP008706	1359626	snp	A:181 C:0
NZ_CP008706	1359655	snp	A:174 T:0
NZ_CP008706	1360557	snp	A:27 T:0
NZ_CP008706	1363483	snp	C:194 G:0
NZ_CP008706	1363706	complex	TACA:177 GACG:0
NZ_CP008706	1363717	snp	C:186 T:0
NZ_CP008706	1365976	complex	TATTA:208 CATTT:0
NZ_CP008706	1368094	snp	A:200 G:0
NZ_CP008706	1368107	del	A:176 AT:0
NZ_CP008706	1368390	snp	T:199 C:0
NZ_CP008706	1373773	snp	A:17 C:0
NZ_CP008706	1373790	del	C:17 CA:0
NZ_CP008706	1373822	snp	C:17 T:0
NZ_CP008706	1373864	complex	CTATAACTTAT:17 TAGTGATATAG:0
NZ_CP008706	1374926	snp	T:201 G:0
NZ_CP008706	1374941	snp	A:210 G:0
NZ_CP008706	1376783	snp	G:198 A:0
NZ_CP008706	1378122	ins	CT:173 C:0
NZ_CP008706	1379075	snp	G:206 A:0
NZ_CP008706	1379092	snp	A:201 G:0
NZ_CP008706	1379102	snp	A:206 T:0
NZ_CP008706	1380421	ins	TA:211 T:0
NZ_CP008706	1380449	complex	AACG:216 CACT:0
NZ_CP008706	1380464	snp	C:222 T:1
NZ_CP008706	1382734	snp	G:231 A:0
NZ_CP008706	1384932	del	A:93 AATTCGATCTCACAACAAATATG:0
NZ_CP008706	1385988	complex	AGTAGAT:119 GGTGCAG:0
NZ_CP008706	1386000	snp	T:122 C:0
NZ_CP008706	1386005	complex	GAGT:127 AAGTG:0
NZ_CP008706	1386021	snp	G:151 A:0
NZ_CP008706	1386032	mnp	GC:143 AT:0
NZ_CP008706	1386056	snp	C:133 A:0
NZ_CP008706	1386061	snp	C:121 T:0
NZ_CP008706	1386108	snp	A:143 G:0
NZ_CP008706	1386855	ins	AT:210 A:0
NZ_CP008706	1389328	snp	G:177 C:0
NZ_CP008706	1390677	snp	A:210 T:0
NZ_CP008706	1392424	ins	TA:135 T:0
NZ_CP008706	1392440	complex	AA:148 TT:0
NZ_CP008706	1392961	snp	G:209 A:0
NZ_CP008706	1442022	snp	A:227 T:0
NZ_CP008706	1443596	complex	AGATA:220 GGATG:0
NZ_CP008706	1443640	mnp	TA:207 CG:0
NZ_CP008706	1443677	del	G:213 GA:0
NZ_CP008706	1447693	mnp	CT:197 TC:0
NZ_CP008706	1450575	snp	A:183 G:0
NZ_CP008706	1450691	ins	CT:183 C:0
NZ_CP008706	1453117	mnp	AG:194 GC:0
NZ_CP008706	1453135	complex	TCGG:206 CCGA:0
NZ_CP008706	1453149	snp	G:209 A:0
NZ_CP008706	1453160	snp	T:209 C:0
NZ_CP008706	1454801	complex	A:12 GCAACAAG:0
NZ_CP008706	1454818	complex	GCC:12 TTAG:0
NZ_CP008706	1454829	ins	CT:15 C:0
NZ_CP008706	1454838	complex	GACTG:14 AACA:0
NZ_CP008706	1454853	del	A:33 AC:0
NZ_CP008706	1454866	snp	C:52 T:0
NZ_CP008706	1454872	snp	G:56 T:0
NZ_CP008706	1456310	complex	T:152 AA:0
NZ_CP008706	1456318	mnp	TG:160 CC:0
NZ_CP008706	1456359	snp	C:187 T:0
NZ_CP008706	1456394	snp	G:207 T:0
NZ_CP008706	1456442	snp	C:198 T:0
NZ_CP008706	1456736	complex	AGC:239 GGT:0
NZ_CP008706	1456966	snp	C:245 A:0
NZ_CP008706	1459983	snp	G:157 A:0
NZ_CP008706	1459998	complex	CTC:149 GTT:0
NZ_CP008706	1460014	complex	TAC:150 AAT:0
NZ_CP008706	1460022	mnp	GT:150 AG:0
NZ_CP008706	1460096	complex	CA:155 TATC:0
NZ_CP008706	1460112	snp	A:177 C:0
NZ_CP008706	1460192	snp	T:174 C:0
NZ_CP008706	1460232	snp	T:189 C:0
NZ_CP008706	1461744	ins	TTA:163 T:8
NZ_CP008706	1461796	snp	A:161 G:0
NZ_CP008706	1461818	snp	T:158 C:0
NZ_CP008706	1461859	snp	A:153 T:0
NZ_CP008706	1461872	snp	T:136 A:0
NZ_CP008706	1461885	mnp	TA:117 GT:0
NZ_CP008706	1461899	snp	A:112 T:0
NZ_CP008706	1461909	snp	G:98 T:0
NZ_CP008706	1461914	complex	GT:92 AG:0
NZ_CP008706	1461944	snp	G:67 A:0
NZ_CP008706	1462004	snp	T:49 G:0
NZ_CP008706	1462038	snp	G:101 A:0
NZ_CP008706	1462056	mnp	GA:120 TT:0
NZ_CP008706	1462078	snp	G:167 A:0
NZ_CP008706	1462118	snp	G:216 A:0
NZ_CP008706	1463667	snp	A:212 C:0
NZ_CP008706	1463717	snp	T:200 C:0
NZ_CP008706	1463765	snp	G:215 A:0
NZ_CP008706	1465067	snp	G:231 A:0
NZ_CP008706	1465093	snp	G:227 A:0
NZ_CP008706	1465116	snp	C:249 T:0
NZ_CP008706	1465143	snp	T:263 A:0
NZ_CP008706	1471168	snp	T:11 C:0	CDS	-	890/912	297/303	missense_variant c.890G>A p.Gly297Asp	ABUW_RS07230		ATP-binding protein
NZ_CP008706	1472866	snp	A:220 G:0
NZ_CP008706	1479749	snp	A:218 G:0	CDS	+	386/1020	129/339	missense_variant c.386G>A p.Gly129Asp	ABUW_RS07275	csuE	Csu fimbrial tip adhesin CsuE
NZ_CP008706	1480397	snp	G:59 T:0
NZ_CP008706	1480417	snp	C:29 A:0
NZ_CP008706	1481969	snp	A:120 T:0
NZ_CP008706	1482002	snp	T:160 C:0
NZ_CP008706	1482018	snp	C:166 T:0
NZ_CP008706	1482056	del	A:167 AC:0
NZ_CP008706	1482171	del	C:160 CTAAT:0
NZ_CP008706	1482197	complex	ATTTC:184 CTTT:0
NZ_CP008706	1484066	snp	G:206 C:0
NZ_CP008706	1484103	snp	C:207 A:0
NZ_CP008706	1484121	snp	A:209 C:0
NZ_CP008706	1484316	snp	C:157 T:0
NZ_CP008706	1484362	snp	A:78 T:0
NZ_CP008706	1484367	snp	T:70 A:0
NZ_CP008706	1484736	snp	A:119 C:0
NZ_CP008706	1484883	ins	CT:181 C:1
NZ_CP008706	1485479	snp	T:217 G:0
NZ_CP008706	1485485	snp	A:215 G:0
NZ_CP008706	1485493	complex	ATCAG:220 TTCAC:0
NZ_CP008706	1485567	snp	A:238 T:0
NZ_CP008706	1485628	snp	C:230 G:0
NZ_CP008706	1485705	snp	T:200 A:0
NZ_CP008706	1486803	snp	C:13 G:0
NZ_CP008706	1504460	snp	C:26 A:0
NZ_CP008706	1504519	complex	ATTCGGT:90 GTTCAGC:0
NZ_CP008706	1506219	snp	C:216 T:0
NZ_CP008706	1506295	complex	AATAA:214 GATAG:0
NZ_CP008706	1506364	snp	A:206 G:0
NZ_CP008706	1506396	snp	C:207 T:0
NZ_CP008706	1506448	snp	G:187 T:0
NZ_CP008706	1508414	del	T:166 TA:0
NZ_CP008706	1509762	del	A:200 AT:0
NZ_CP008706	1510360	snp	T:162 G:0
NZ_CP008706	1510495	complex	GTTCTGCCTATTTA:58 ATTTTACTATTTTT:0
NZ_CP008706	1510516	complex	AA:58 CG:0
NZ_CP008706	1510530	snp	T:58 C:0
NZ_CP008706	1510535	complex	CATGATG:56 AAAGGGA:0
NZ_CP008706	1510570	snp	C:100 T:0
NZ_CP008706	1510581	snp	A:96 T:0
NZ_CP008706	1510596	snp	T:86 G:0
NZ_CP008706	1510604	complex	TGAAAC:69 GGGAAG:0
NZ_CP008706	1510615	complex	GAG:71 AAT:0
NZ_CP008706	1510639	snp	A:104 T:0
NZ_CP008706	1512126	snp	C:196 G:0
NZ_CP008706	1512314	snp	T:165 C:0
NZ_CP008706	1512320	complex	AGCTTAGG:137 CGCCTGGA:0
NZ_CP008706	1512706	snp	A:171 G:0
NZ_CP008706	1512711	snp	T:164 C:0
NZ_CP008706	1512716	mnp	CC:162 TT:0
NZ_CP008706	1512722	snp	C:169 T:0
NZ_CP008706	1512739	snp	T:194 G:0
NZ_CP008706	1512754	snp	G:184 A:0
NZ_CP008706	1512764	snp	G:185 A:0
NZ_CP008706	1512794	snp	A:203 T:0
NZ_CP008706	1513698	snp	G:197 C:0
NZ_CP008706	1513737	del	T:161 TA:0
NZ_CP008706	1513753	mnp	GG:180 AA:0
NZ_CP008706	1513767	snp	G:194 T:0
NZ_CP008706	1516477	snp	A:200 G:0
NZ_CP008706	1518091	snp	G:215 A:0
NZ_CP008706	1524735	snp	C:192 A:2
NZ_CP008706	1524865	snp	C:195 T:0
NZ_CP008706	1530001	ins	CA:139 C:0
NZ_CP008706	1543496	snp	A:255 C:0
NZ_CP008706	1543562	mnp	TG:218 CA:0
NZ_CP008706	1543598	complex	GGTA:208 AGTG:0
NZ_CP008706	1543662	snp	A:192 G:0
NZ_CP008706	1543739	snp	T:216 C:0
NZ_CP008706	1543763	snp	A:216 G:0
NZ_CP008706	1543769	snp	T:221 A:0
NZ_CP008706	1543781	snp	G:224 A:0
NZ_CP008706	1549816	ins	GAGA:148 G:0
NZ_CP008706	1549839	complex	TA:138 ATGCTTTTTTAT:0
NZ_CP008706	1550452	del	A:204 AT:0
NZ_CP008706	1550555	complex	CGCG:219 TGCA:0
NZ_CP008706	1551588	snp	G:163 A:0
NZ_CP008706	1551619	mnp	TG:140 CA:0
NZ_CP008706	1551647	snp	C:155 A:0
NZ_CP008706	1551676	mnp	AG:143 CA:0
NZ_CP008706	1552364	snp	A:209 G:0
NZ_CP008706	1552373	complex	CTA:197 TTG:0
NZ_CP008706	1552391	snp	A:196 G:0
NZ_CP008706	1552425	snp	T:180 C:0
NZ_CP008706	1552906	snp	T:203 C:0
NZ_CP008706	1552957	snp	T:211 C:0
NZ_CP008706	1553023	snp	T:186 C:0
NZ_CP008706	1553046	snp	T:192 C:0
NZ_CP008706	1553986	snp	G:211 T:0
NZ_CP008706	1554013	snp	T:198 C:0
NZ_CP008706	1554931	snp	G:219 A:0
NZ_CP008706	1554966	snp	C:207 T:1
NZ_CP008706	1558904	snp	G:240 C:0
NZ_CP008706	1558954	snp	G:246 A:0
NZ_CP008706	1558959	snp	T:251 A:0
NZ_CP008706	1559069	snp	T:229 C:0
NZ_CP008706	1560121	ins	AT:220 A:0
NZ_CP008706	1560153	snp	G:242 A:0
NZ_CP008706	1560242	snp	A:234 G:0
NZ_CP008706	1560267	snp	G:226 A:0
NZ_CP008706	1562208	snp	A:211 G:0
NZ_CP008706	1562217	snp	G:214 T:1
NZ_CP008706	1562247	complex	TACC:199 CACT:0
NZ_CP008706	1562329	snp	T:202 A:0
NZ_CP008706	1562336	snp	G:204 A:0
NZ_CP008706	1562376	snp	G:198 A:0
NZ_CP008706	1564712	complex	CA:166 GG:0
NZ_CP008706	1564721	snp	T:176 C:0
NZ_CP008706	1564737	complex	TGTGA:158 CATGT:0
NZ_CP008706	1564754	snp	G:180 A:0
NZ_CP008706	1564761	snp	T:181 G:0
NZ_CP008706	1564843	snp	G:193 A:0
NZ_CP008706	1567781	mnp	TGC:73 AAG:0
NZ_CP008706	1567795	complex	AA:81 GAT:0
NZ_CP008706	1567809	snp	C:97 A:0
NZ_CP008706	1567819	mnp	GT:102 CC:0
NZ_CP008706	1567826	complex	CTTCT:118 GTTCC:0
NZ_CP008706	1567848	snp	G:143 A:0
NZ_CP008706	1567859	snp	G:161 C:0
NZ_CP008706	1567870	mnp	TC:169 CT:0
NZ_CP008706	1568000	snp	A:189 G:1
NZ_CP008706	1568038	snp	C:180 T:0
NZ_CP008706	1575114	snp	C:181 T:1
NZ_CP008706	1575839	snp	G:118 T:0
NZ_CP008706	1575844	snp	A:116 G:0
NZ_CP008706	1575852	ins	AC:90 A:6
NZ_CP008706	1575895	ins	GT:121 G:0
NZ_CP008706	1575905	snp	C:133 T:3
NZ_CP008706	1577340	del	T:135 TA:0
NZ_CP008706	1577387	snp	G:125 A:0
NZ_CP008706	1577407	snp	G:108 C:0
NZ_CP008706	1577415	complex	AGACAAAGG:75 TAATAAATA:0
NZ_CP008706	1577428	snp	T:73 A:0
NZ_CP008706	1577436	complex	ATAATTTTGGA:75 GTGAATTTATT:0
NZ_CP008706	1577476	complex	GTTA:55 TTTG:0
NZ_CP008706	1577510	snp	A:19 G:0
NZ_CP008706	1577625	complex	AAAAT:35 TAATG:0
NZ_CP008706	1577674	snp	A:84 G:0
NZ_CP008706	1577684	complex	TGT:86 CAC:0
NZ_CP008706	1577718	complex	TAAT:115 AA:1
NZ_CP008706	1578300	del	A:182 AAAAAC:0
NZ_CP008706	1580150	snp	T:205 C:0	CDS	-	155/1323	52/440	missense_variant c.155G>A p.Ser52Asn	ABUW_RS07760		MFS transporter
NZ_CP008706	1580328	snp	A:237 G:0
NZ_CP008706	1586877	snp	G:220 C:0	CDS	+	3661/4506	1221/1501	missense_variant c.3661C>G p.Arg1221Gly	ABUW_RS07770		translocation/assembly module TamB domain-containing protein
NZ_CP008706	1587725	snp	G:185 A:0
NZ_CP008706	1587775	del	A:179 AG:1
NZ_CP008706	1587823	snp	C:202 T:1
NZ_CP008706	1588242	snp	G:177 A:0
NZ_CP008706	1588367	snp	C:230 G:0
NZ_CP008706	1591141	del	C:184 CA:0
NZ_CP008706	1591177	snp	T:209 C:0
NZ_CP008706	1591205	snp	A:205 G:0
NZ_CP008706	1591862	snp	T:215 C:0
NZ_CP008706	1594228	snp	T:249 C:0
NZ_CP008706	1594243	snp	T:253 C:0
NZ_CP008706	1594677	snp	A:217 G:0	CDS	+	313/429	105/142	missense_variant c.313G>A p.Ala105Thr	ABUW_RS07800		membrane protein
NZ_CP008706	1594936	snp	A:197 T:0
NZ_CP008706	1594943	snp	C:203 G:0
NZ_CP008706	1594949	snp	T:208 G:0
NZ_CP008706	1595750	del	A:200 AT:0
NZ_CP008706	1595786	del	A:196 AT:0
NZ_CP008706	1595815	snp	C:239 G:0
NZ_CP008706	1595820	snp	A:240 T:0
NZ_CP008706	1595871	snp	A:221 G:0
NZ_CP008706	1595881	snp	G:224 A:0
NZ_CP008706	1595898	del	G:215 GT:0
NZ_CP008706	1596929	mnp	AC:188 GG:0
NZ_CP008706	1597403	snp	C:254 T:0
NZ_CP008706	1597602	snp	G:226 T:0
NZ_CP008706	1599158	del	T:192 TA:0
NZ_CP008706	1600552	snp	G:195 T:0
NZ_CP008706	1600568	ins	TA:171 T:0
NZ_CP008706	1600582	snp	T:204 G:0
NZ_CP008706	1604683	snp	A:184 C:0
NZ_CP008706	1604728	snp	A:200 T:0
NZ_CP008706	1606400	snp	A:189 T:0
NZ_CP008706	1607394	snp	A:216 T:0
NZ_CP008706	1609840	snp	T:142 G:0
NZ_CP008706	1609873	snp	A:149 G:0
NZ_CP008706	1609877	del	T:126 TA:0
NZ_CP008706	1610176	snp	A:249 G:0
NZ_CP008706	1611036	snp	G:224 T:0
NZ_CP008706	1611071	snp	A:208 G:0
NZ_CP008706	1611119	del	A:197 AT:0
NZ_CP008706	1614849	snp	C:218 T:0
NZ_CP008706	1614870	snp	C:228 T:0
NZ_CP008706	1614884	snp	G:229 A:0
NZ_CP008706	1622612	snp	T:24 C:0
NZ_CP008706	1622637	complex	GGTGATACAGA:44 TGTAATTCAGG:0
NZ_CP008706	1622653	snp	C:59 T:0
NZ_CP008706	1624694	snp	G:222 A:0
NZ_CP008706	1624761	snp	A:200 G:0
NZ_CP008706	1624807	snp	T:190 C:0
NZ_CP008706	1625228	snp	A:203 G:0
NZ_CP008706	1625336	snp	T:242 C:0
NZ_CP008706	1633539	del	G:118 GT:0
NZ_CP008706	1636383	snp	T:229 C:0
NZ_CP008706	1637080	complex	TTTAC:171 CTTA:0
NZ_CP008706	1637099	snp	T:182 C:0
NZ_CP008706	1637193	snp	A:154 G:0
NZ_CP008706	1637221	snp	A:149 C:0
NZ_CP008706	1637237	complex	TTTAT:134 GTCAA:0
NZ_CP008706	1637247	complex	CA:134 G:0
NZ_CP008706	1637376	snp	G:177 T:0
NZ_CP008706	1637412	snp	T:201 A:0
NZ_CP008706	1637829	snp	A:75 T:0
NZ_CP008706	1639982	snp	T:21 C:0
NZ_CP008706	1640813	snp	C:108 T:0
NZ_CP008706	1640855	snp	T:116 G:0
NZ_CP008706	1640868	snp	T:129 A:0
NZ_CP008706	1643146	snp	T:216 G:0
NZ_CP008706	1643166	snp	G:219 T:0
NZ_CP008706	1643173	complex	CGT:207 TGC:0
NZ_CP008706	1643406	snp	T:213 C:0
NZ_CP008706	1643427	snp	A:200 G:0
NZ_CP008706	1643532	snp	T:179 C:1
NZ_CP008706	1645070	snp	A:217 G:0
NZ_CP008706	1645421	del	A:229 AG:0
NZ_CP008706	1645446	snp	T:234 C:0
NZ_CP008706	1645531	ins	CA:204 C:0
NZ_CP008706	1645611	complex	GTT:214 TTG:0
NZ_CP008706	1646436	snp	C:202 T:0
NZ_CP008706	1646763	mnp	GA:212 AT:0
NZ_CP008706	1646836	snp	G:210 T:0
NZ_CP008706	1647300	snp	A:197 T:0
NZ_CP008706	1650186	del	A:179 AT:0
NZ_CP008706	1650252	snp	C:180 T:0
NZ_CP008706	1650265	snp	C:187 T:0
NZ_CP008706	1650291	del	T:176 TA:0
[truncated: 3,743 more rows]

## Sheet: BK45353 CFDC-R 
CHROM	POS	TYPE	EVIDENCE	FTYPE	STRAND	NT_POS	AA_POS	EFFECT	LOCUS_TAG	GENE	PRODUCT
NZ_CP008706	6391	snp	A:166 T:0
NZ_CP008706	6575	snp	A:151 C:5	CDS	+	182/393	61/130	missense_variant c.182C>A p.Ala61Glu	ABUW_RS00025	cybC	cytochrome b562
NZ_CP008706	6845	snp	C:160 T:0
NZ_CP008706	7484	snp	G:151 C:1
NZ_CP008706	7606	snp	C:136 T:0
NZ_CP008706	7640	snp	G:151 A:1
NZ_CP008706	9640	snp	A:144 G:0											Framshift (Fs)
NZ_CP008706	9714	complex	GAATTGCTTCCCATTA:110 TAACCTATCTCTATTT:0											Early Termination (Ter), S
NZ_CP008706	9775	snp	C:148 A:0											AmpD*, PBP*,Bla*
NZ_CP008706	10881	snp	G:94 A:1											Remaing non synonymous mutations and intergenic mutations
NZ_CP008706	12139	snp	T:164 G:0
NZ_CP008706	12185	complex	AAA:162 TAG:0
NZ_CP008706	12222	snp	G:170 A:3
NZ_CP008706	12915	snp	A:176 G:1	CDS	+	440/1005	147/334	missense_variant c.440G>A p.Arg147His	ABUW_RS00050		putative solute-binding protein
NZ_CP008706	13960	complex	AAA:40 GG:0
NZ_CP008706	13968	complex	TATGAT:51 ATTATA:3
NZ_CP008706	13979	del	G:47 GTT:0
NZ_CP008706	14318	mnp	AC:99 TT:0	CDS	-	526/846	175/281	missense_variant c.525_526delAAinsGT p.Thr176Ser	ABUW_RS00060		alpha/beta fold hydrolase
NZ_CP008706	14325	complex	AAAG:98 GAAC:2	CDS	-	519/846	172/281	missense_variant c.516_519delGTTCinsCTTT p.Lys172Asn	ABUW_RS00060		alpha/beta fold hydrolase
NZ_CP008706	14334	complex	GCCTAA:97 TCCTGC:2	CDS	-	510/846	169/281	missense_variant c.505_510delGCAGGAinsTTAGGC p.Ala169Leu	ABUW_RS00060		alpha/beta fold hydrolase
NZ_CP008706	14584	complex	ACG:149 GCA:0	CDS	-	260/846	86/281	missense_variant c.258_260delTGCinsCGT p.Ala87Val	ABUW_RS00060		alpha/beta fold hydrolase
NZ_CP008706	14849	snp	T:161 C:1
NZ_CP008706	14945	complex	AGTCC:126 TATCT:1
NZ_CP008706	15564	complex	TGTCA:119 CGTCC:0	CDS	-	535/1128	177/375	missense_variant c.531_535delGGACGinsTGACA p.Gly179Ser	ABUW_RS00065		anhydro-N-acetylmuramic acid kinase
NZ_CP008706	17441	complex	TAGAA:124 CAGAG:0
NZ_CP008706	17485	snp	G:134 C:0
NZ_CP008706	17535	snp	G:111 A:0
NZ_CP008706	17548	snp	A:113 G:1
NZ_CP008706	17696	snp	T:126 C:0
NZ_CP008706	17730	ins	TA:97 T:0
NZ_CP008706	17760	snp	C:135 T:0
NZ_CP008706	17841	complex	AATGAG:98 TTATTA:0
NZ_CP008706	23617	complex	TGCAGGT:89 ATGGG:0
NZ_CP008706	23778	snp	C:167 A:2	CDS	+	73/600	25/199	missense_variant c.73A>C p.Asn25His	ABUW_RS00100		glutathione S-transferase family protein
NZ_CP008706	24355	snp	G:156 A:0
NZ_CP008706	25065	ins	TAA:139 T:0
NZ_CP008706	25128	snp	T:160 G:3
NZ_CP008706	25180	snp	G:157 A:2
NZ_CP008706	25201	snp	A:154 T:2
NZ_CP008706	25213	snp	T:147 G:0
NZ_CP008706	25251	snp	T:139 G:3
NZ_CP008706	25271	mnp	TT:125 GC:0
NZ_CP008706	25311	snp	G:129 A:2
NZ_CP008706	25356	snp	A:125 G:3
NZ_CP008706	27333	del	T:111 TA:0
NZ_CP008706	28474	snp	A:163 G:4	CDS	-	194/1305	65/434	missense_variant c.194C>T p.Ser65Leu	ABUW_RS00120	rsmB	16S rRNA (cytosine(967)-C(5))-methyltransferase RsmB
NZ_CP008706	28828	snp	T:125 G:2	CDS	-	799/963	267/320	missense_variant c.799C>A p.Gln267Lys	ABUW_RS00125	fmt	methionyl-tRNA formyltransferase
NZ_CP008706	28841	mnp	AT:113 GC:2	CDS	-	786/963	262/320	missense_variant c.785_786delGCinsAT p.Ser262Asn	ABUW_RS00125	fmt	methionyl-tRNA formyltransferase
NZ_CP008706	28864	snp	A:132 T:2	CDS	-	763/963	255/320	missense_variant c.763A>T p.Asn255Tyr	ABUW_RS00125	fmt	methionyl-tRNA formyltransferase
NZ_CP008706	29643	snp	A:142 G:0
NZ_CP008706	29650	mnp	ACGC:127 TGCG:0
NZ_CP008706	29690	snp	A:164 G:1
NZ_CP008706	29761	snp	G:141 A:0
NZ_CP008706	31685	snp	A:171 G:2	CDS	+	1711/1830	571/609	missense_variant c.1711G>A p.Val571Ile	ABUW_RS00130	ilvD	dihydroxy-acid dehydratase
NZ_CP008706	32020	snp	C:146 T:2
NZ_CP008706	32036	snp	C:144 T:3
NZ_CP008706	32292	snp	C:140 G:3	CDS	+	175/1290	59/429	missense_variant c.175G>C p.Asp59His	ABUW_RS00135		hypothetical protein
NZ_CP008706	34220	snp	C:157 T:0
NZ_CP008706	34238	complex	CTGCG:147 TTGCA:0	CDS	-	879/891	292/296	missense_variant c.875_879delTGCAAinsCGCAG p.Leu292Ser	ABUW_RS00145		LysR family transcriptional regulator
NZ_CP008706	34581	complex	CGGACTAG:140 TGGGCTAA:4	CDS	-	536/891	177/296	missense_variant c.529_536delTTAGCCCAinsCTAGTCCG p.AlaHis178ValArg	ABUW_RS00145		LysR family transcriptional regulator
NZ_CP008706	34871	snp	T:151 G:3	CDS	-	246/891	82/296	missense_variant c.246C>A p.His82Gln	ABUW_RS00145		LysR family transcriptional regulator
NZ_CP008706	36702	snp	A:182 G:0
NZ_CP008706	36714	snp	T:172 G:4
NZ_CP008706	36776	snp	A:185 G:0
NZ_CP008706	37495	snp	A:176 G:0	CDS	-	1982/2685	661/894	missense_variant c.1982C>T p.Ala661Val	ABUW_RS00155	ppc	phosphoenolpyruvate carboxylase
NZ_CP008706	39595	snp	G:166 A:0
NZ_CP008706	39881	complex	GTC:155 ATT:1	CDS	-	390/624	130/207	missense_variant c.388_390delAATinsGAC p.Asn130Asp	ABUW_RS00160		TetR/AcrR family transcriptional regulator
NZ_CP008706	40317	snp	C:145 T:2
NZ_CP008706	40331	snp	A:155 G:0
NZ_CP008706	45044	snp	G:147 A:1	CDS	+	257/378	86/125	missense_variant c.257A>G p.Asn86Ser	ABUW_RS00175		hypothetical protein
NZ_CP008706	46472	snp	T:155 C:1
NZ_CP008706	46478	snp	T:155 A:2
NZ_CP008706	46492	snp	C:161 A:0
NZ_CP008706	46547	snp	G:182 C:2	CDS	-	301/351	101/116	missense_variant c.301G>C p.Glu101Gln	ABUW_RS00185		hypothetical protein
NZ_CP008706	46556	complex	CAAT:178 TAAC:1	CDS	-	292/351	97/116	missense_variant c.289_292delGTTAinsATTG p.ValThr97IleAla	ABUW_RS00185		hypothetical protein
NZ_CP008706	46565	snp	T:183 C:3	CDS	-	283/351	95/116	missense_variant c.283G>A p.Ala95Thr	ABUW_RS00185		hypothetical protein
NZ_CP008706	46571	snp	C:186 T:3	CDS	-	277/351	93/116	missense_variant c.277A>G p.Ile93Val	ABUW_RS00185		hypothetical protein
NZ_CP008706	46579	snp	G:179 A:3	CDS	-	269/351	90/116	missense_variant c.269T>C p.Val90Ala	ABUW_RS00185		hypothetical protein
NZ_CP008706	46604	snp	T:165 C:6	CDS	-	244/351	82/116	missense_variant c.244G>A p.Val82Ile	ABUW_RS00185		hypothetical protein
NZ_CP008706	46616	mnp	CT:154 GG:6	CDS	-	232/351	77/116	missense_variant c.231_232delCCinsAG p.Leu78Val	ABUW_RS00185		hypothetical protein
NZ_CP008706	46673	complex	TAG:141 CAT:5	CDS	-	175/351	58/116	missense_variant c.173_175delATGinsCTA p.AsnAla58ThrThr	ABUW_RS00185		hypothetical protein
NZ_CP008706	46796	snp	T:155 C:3	CDS	-	52/351	18/116	missense_variant c.52G>A p.Val18Met	ABUW_RS00185		hypothetical protein
NZ_CP008706	46819	complex	ACGG:155 GCGA:0	CDS	-	29/351	9/116	missense_variant c.26_29delTCGCinsCCGT p.IleAla9ThrVal	ABUW_RS00185		hypothetical protein
NZ_CP008706	46900	snp	T:170 A:3
NZ_CP008706	46938	snp	G:148 C:0
NZ_CP008706	46964	snp	C:164 T:0
NZ_CP008706	47866	snp	A:173 C:0
NZ_CP008706	48607	complex	GACAC:97 AACAT:0	CDS	-	1183/1191	393/396	missense_variant c.1179_1183delATGTTinsGTGTC p.Ser395Pro	ABUW_RS00200		MFS transporter
NZ_CP008706	50717	snp	G:156 C:3
NZ_CP008706	50918	mnp	GG:141 TA:2	CDS	+	201/903	67/300	missense_variant c.201_202delTAinsGG p.Ile68Val	ABUW_RS00210		LysR family transcriptional regulator
NZ_CP008706	51678	snp	C:154 G:1	CDS	-	301/375	101/124	missense_variant c.301C>G p.Gln101Glu	ABUW_RS00215		hypothetical protein
NZ_CP008706	51906	snp	A:133 G:3	CDS	-	73/375	25/124	missense_variant c.73C>T p.His25Tyr	ABUW_RS00215		hypothetical protein
NZ_CP008706	51982	snp	C:144 T:6
NZ_CP008706	51994	snp	T:148 C:0
NZ_CP008706	53234	snp	A:140 G:3	CDS	+	1166/1425	389/474	missense_variant c.1166G>A p.Gly389Asp	ABUW_RS00220		PLP-dependent aminotransferase family protein
NZ_CP008706	53306	snp	A:160 G:1	CDS	+	1238/1425	413/474	missense_variant c.1238G>A p.Ser413Asn	ABUW_RS00220		PLP-dependent aminotransferase family protein
NZ_CP008706	53459	mnp	GC:134 AT:0	CDS	+	1391/1425	464/474	missense_variant c.1391_1392delATinsGC p.Asp464Gly	ABUW_RS00220		PLP-dependent aminotransferase family protein
NZ_CP008706	54625	snp	G:144 A:4	CDS	-	499/561	167/186	missense_variant c.499T>C p.Phe167Leu	ABUW_RS00230		DNA-3-methyladenine glycosylase I
NZ_CP008706	56346	snp	T:147 C:0	CDS	-	682/1035	228/344	missense_variant c.682G>A p.Val228Ile	ABUW_RS00245	mutY	A/G-specific adenine glycosylase
NZ_CP008706	56584	complex	GGCAT:133 AGCAA:0	CDS	-	444/1035	147/344	missense_variant c.440_444delTTGCTinsATGCC p.Phe147Tyr	ABUW_RS00245	mutY	A/G-specific adenine glycosylase
NZ_CP008706	57126	snp	A:151 C:1
NZ_CP008706	57157	snp	A:150 G:1
NZ_CP008706	57630	ins	TA:141 T:0
NZ_CP008706	58514	snp	G:134 T:0
NZ_CP008706	58546	snp	A:130 G:0
NZ_CP008706	58612	snp	G:131 A:0
NZ_CP008706	58943	complex	GAT:138 CAC:0
NZ_CP008706	59112	snp	T:128 C:1	CDS	+	136/459	46/152	missense_variant c.136C>T p.His46Tyr	ABUW_RS00265		YcgN family cysteine cluster protein
NZ_CP008706	59980	snp	G:127 A:1	CDS	+	433/1170	145/389	missense_variant c.433A>G p.Asn145Asp	ABUW_RS00270		PQQ-dependent sugar dehydrogenase
NZ_CP008706	60718	complex	TGCTAGGAAATACCCTG:34 GGCCTTGAGTTAGCCTA:0
NZ_CP008706	63142	snp	A:138 T:0
NZ_CP008706	63164	complex	CAGC:129 TAGT:0
NZ_CP008706	63174	snp	T:136 C:0
NZ_CP008706	63186	snp	C:137 A:0
NZ_CP008706	63197	snp	A:139 G:0
NZ_CP008706	63307	complex	GAT:159 AAC:0	CDS	-	126/204	42/67	missense_variant c.124_126delGTTinsATC p.Val42Ile	ABUW_RS00285		hypothetical protein
NZ_CP008706	63447	ins	TAA:128 T:0
NZ_CP008706	63483	snp	T:140 A:0
NZ_CP008706	63495	snp	C:123 T:0
NZ_CP008706	63515	snp	G:121 C:0
NZ_CP008706	63526	snp	A:128 C:0
NZ_CP008706	63565	complex	GATG:114 AGTA:0
NZ_CP008706	63601	ins	GT:97 G:0
NZ_CP008706	64377	snp	A:159 T:0
NZ_CP008706	66134	snp	C:167 T:1
NZ_CP008706	66150	snp	T:166 C:0
NZ_CP008706	67851	snp	T:135 G:0	CDS	+	934/939	312/312	stop_gained c.934G>T p.Glu312*	ABUW_RS00310		bile acid:sodium symporter family protein
NZ_CP008706	67867	complex	GAT:132 AAC:0
NZ_CP008706	67876	complex	TAG:129 GAC:0
NZ_CP008706	67894	snp	G:140 A:0
NZ_CP008706	67947	snp	T:140 C:0
NZ_CP008706	67979	snp	G:143 A:0
NZ_CP008706	67997	snp	A:143 G:0
NZ_CP008706	68026	ins	AT:143 A:0
NZ_CP008706	68632	snp	T:147 C:3	CDS	+	599/1344	200/447	missense_variant c.599C>T p.Ala200Val	ABUW_RS00315		MATE family efflux transporter
NZ_CP008706	68662	snp	A:148 G:2	CDS	+	629/1344	210/447	missense_variant c.629G>A p.Arg210Lys	ABUW_RS00315		MATE family efflux transporter
NZ_CP008706	68706	snp	T:143 C:1	CDS	+	673/1344	225/447	missense_variant c.673C>T p.Arg225Trp	ABUW_RS00315		MATE family efflux transporter
NZ_CP008706	68772	snp	A:158 G:1	CDS	+	739/1344	247/447	missense_variant c.739G>A p.Val247Ile	ABUW_RS00315		MATE family efflux transporter
NZ_CP008706	69015	snp	G:164 T:2	CDS	+	982/1344	328/447	missense_variant c.982T>G p.Leu328Val	ABUW_RS00315		MATE family efflux transporter
NZ_CP008706	69393	complex	CAACCTTAAAGAGGG:91 AAGAGGA:2	CDS	-	468/474	154/157	frameshift_variant&stop_gained&missense_variant c.462_468delTCCTCTTinsCCCTCTTTAAGGTTG p.Cys157fs	ABUW_RS00320		DUF523 domain-containing protein
NZ_CP008706	69862	snp	A:118 G:2
NZ_CP008706	69942	snp	G:128 A:0
NZ_CP008706	70028	snp	T:146 C:0
NZ_CP008706	70049	snp	G:160 A:0
NZ_CP008706	70204	snp	G:141 A:1
NZ_CP008706	71102	snp	G:173 T:3	CDS	+	720/1056	240/351	missense_variant c.720T>G p.Asp240Glu	ABUW_RS00325	hppD	4-hydroxyphenylpyruvate dioxygenase
NZ_CP008706	71492	mnp	ATG:109 TAT:0
NZ_CP008706	72338	snp	G:144 A:4
NZ_CP008706	74849	snp	G:151 C:0	CDS	-	226/1308	76/435	missense_variant c.226G>C p.Glu76Gln	ABUW_RS00345	fahA	fumarylacetoacetase
NZ_CP008706	75121	snp	A:172 G:3
NZ_CP008706	75242	snp	A:150 C:2
NZ_CP008706	75275	snp	A:141 G:1
NZ_CP008706	76822	complex	ACAGATAGT:103 TTAGGTCTTAGA:2
NZ_CP008706	76845	snp	G:120 A:0
NZ_CP008706	76940	snp	A:135 G:4
NZ_CP008706	76954	snp	T:133 C:3
NZ_CP008706	77071	snp	A:145 T:3	CDS	+	88/684	30/227	missense_variant c.88T>A p.Ser30Thr	ABUW_RS00355		D-Ala-D-Ala carboxypeptidase ZrlA
NZ_CP008706	77128	snp	G:131 A:3	CDS	+	145/684	49/227	missense_variant c.145A>G p.Ile49Val	ABUW_RS00355		D-Ala-D-Ala carboxypeptidase ZrlA
NZ_CP008706	77145	mnp	CTT:113 TGC:3	CDS	+	162/684	54/227	missense_variant c.162_164delTGCinsCTT p.Ala55Leu	ABUW_RS00355		D-Ala-D-Ala carboxypeptidase ZrlA
NZ_CP008706	78454	snp	T:170 G:1	CDS	+	645/1266	215/421	missense_variant c.645G>T p.Gln215His	ABUW_RS00360	zigA	zinc metallochaperone GTPase ZigA
NZ_CP008706	78894	snp	A:153 C:1	CDS	+	1085/1266	362/421	missense_variant c.1085C>A p.Ala362Asp	ABUW_RS00360	zigA	zinc metallochaperone GTPase ZigA
NZ_CP008706	79670	snp	A:151 G:1	CDS	-	553/1113	185/370	missense_variant c.553C>T p.Leu185Phe	ABUW_RS00365		acyltransferase family protein
NZ_CP008706	80344	snp	A:168 T:0
NZ_CP008706	80358	snp	G:173 A:0
NZ_CP008706	80403	snp	A:157 C:0
NZ_CP008706	81631	snp	A:135 G:1	CDS	+	308/576	103/191	missense_variant c.308G>A p.Arg103Gln	ABUW_RS00375		HutD/Ves family protein
NZ_CP008706	81842	snp	G:117 C:1	CDS	+	519/576	173/191	missense_variant c.519C>G p.Ile173Met	ABUW_RS00375		HutD/Ves family protein
NZ_CP008706	81858	complex	AAGCA:120 CAGCT:0	CDS	+	535/576	179/191	missense_variant c.535_539delCAGCTinsAAGCA p.GlnLeu179LysHis	ABUW_RS00375		HutD/Ves family protein
NZ_CP008706	81902	mnp	AG:103 CA:0
NZ_CP008706	81909	snp	G:103 A:1
NZ_CP008706	81916	mnp	GA:99 AC:0
NZ_CP008706	81929	snp	A:95 G:0
NZ_CP008706	81934	complex	TTGTTAG:89 GATTTAA:0
NZ_CP008706	81962	snp	T:106 C:0
NZ_CP008706	82005	snp	T:109 A:0
NZ_CP008706	82021	snp	C:117 T:0
NZ_CP008706	82063	snp	A:143 G:0
NZ_CP008706	82106	snp	C:183 T:0
NZ_CP008706	82126	del	T:179 TA:0
NZ_CP008706	82148	snp	A:186 C:0
NZ_CP008706	88298	snp	T:160 C:3	CDS	+	101/921	34/306	missense_variant c.101C>T p.Ala34Val	ABUW_RS00400	hutG	formimidoylglutamase
NZ_CP008706	88711	snp	T:165 C:1	CDS	+	514/921	172/306	missense_variant c.514C>T p.His172Tyr	ABUW_RS00400	hutG	formimidoylglutamase
NZ_CP008706	88918	snp	A:136 G:0	CDS	+	721/921	241/306	missense_variant c.721G>A p.Ala241Thr	ABUW_RS00400	hutG	formimidoylglutamase
NZ_CP008706	89147	complex	AG:148 T:0
NZ_CP008706	89171	del	C:139 CT:1
NZ_CP008706	89203	snp	G:147 A:2
NZ_CP008706	89208	snp	C:140 T:0
NZ_CP008706	89270	snp	T:150 G:2
NZ_CP008706	89342	del	T:129 TA:0
NZ_CP008706	89569	mnp	AC:124 GT:2	CDS	+	197/1827	66/608	missense_variant c.197_198delGTinsAC p.Ser66Asn	ABUW_RS00405		DUF885 domain-containing protein
NZ_CP008706	90007	snp	C:145 A:1	CDS	+	635/1827	212/608	missense_variant c.635A>C p.Asn212Thr	ABUW_RS00405		DUF885 domain-containing protein
NZ_CP008706	90017	complex	GATG:129 AACT:0	CDS	+	645/1827	215/608	missense_variant c.645_648delAACTinsGATG p.Thr216Met	ABUW_RS00405		DUF885 domain-containing protein
NZ_CP008706	90158	complex	TGGGA:155 CGGGG:0	CDS	+	786/1827	262/608	missense_variant c.786_790delCGGGGinsTGGGA p.Ala264Thr	ABUW_RS00405		DUF885 domain-containing protein
NZ_CP008706	90274	complex	CGGAG:125 TGGAA:0	CDS	+	902/1827	301/608	missense_variant c.902_906delTGGAAinsCGGAG p.Leu301Ser	ABUW_RS00405		DUF885 domain-containing protein
NZ_CP008706	91227	snp	C:142 T:0
NZ_CP008706	91273	snp	T:124 G:0
NZ_CP008706	91941	snp	C:170 T:0
NZ_CP008706	91958	snp	T:163 A:0
NZ_CP008706	92210	snp	G:155 A:2	CDS	+	250/801	84/266	missense_variant c.250A>G p.Ile84Val	ABUW_RS00415	murI	glutamate racemase
NZ_CP008706	92985	snp	T:21 A:0
NZ_CP008706	92997	snp	G:30 A:0
NZ_CP008706	93007	snp	C:35 T:0
NZ_CP008706	93050	complex	CTCGTAGCGAATTG:35 ATCTATGGCGGATTA:0
NZ_CP008706	93079	complex	TT:41 GA:0
NZ_CP008706	93087	snp	A:52 G:0
NZ_CP008706	93120	snp	G:59 A:3
NZ_CP008706	93135	snp	C:47 T:2
NZ_CP008706	93145	complex	TTCTACGAGT:33 GTCCCATAGATC:0
NZ_CP008706	93172	snp	C:45 T:2
NZ_CP008706	93190	del	T:56 TA:0
NZ_CP008706	93206	complex	AATC:75 GATT:0
NZ_CP008706	93225	del	A:66 AT:0
NZ_CP008706	93241	complex	ACT:61 GCC:0
NZ_CP008706	93252	snp	T:55 A:0
NZ_CP008706	93261	snp	C:52 T:0
NZ_CP008706	93273	complex	TAT:46 CAG:0
NZ_CP008706	93280	snp	C:46 T:0
NZ_CP008706	93290	snp	G:45 T:0
NZ_CP008706	93300	complex	TT:37 ATG:0
NZ_CP008706	93311	complex	ACGCCCTA:34 GCGACCTGT:0
NZ_CP008706	93343	complex	TT:10 C:0
NZ_CP008706	100581	complex	AATAG:17 GATAA:0
NZ_CP008706	100590	snp	T:25 C:0
NZ_CP008706	100611	snp	A:51 C:0
NZ_CP008706	100617	snp	G:54 A:0
NZ_CP008706	107150	snp	C:169 T:6	CDS	-	224/1122	75/373	missense_variant c.224A>G p.Asp75Gly	ABUW_RS00470	ribBA	bifunctional 3,4-dihydroxy-2-butanone-4-phosphate synthase/GTP cyclohydrolase II
NZ_CP008706	107481	snp	G:139 A:4
NZ_CP008706	107494	complex	AGTCC:132 GGTCT:0
NZ_CP008706	107544	snp	A:120 T:0
NZ_CP008706	110215	snp	C:130 T:0
NZ_CP008706	110342	snp	A:122 G:4
NZ_CP008706	111689	snp	A:92 C:2
NZ_CP008706	111702	snp	A:94 T:0
NZ_CP008706	113565	snp	T:180 C:0
NZ_CP008706	113626	snp	T:165 G:1
NZ_CP008706	114947	snp	C:47 A:2	CDS	+	405/852	135/283	missense_variant c.405A>C p.Glu135Asp	ABUW_RS00510	asd	archaetidylserine decarboxylase
NZ_CP008706	116822	complex	CTTAT:109 GCTAC:0
NZ_CP008706	116868	snp	G:117 A:0
NZ_CP008706	119120	snp	G:146 A:0
NZ_CP008706	119139	snp	T:135 A:2
NZ_CP008706	119151	mnp	GT:134 AC:0
NZ_CP008706	119160	snp	G:140 A:0
NZ_CP008706	119175	snp	G:141 A:0
NZ_CP008706	119183	snp	A:145 C:2
NZ_CP008706	119194	snp	C:144 G:0
NZ_CP008706	120916	snp	G:164 A:0
NZ_CP008706	122444	snp	C:171 A:3
NZ_CP008706	123613	snp	G:162 A:0
NZ_CP008706	124595	snp	A:148 G:1	CDS	-	343/1311	115/436	missense_variant c.343C>T p.Pro115Ser	ABUW_RS00550		DUF445 domain-containing protein
NZ_CP008706	127863	snp	T:173 C:0
NZ_CP008706	136163	complex	GTGTAAA:13 ATTAAAG:0
NZ_CP008706	136189	del	C:35 CT:0
NZ_CP008706	140339	complex	TTG:22 CTA:0
NZ_CP008706	141925	snp	G:158 A:0
NZ_CP008706	141982	snp	G:162 A:0
NZ_CP008706	143238	ins	AG:123 A:1
NZ_CP008706	146398	snp	T:145 G:0
NZ_CP008706	146428	snp	A:150 C:0
NZ_CP008706	148042	complex	TACG:123 GACA:2
NZ_CP008706	148053	snp	T:134 A:1
NZ_CP008706	153725	snp	T:167 G:0
NZ_CP008706	156551	snp	C:115 G:0
NZ_CP008706	156573	del	A:117 AG:1
NZ_CP008706	158912	snp	A:153 T:0
NZ_CP008706	158924	snp	G:147 A:2
NZ_CP008706	159004	ins	GC:112 G:0
NZ_CP008706	159239	del	T:106 TA:1
NZ_CP008706	159258	mnp	GGAG:99 ATCA:1
NZ_CP008706	160342	complex	TTTC:148 GTTA:0
NZ_CP008706	160355	snp	C:147 T:0
NZ_CP008706	160411	mnp	TG:122 CC:0
NZ_CP008706	160419	complex	GCTAGC:117 ACCATA:0
NZ_CP008706	167631	snp	T:156 C:0
NZ_CP008706	175004	snp	A:133 G:0
NZ_CP008706	175045	snp	A:141 G:0
NZ_CP008706	176173	complex	TATAT:35 GCGAA:0
NZ_CP008706	176190	complex	ATTAA:35 GAATG:0
NZ_CP008706	178392	snp	A:113 G:0
NZ_CP008706	178481	snp	G:134 C:0
NZ_CP008706	178515	snp	G:144 A:0
NZ_CP008706	178537	snp	T:147 C:0
NZ_CP008706	179409	snp	G:187 A:0
NZ_CP008706	179424	snp	C:180 T:0
NZ_CP008706	185353	snp	G:125 C:0
NZ_CP008706	186177	snp	T:178 C:0
NZ_CP008706	186197	snp	T:164 C:0
NZ_CP008706	186414	snp	A:160 G:0
NZ_CP008706	186487	snp	A:151 G:0
NZ_CP008706	189231	snp	G:176 A:0
NZ_CP008706	189242	snp	A:177 G:0
NZ_CP008706	189266	snp	G:170 A:0
NZ_CP008706	193155	snp	T:158 C:0
NZ_CP008706	195278	complex	TCCGA:139 CCCGT:0
NZ_CP008706	195895	snp	T:158 C:0
NZ_CP008706	195946	mnp	CC:147 TT:0
NZ_CP008706	197588	complex	CATTCG:134 AATTTCA:0
NZ_CP008706	197618	complex	GC:142 AT:0
NZ_CP008706	198466	snp	C:148 T:0
NZ_CP008706	198497	snp	A:136 G:0
NZ_CP008706	198624	snp	T:167 A:0
NZ_CP008706	200211	snp	A:168 G:0
NZ_CP008706	200377	snp	T:132 G:0
NZ_CP008706	200477	snp	C:156 T:0
NZ_CP008706	200552	snp	T:155 C:0
NZ_CP008706	200564	snp	C:154 T:0
NZ_CP008706	200571	del	T:144 TG:0
NZ_CP008706	206384	snp	A:90 G:0
NZ_CP008706	207291	snp	G:173 A:0
NZ_CP008706	210381	snp	C:161 A:0
NZ_CP008706	210394	snp	A:165 G:0
NZ_CP008706	210500	snp	A:177 G:0
NZ_CP008706	210563	snp	C:171 T:0
NZ_CP008706	210684	snp	A:150 G:0
NZ_CP008706	210799	del	A:143 AT:0
NZ_CP008706	210812	snp	A:152 G:0
NZ_CP008706	210917	ins	TA:104 T:0
NZ_CP008706	211010	snp	A:123 G:0
NZ_CP008706	211036	snp	G:121 T:0
NZ_CP008706	216033	snp	C:137 A:0
NZ_CP008706	217741	snp	A:112 G:0
NZ_CP008706	219411	snp	C:174 A:0
NZ_CP008706	220609	snp	C:132 A:0
NZ_CP008706	222736	mnp	CG:133 TA:0
NZ_CP008706	223844	snp	A:160 G:0
NZ_CP008706	224415	snp	T:157 C:0
NZ_CP008706	224431	snp	G:166 A:0
NZ_CP008706	226158	complex	AA:19 C:0
NZ_CP008706	226172	snp	T:12 A:0
NZ_CP008706	230694	complex	CCGGT:118 TCGG:0
NZ_CP008706	232372	snp	G:137 A:0
NZ_CP008706	232467	complex	CTTG:142 GTTA:0
NZ_CP008706	232498	snp	T:152 C:0
NZ_CP008706	232564	snp	T:155 C:0
NZ_CP008706	233755	snp	T:153 C:0
NZ_CP008706	233796	snp	C:153 T:0
NZ_CP008706	236588	snp	G:155 A:0
NZ_CP008706	236621	snp	A:161 G:0
NZ_CP008706	236631	complex	GTTTAAA:148 ATTTGAT:0
NZ_CP008706	236740	snp	G:150 C:0
NZ_CP008706	236765	del	C:131 CA:0
NZ_CP008706	236857	snp	T:113 C:2
NZ_CP008706	236874	snp	A:115 G:0
NZ_CP008706	237050	complex	CAAAAGGTC:110 TAAATGGTG:0
NZ_CP008706	237087	snp	C:131 A:0
NZ_CP008706	237101	snp	T:147 A:0
NZ_CP008706	237318	snp	T:133 C:0
NZ_CP008706	238596	snp	C:150 T:0
NZ_CP008706	238610	snp	A:160 C:0
NZ_CP008706	238646	mnp	AGA:120 GAG:0
NZ_CP008706	238672	snp	T:131 C:0
NZ_CP008706	238678	complex	GACACG:112 ATCATA:0
NZ_CP008706	238700	snp	A:151 G:0
NZ_CP008706	240581	snp	G:138 A:0
NZ_CP008706	240591	snp	C:134 G:0
NZ_CP008706	240606	snp	T:139 A:0
NZ_CP008706	240612	snp	T:140 C:0
NZ_CP008706	240652	complex	GTAAT:123 CTAAG:0
NZ_CP008706	240687	snp	C:135 A:0
NZ_CP008706	241929	complex	TTATGGGTTG:87 AATAGCTTA:0
NZ_CP008706	242999	snp	C:155 T:0
NZ_CP008706	243979	snp	C:164 T:0
NZ_CP008706	244031	snp	A:150 G:0
NZ_CP008706	244037	snp	C:154 T:0
NZ_CP008706	244074	complex	TGA:124 CGG:0
NZ_CP008706	244090	ins	AG:112 A:0
NZ_CP008706	244110	del	T:93 TA:0
NZ_CP008706	244141	snp	A:75 T:0
NZ_CP008706	244164	snp	T:54 G:0
NZ_CP008706	244171	snp	T:47 C:0
NZ_CP008706	244177	snp	T:41 C:0
NZ_CP008706	244184	complex	CCGATTCTGC:25 ACTACTTTAG:0
NZ_CP008706	244204	snp	A:25 T:1
NZ_CP008706	244306	complex	ATTA:73 GTTG:0
NZ_CP008706	244316	snp	C:84 T:0
NZ_CP008706	244391	complex	CCA:130 TCC:0
NZ_CP008706	244398	snp	C:129 T:0
NZ_CP008706	244433	snp	T:142 C:0
NZ_CP008706	244597	snp	T:148 A:0
NZ_CP008706	244645	complex	AC:116 CGTT:0
NZ_CP008706	244664	snp	A:134 T:0
NZ_CP008706	244669	snp	T:131 C:0
NZ_CP008706	244743	mnp	AC:127 TT:0
NZ_CP008706	244775	snp	C:133 T:0
NZ_CP008706	244791	snp	T:131 C:0
NZ_CP008706	244803	snp	A:126 G:0
NZ_CP008706	244822	snp	G:111 T:0
NZ_CP008706	244839	snp	T:99 A:0
NZ_CP008706	244862	snp	G:77 A:0
NZ_CP008706	244881	ins	TA:51 T:0
NZ_CP008706	244905	complex	ATGA:23 GCGG:0
NZ_CP008706	247391	snp	C:165 T:0
NZ_CP008706	247740	complex	A:97 TT:0
NZ_CP008706	247829	snp	C:135 T:0
NZ_CP008706	252267	complex	CG:96 TT:0
NZ_CP008706	252773	snp	A:172 C:0
NZ_CP008706	254051	complex	CCC:149 ACG:0
NZ_CP008706	254098	snp	T:131 C:0
NZ_CP008706	254121	snp	G:149 A:0
NZ_CP008706	254144	snp	T:140 C:0
NZ_CP008706	257085	snp	T:142 C:0
NZ_CP008706	257833	snp	C:151 A:0
NZ_CP008706	257856	snp	A:158 G:0
NZ_CP008706	260781	del	C:27 CT:0
NZ_CP008706	261702	complex	GGG:156 AGA:0
NZ_CP008706	262344	snp	G:111 A:0
NZ_CP008706	262381	complex	TCAG:95 AGCA:0
NZ_CP008706	262401	ins	TA:94 T:0
NZ_CP008706	263203	snp	C:188 A:0
NZ_CP008706	266362	snp	T:136 A:0
NZ_CP008706	266375	snp	G:136 A:1
NZ_CP008706	266438	snp	A:135 G:0
NZ_CP008706	266765	snp	A:126 T:0
NZ_CP008706	266807	snp	T:123 G:0
NZ_CP008706	266816	snp	C:124 T:0
NZ_CP008706	266858	snp	A:149 G:0
NZ_CP008706	266892	mnp	TT:142 CA:0
NZ_CP008706	266902	snp	C:155 G:0
NZ_CP008706	267447	snp	T:137 C:0
NZ_CP008706	267474	snp	A:143 T:0
NZ_CP008706	269019	snp	C:166 A:0
NZ_CP008706	269167	snp	G:144 A:0
NZ_CP008706	271628	snp	A:143 G:0
NZ_CP008706	271645	complex	TATCGAG:122 CATCAAT:0
NZ_CP008706	271736	mnp	CAC:112 TGT:0
NZ_CP008706	271752	mnp	AG:125 GA:0
NZ_CP008706	271868	snp	T:135 A:0
NZ_CP008706	271881	snp	C:129 A:0
NZ_CP008706	271947	snp	G:141 A:0
NZ_CP008706	274487	snp	A:145 G:0
NZ_CP008706	274699	ins	GT:143 G:0
NZ_CP008706	276966	complex	TTC:105 CTT:0
NZ_CP008706	278005	snp	G:115 A:0
NZ_CP008706	278056	snp	T:113 C:0
NZ_CP008706	278138	snp	G:135 A:0
NZ_CP008706	279568	snp	G:147 A:0
NZ_CP008706	279674	ins	AT:146 A:0
NZ_CP008706	282218	snp	T:20 C:0
NZ_CP008706	282243	complex	TTA:42 ATG:0
NZ_CP008706	282254	snp	G:60 A:0
NZ_CP008706	282990	complex	CATC:164 GATA:0
NZ_CP008706	289409	snp	A:174 G:0
NZ_CP008706	290439	snp	T:146 G:0
NZ_CP008706	290796	snp	G:134 A:0
NZ_CP008706	290820	snp	A:138 G:0
NZ_CP008706	290898	snp	A:126 G:0
NZ_CP008706	290947	snp	A:126 G:0
NZ_CP008706	291312	del	T:152 TCA:3	CDS	+	261/948	87/315	frameshift_variant c.261_262delCA p.Asp89fs	ABUW_RS01330		hypothetical protein
NZ_CP008706	294935	ins	TA:157 T:0
NZ_CP008706	294950	snp	A:175 G:0
NZ_CP008706	294958	snp	A:175 G:0
NZ_CP008706	297270	snp	C:144 T:0
NZ_CP008706	297323	snp	G:152 A:0
NZ_CP008706	297391	snp	A:149 G:0
NZ_CP008706	297442	snp	A:143 G:0
NZ_CP008706	297501	snp	G:149 T:0
NZ_CP008706	298523	snp	A:146 T:0
NZ_CP008706	301548	snp	T:156 C:1	CDS	+	1544/1833	515/610	missense_variant c.1544C>T p.Ala515Val	ABUW_RS01390	ftsI	penicillin-binding protein PBP3
NZ_CP008706	309786	ins	AT:112 A:1
NZ_CP008706	312836	ins	TATTTA:115 T:8
NZ_CP008706	317634	snp	G:165 A:0
NZ_CP008706	317754	snp	A:159 T:0
NZ_CP008706	318004	snp	T:138 C:0
NZ_CP008706	324038	del	T:123 TA:0
NZ_CP008706	324089	ins	AT:110 A:0
NZ_CP008706	327498	complex	GTTG:119 ACTGTT:0
NZ_CP008706	327557	snp	A:127 T:0
NZ_CP008706	327575	snp	T:122 C:0
NZ_CP008706	327635	complex	TAATT:102 CAGTC:1
NZ_CP008706	327670	snp	G:119 A:0
NZ_CP008706	327686	complex	ACTACT:100 GCTATTA:0
NZ_CP008706	327701	complex	GCTTTATA:111 ACTTAATG:0
NZ_CP008706	327739	snp	A:122 G:1
NZ_CP008706	327769	snp	G:125 C:0
NZ_CP008706	327776	del	G:114 GA:0
NZ_CP008706	330185	snp	A:107 G:3
NZ_CP008706	330195	del	A:101 AT:0
NZ_CP008706	330209	snp	A:110 G:2
NZ_CP008706	330712	snp	G:124 A:2
NZ_CP008706	330771	snp	A:116 G:0
NZ_CP008706	330908	snp	T:117 A:0
NZ_CP008706	331122	snp	G:151 A:0
NZ_CP008706	334139	snp	G:185 A:2
NZ_CP008706	345809	ins	AT:156 A:2
NZ_CP008706	345829	snp	C:189 T:2
NZ_CP008706	345932	snp	T:170 C:1
NZ_CP008706	346354	ins	AT:142 A:2
NZ_CP008706	350320	del	T:112 TA:0
NZ_CP008706	350335	ins	GT:110 G:0
NZ_CP008706	350360	snp	G:115 A:0
NZ_CP008706	350367	snp	A:115 T:0
NZ_CP008706	350374	complex	GCTAT:103 ATTAG:0
NZ_CP008706	350390	snp	T:120 A:0
NZ_CP008706	351864	ins	TA:125 T:0
NZ_CP008706	351908	complex	TCGT:130 CCGC:0
NZ_CP008706	354281	snp	C:139 T:0
NZ_CP008706	354295	snp	C:127 T:4
NZ_CP008706	354303	snp	G:115 T:3
NZ_CP008706	354308	snp	C:116 T:0
NZ_CP008706	354408	snp	A:125 G:0
NZ_CP008706	354424	snp	A:107 T:0
NZ_CP008706	354429	complex	CT:101 AAATGTTCAAA:0
NZ_CP008706	354451	snp	G:116 A:0
NZ_CP008706	354472	snp	A:124 T:0
NZ_CP008706	356430	ins	CT:114 C:0
NZ_CP008706	356774	snp	G:159 A:1
NZ_CP008706	357485	complex	TATAT:127 CATAC:0
NZ_CP008706	357499	snp	T:132 C:0
NZ_CP008706	357542	snp	A:132 G:0
NZ_CP008706	357962	snp	A:170 T:2
NZ_CP008706	359578	del	A:119 AT:0
NZ_CP008706	361920	ins	TA:127 T:0
NZ_CP008706	363819	snp	T:178 C:2
NZ_CP008706	365879	snp	C:133 T:0
NZ_CP008706	368668	mnp	TGA:108 CAG:0
NZ_CP008706	368760	snp	C:118 G:1
NZ_CP008706	368838	mnp	GA:113 AG:2
NZ_CP008706	368845	snp	T:125 A:4
NZ_CP008706	368898	snp	T:134 C:1
NZ_CP008706	368916	mnp	GT:134 AA:1
NZ_CP008706	368943	snp	G:134 A:1
NZ_CP008706	368970	snp	C:143 T:1
NZ_CP008706	370539	snp	G:73 T:1
NZ_CP008706	370544	snp	C:85 T:0
NZ_CP008706	370553	del	C:48 CTTTAAAGTGAGT:0
NZ_CP008706	370612	snp	C:97 G:0
NZ_CP008706	370825	complex	CT:92 TG:1
NZ_CP008706	372848	snp	A:163 G:1
NZ_CP008706	378030	snp	G:150 A:0
NZ_CP008706	379019	snp	A:107 G:1
NZ_CP008706	379035	ins	TA:63 T:1
NZ_CP008706	379049	mnp	GA:112 TC:0
NZ_CP008706	379057	ins	CT:105 C:0
NZ_CP008706	380087	snp	T:153 C:1
NZ_CP008706	380103	snp	C:148 G:0
NZ_CP008706	380122	snp	A:148 C:0
NZ_CP008706	380149	complex	AG:125 GT:3
NZ_CP008706	380156	snp	G:130 A:1
NZ_CP008706	380163	complex	GTTA:132 ATTG:1
NZ_CP008706	380208	del	C:119 CT:1
NZ_CP008706	380325	snp	C:114 T:2
NZ_CP008706	380372	snp	T:124 C:0
NZ_CP008706	380388	snp	G:128 A:1
NZ_CP008706	382146	ins	AT:101 A:0
NZ_CP008706	382160	del	C:108 CA:1
NZ_CP008706	382743	snp	A:156 C:1
NZ_CP008706	382748	snp	G:153 A:1
NZ_CP008706	382755	snp	C:152 T:1
NZ_CP008706	383210	snp	G:77 A:0
NZ_CP008706	383239	snp	T:52 G:0
NZ_CP008706	383245	complex	GCAGAC:38 ACTGCA:0
NZ_CP008706	383273	snp	C:28 T:0
NZ_CP008706	383282	snp	G:23 T:0
NZ_CP008706	384219	snp	A:152 T:0
NZ_CP008706	384252	snp	C:173 T:0
NZ_CP008706	384273	snp	T:134 C:1
NZ_CP008706	385236	snp	G:115 A:0
NZ_CP008706	390422	snp	A:52 C:0
NZ_CP008706	390442	complex	GGT:27 AGG:0
NZ_CP008706	392029	snp	C:12 T:0
NZ_CP008706	392039	snp	T:23 C:0
NZ_CP008706	392096	snp	C:84 T:0
NZ_CP008706	393379	mnp	CT:120 TC:0
NZ_CP008706	394195	snp	G:132 C:0
NZ_CP008706	394201	snp	A:134 G:0
NZ_CP008706	394252	snp	T:132 C:1
NZ_CP008706	395419	snp	C:139 T:0
NZ_CP008706	396639	snp	T:117 C:0
NZ_CP008706	396655	snp	C:114 A:0
NZ_CP008706	396682	ins	CT:110 C:0
NZ_CP008706	401094	snp	A:117 G:0
NZ_CP008706	402042	snp	A:143 G:0
NZ_CP008706	403155	snp	A:150 G:0
NZ_CP008706	403173	snp	C:159 T:0
NZ_CP008706	407031	snp	T:188 C:0
NZ_CP008706	408570	del	A:47 ATGGTCGTCGTGGTGGCGGTTTCGGCGG:1	CDS	+	1231/1848	411/615	conservative_inframe_deletion c.1231_1257delGGTGGCGGTTTCGGCGGTGGTCGTCGT p.Gly411_Arg419del	ABUW_RS01870		DEAD/DEAH box helicase
NZ_CP008706	409206	snp	G:87 A:0
NZ_CP008706	418651	snp	G:139 A:0
NZ_CP008706	419692	complex	GC:102 AT:0
NZ_CP008706	419701	complex	CTT:105 TTC:0
NZ_CP008706	426790	snp	T:145 A:0
NZ_CP008706	426796	complex	CT:141 TA:0
NZ_CP008706	427258	snp	G:116 A:0
NZ_CP008706	427307	snp	T:113 C:0
NZ_CP008706	428137	snp	A:114 G:0
NZ_CP008706	431116	snp	T:155 C:0
NZ_CP008706	431993	snp	A:176 G:0
NZ_CP008706	445769	snp	C:77 T:1
NZ_CP008706	445775	ins	AT:56 A:0
NZ_CP008706	445788	snp	A:88 T:0
NZ_CP008706	445869	mnp	TT:108 AC:0
NZ_CP008706	446366	snp	G:152 A:5	CDS	+	467/1491	156/496	missense_variant c.467A>G p.Glu156Gly	ABUW_RS02130		flavin-containing monooxygenase
NZ_CP008706	447423	del	C:123 CT:0
NZ_CP008706	448638	snp	A:144 G:0
NZ_CP008706	448672	mnp	GT:148 AC:0
NZ_CP008706	449508	snp	C:114 T:0
NZ_CP008706	449534	snp	C:121 T:0
NZ_CP008706	449813	snp	A:152 G:0
NZ_CP008706	449936	snp	A:151 T:0
NZ_CP008706	451335	snp	C:138 G:0
NZ_CP008706	451364	snp	C:133 T:0
NZ_CP008706	454356	snp	A:126 G:0
NZ_CP008706	454402	complex	GAAG:103 TGAA:3
NZ_CP008706	454416	complex	TTTAG:128 CTTAA:0
NZ_CP008706	454457	ins	TG:137 T:0
NZ_CP008706	456252	snp	G:134 C:2	CDS	-	979/2055	327/684	missense_variant c.979G>C p.Gly327Arg	ABUW_RS02175		M3 family metallopeptidase
NZ_CP008706	457270	snp	C:162 T:0
NZ_CP008706	460233	snp	T:127 C:0
NZ_CP008706	463893	snp	G:153 A:0
NZ_CP008706	464208	snp	G:115 T:0
NZ_CP008706	464231	complex	AA:77 G:0
NZ_CP008706	464237	complex	ATATT:77 TTATAA:0
NZ_CP008706	464303	snp	G:132 C:0
NZ_CP008706	466445	snp	C:146 A:0
NZ_CP008706	471945	snp	T:140 A:0
NZ_CP008706	472009	snp	G:142 A:0
NZ_CP008706	473876	snp	T:151 A:0
NZ_CP008706	473885	snp	A:148 G:0
NZ_CP008706	477095	snp	T:130 A:0
NZ_CP008706	479948	snp	A:182 T:0
NZ_CP008706	481150	del	C:139 CT:0
NZ_CP008706	481205	snp	A:141 G:0
NZ_CP008706	481555	complex	CATTC:111 TACTA:0
NZ_CP008706	484631	snp	G:136 A:0
NZ_CP008706	485752	snp	G:126 T:0
NZ_CP008706	485810	snp	G:66 T:0
NZ_CP008706	485850	complex	GTTGA:10 ATTGG:0
NZ_CP008706	492071	snp	G:36 T:0
NZ_CP008706	492665	snp	C:131 T:0
NZ_CP008706	492717	snp	G:146 C:0
NZ_CP008706	494595	snp	T:144 A:0
NZ_CP008706	494631	snp	T:158 C:0
NZ_CP008706	494641	snp	G:146 A:0
NZ_CP008706	494650	snp	T:143 C:0
NZ_CP008706	494655	snp	T:138 A:0
NZ_CP008706	501165	snp	A:146 G:0
NZ_CP008706	503154	snp	C:142 T:0
NZ_CP008706	503169	snp	A:143 G:0
NZ_CP008706	503185	complex	CA:131 T:0
NZ_CP008706	503200	snp	C:145 A:0
NZ_CP008706	503220	del	A:137 AAC:0
NZ_CP008706	505038	snp	A:148 T:0
NZ_CP008706	505105	snp	A:137 T:0
NZ_CP008706	505124	snp	G:131 A:0
NZ_CP008706	508841	del	C:64 CT:0
NZ_CP008706	511824	snp	G:138 T:0
NZ_CP008706	511874	snp	A:157 G:0
NZ_CP008706	515582	snp	T:114 C:0
NZ_CP008706	517942	complex	TAGTA:92 CAGTG:0
NZ_CP008706	517961	complex	CGAC:81 TGTA:0
NZ_CP008706	517984	snp	G:72 T:0
NZ_CP008706	518042	snp	G:25 T:0
NZ_CP008706	523778	complex	T:38 ATGTATGGAAAAG:0
NZ_CP008706	523794	ins	TA:38 T:0
NZ_CP008706	523803	snp	T:56 C:0
NZ_CP008706	523808	snp	G:69 T:0
NZ_CP008706	523842	complex	GAAT:87 AAAC:0
NZ_CP008706	523871	snp	T:111 G:0
NZ_CP008706	523924	snp	A:118 G:0
NZ_CP008706	526758	snp	T:46 C:0
NZ_CP008706	526772	snp	A:55 G:0
NZ_CP008706	526788	snp	A:69 C:0
NZ_CP008706	526818	snp	A:98 T:0
NZ_CP008706	526832	complex	CTTA:109 TTTC:0
NZ_CP008706	526854	snp	A:119 T:0
NZ_CP008706	526890	snp	T:126 A:0
NZ_CP008706	529789	snp	A:149 G:0
NZ_CP008706	529796	snp	T:149 G:0
NZ_CP008706	532642	snp	G:160 A:0
NZ_CP008706	533461	snp	C:143 T:0
NZ_CP008706	536676	snp	G:153 T:0
NZ_CP008706	538043	del	T:75 TA:0
NZ_CP008706	538068	del	G:72 GT:6
NZ_CP008706	542615	snp	T:142 G:2
NZ_CP008706	542731	complex	CGGT:159 TGGG:1
NZ_CP008706	542754	snp	C:164 T:0
NZ_CP008706	543376	ins	AT:129 A:0
NZ_CP008706	544444	complex	GAAA:136 CAAG:0
NZ_CP008706	544453	snp	G:142 A:0
NZ_CP008706	544578	snp	T:130 C:0
NZ_CP008706	545638	complex	TGAGA:128 CAGG:3
NZ_CP008706	545756	snp	C:149 G:0
NZ_CP008706	581083	del	T:55 TA:0
NZ_CP008706	581265	ins	AT:160 A:1
NZ_CP008706	581349	snp	T:154 C:0
NZ_CP008706	597216	del	C:144 CA:1
NZ_CP008706	600236	snp	A:182 C:4	CDS	+	2009/2076	670/691	missense_variant c.2009C>A p.Ala670Glu	ABUW_RS02950	znuD	zinc piracy TonB-dependent receptor ZnuD
NZ_CP008706	601844	snp	C:138 T:0
NZ_CP008706	601883	snp	C:144 G:0
NZ_CP008706	601891	snp	A:149 G:0
NZ_CP008706	601916	snp	G:148 T:0
NZ_CP008706	601986	snp	C:130 T:1
NZ_CP008706	603033	snp	C:81 T:0
NZ_CP008706	603040	ins	TA:66 T:0
NZ_CP008706	603052	snp	C:99 A:0
NZ_CP008706	603057	mnp	GA:100 AG:0
NZ_CP008706	603567	snp	G:91 A:1
NZ_CP008706	603583	snp	A:73 G:0
NZ_CP008706	603652	snp	T:51 C:0
NZ_CP008706	613407	snp	C:149 T:0
NZ_CP008706	614913	snp	A:152 T:0
NZ_CP008706	615515	complex	AGAT:40 GATA:0
NZ_CP008706	615526	snp	A:40 G:0
NZ_CP008706	615553	snp	G:40 A:0
NZ_CP008706	617832	snp	A:153 G:1
NZ_CP008706	619719	snp	C:140 T:0
NZ_CP008706	623327	snp	A:131 G:0
NZ_CP008706	629107	snp	G:118 A:0
NZ_CP008706	629126	snp	A:106 G:0
NZ_CP008706	629135	complex	TTTAT:98 CCCAC:0
NZ_CP008706	629144	complex	GTGAA:107 ATGAG:0
NZ_CP008706	629157	snp	T:120 C:0
NZ_CP008706	629186	complex	ACTTTGC:113 GCTGCGT:0
NZ_CP008706	629205	snp	G:138 C:0
NZ_CP008706	629916	snp	A:156 G:0
NZ_CP008706	629921	snp	T:159 A:0
NZ_CP008706	630154	snp	C:139 T:0
NZ_CP008706	633055	del	T:105 TA:1
NZ_CP008706	633625	del	C:98 CTA:0
NZ_CP008706	638788	snp	T:123 A:0
NZ_CP008706	638846	snp	T:124 C:0
NZ_CP008706	642239	ins	CT:80 C:0
NZ_CP008706	642262	complex	CGTGT:88 TGTG:0
NZ_CP008706	642280	snp	T:90 G:0
NZ_CP008706	642287	complex	GAGGGAGT:73 AAGGCAAC:0
NZ_CP008706	642339	complex	GGCG:95 AGAA:0
NZ_CP008706	642382	snp	A:95 G:0
NZ_CP008706	642388	snp	G:94 T:0
NZ_CP008706	644749	del	G:157 GA:0
NZ_CP008706	651054	snp	T:114 A:0
NZ_CP008706	651060	snp	C:114 A:0
NZ_CP008706	651076	snp	G:128 A:0
NZ_CP008706	652038	snp	T:133 C:0
NZ_CP008706	652043	snp	A:128 G:0
NZ_CP008706	654153	ins	TAA:115 T:0
NZ_CP008706	655317	snp	T:64 C:0
NZ_CP008706	655326	del	C:53 CTT:0
NZ_CP008706	655388	complex	CTTC:78 TTTTT:0
NZ_CP008706	655403	ins	TTAAAA:80 T:0
NZ_CP008706	657006	del	G:104 GT:0
NZ_CP008706	657017	complex	TTTG:115 CTTA:0
NZ_CP008706	661072	snp	C:127 A:0
NZ_CP008706	663677	snp	T:95 A:0
NZ_CP008706	663682	snp	A:95 G:0
NZ_CP008706	663704	snp	T:96 A:0
NZ_CP008706	663800	del	G:80 GA:0
NZ_CP008706	665960	snp	T:147 C:0
NZ_CP008706	665972	snp	C:150 T:0
NZ_CP008706	665986	snp	C:139 A:0
NZ_CP008706	669438	del	G:109 GT:0
NZ_CP008706	670410	snp	A:125 T:0
NZ_CP008706	671423	snp	A:87 G:0
NZ_CP008706	672207	snp	T:116 C:0
NZ_CP008706	673106	snp	T:146 G:0
NZ_CP008706	673133	snp	A:144 G:0
NZ_CP008706	673685	del	C:111 CT:0
NZ_CP008706	673701	snp	C:113 T:0
NZ_CP008706	673706	snp	G:115 A:0
NZ_CP008706	673797	snp	A:130 T:0
NZ_CP008706	675837	snp	C:26 T:0
NZ_CP008706	675909	snp	A:82 G:0
NZ_CP008706	676366	ins	TA:140 T:0
NZ_CP008706	676390	ins	CT:140 C:0
NZ_CP008706	680547	snp	T:117 C:5	CDS	-	736/3099	246/1032	missense_variant c.736G>A p.Ala246Thr	ABUW_RS03320		efflux RND transporter permease subunit
NZ_CP008706	686987	snp	T:131 A:0
NZ_CP008706	692032	snp	T:18 A:0
NZ_CP008706	695883	snp	A:132 G:0
NZ_CP008706	697662	snp	T:51 C:0
NZ_CP008706	698254	snp	T:167 A:0
NZ_CP008706	698349	snp	T:160 C:0
NZ_CP008706	698706	snp	G:101 A:0	tRNA	+			intragenic_variant n.698706A>G	ABUW_RS03410		tRNA-Asp
NZ_CP008706	698972	snp	A:96 G:0
NZ_CP008706	698991	snp	T:94 C:0
NZ_CP008706	699092	ins	TTTTTTCAAA:78 T:0
NZ_CP008706	699107	complex	CACG:101 TACA:0
NZ_CP008706	699149	snp	A:105 G:0
NZ_CP008706	699178	complex	G:92 TA:0
NZ_CP008706	699186	complex	TCTC:98 CCTT:0
NZ_CP008706	699200	snp	A:95 G:0
NZ_CP008706	699217	complex	G:76 AGATTTTATTACTTTA:0
NZ_CP008706	699277	snp	C:108 T:0
NZ_CP008706	699298	snp	T:114 C:0
NZ_CP008706	707125	complex	GCTTG:130 ATTGT:0
NZ_CP008706	707862	snp	T:135 C:0
NZ_CP008706	707976	snp	A:103 C:0
NZ_CP008706	708042	snp	C:106 T:0
NZ_CP008706	711599	snp	A:136 G:0
NZ_CP008706	714481	ins	GT:119 G:1
NZ_CP008706	714491	snp	A:151 G:0
NZ_CP008706	715274	snp	T:77 C:0
NZ_CP008706	715307	snp	G:86 A:0
NZ_CP008706	715356	snp	G:123 A:0
NZ_CP008706	716450	snp	T:84 C:0
NZ_CP008706	717709	snp	T:28 C:0
NZ_CP008706	717714	ins	TA:16 T:0
NZ_CP008706	720858	snp	A:127 G:0
NZ_CP008706	727685	ins	TA:90 T:0
NZ_CP008706	729268	complex	GAC:111 AAA:0
NZ_CP008706	729276	snp	C:116 G:2
NZ_CP008706	729318	snp	G:119 A:0
NZ_CP008706	731045	snp	A:149 G:0
NZ_CP008706	731139	snp	A:161 G:0
NZ_CP008706	731160	snp	A:161 T:0
NZ_CP008706	731213	complex	ATTA:136 GCTT:0
NZ_CP008706	731237	snp	T:146 C:0
NZ_CP008706	731323	snp	T:128 A:0
NZ_CP008706	731352	snp	C:124 T:0
NZ_CP008706	732085	snp	G:141 A:0
NZ_CP008706	732213	complex	GGCCG:149 AGCCA:0
NZ_CP008706	733297	snp	T:139 C:0
NZ_CP008706	734328	snp	T:130 A:0
NZ_CP008706	735467	complex	ATGTTGAGCT:95 GAGTTCGGCC:0
NZ_CP008706	738609	snp	C:106 A:0
NZ_CP008706	739549	snp	A:30 C:0
NZ_CP008706	740974	snp	T:57 G:0	CDS	-	159/609	53/202	missense_variant c.159C>A p.Ser53Arg	ABUW_RS03630		hypothetical protein
NZ_CP008706	741006	snp	T:69 C:0	CDS	-	127/609	43/202	missense_variant c.127G>A p.Val43Ile	ABUW_RS03630		hypothetical protein
NZ_CP008706	741051	snp	T:59 G:0	CDS	-	82/609	28/202	missense_variant c.82C>A p.His28Asn	ABUW_RS03630		hypothetical protein
NZ_CP008706	741093	snp	T:32 C:0	CDS	-	40/609	14/202	missense_variant c.40G>A p.Ala14Thr	ABUW_RS03630		hypothetical protein
NZ_CP008706	756038	snp	G:27 A:0
NZ_CP008706	756075	snp	T:48 G:0
NZ_CP008706	756141	snp	G:53 A:0
NZ_CP008706	756165	complex	GTG:39 ATA:0
NZ_CP008706	759081	snp	T:12 A:0
NZ_CP008706	759306	complex	ACATA:31 GTATT:0	CDS	+	212/468	71/155	missense_variant c.212_216delGTATTinsACATA p.Arg71His	ABUW_RS03785		hypothetical protein
NZ_CP008706	759554	complex	TCCA:81 ACCG:5	CDS	+	460/468	154/155	missense_variant c.460_463delACCGinsTCCA p.ThrAsp154SerAsn	ABUW_RS03790		putative metallopeptidase
NZ_CP008706	764731	snp	C:141 T:0
NZ_CP008706	764911	snp	A:137 G:0
NZ_CP008706	765289	snp	C:37 A:0
NZ_CP008706	765297	snp	A:29 T:0
NZ_CP008706	765316	snp	G:36 A:0
NZ_CP008706	765367	snp	C:79 T:0	CDS	+	4/756	2/251	missense_variant c.4T>C p.Ser2Pro	ABUW_RS03825		hypothetical protein
NZ_CP008706	765422	snp	A:108 C:0	CDS	+	59/756	20/251	missense_variant c.59C>A p.Ala20Asp	ABUW_RS03825		hypothetical protein
NZ_CP008706	765528	complex	GGGTTTA:109 TGGGTTG:0	CDS	+	165/756	55/251	missense_variant c.165_171delTGGGTTGinsGGGTTTA p.Asp55Glu	ABUW_RS03825		hypothetical protein
NZ_CP008706	766344	mnp	AA:86 CC:0	CDS	+	212/951	71/316	missense_variant c.212_213delCCinsAA p.Thr71Lys	ABUW_RS03830		major capsid protein
NZ_CP008706	766537	complex	ATTTGGGTCTGCA:86 GTTCGGTGCAGCC:0	CDS	+	405/951	135/316	missense_variant c.405_417delGTTCGGTGCAGCCinsATTTGGGTCTGCA p.Ala138Ser	ABUW_RS03830		major capsid protein
NZ_CP008706	767486	snp	T:98 C:0
NZ_CP008706	772467	snp	C:22 A:0
NZ_CP008706	772473	snp	T:26 C:0
NZ_CP008706	772545	snp	G:73 A:0	CDS	+	62/516	21/171	missense_variant c.62A>G p.Asp21Gly	ABUW_RS03885		hypothetical protein
NZ_CP008706	772556	snp	G:78 C:0	CDS	+	73/516	25/171	missense_variant c.73C>G p.Gln25Glu	ABUW_RS03885		hypothetical protein
NZ_CP008706	774307	snp	C:98 G:0
NZ_CP008706	774365	del	T:124 TA:0
NZ_CP008706	774473	snp	A:232 G:1	CDS	+	100/177	34/58	missense_variant c.100G>A p.Val34Ile	ABUW_RS19705		hypothetical protein
NZ_CP008706	774613	snp	A:212 G:3	CDS	+	55/324	19/107	missense_variant c.55G>A p.Val19Ile	ABUW_RS03900		DUF4236 domain-containing protein
NZ_CP008706	774742	snp	C:228 T:0	CDS	+	184/324	62/107	missense_variant c.184T>C p.Tyr62His	ABUW_RS03900		DUF4236 domain-containing protein
NZ_CP008706	774761	snp	G:192 C:0	CDS	+	203/324	68/107	missense_variant c.203C>G p.Pro68Arg	ABUW_RS03900		DUF4236 domain-containing protein
NZ_CP008706	774829	snp	A:117 T:1	CDS	+	271/324	91/107	missense_variant c.271T>A p.Cys91Ser	ABUW_RS03900		DUF4236 domain-containing protein
NZ_CP008706	774881	snp	A:36 G:2	CDS	+	323/324	108/107	splice_region_variant&stop_retained_variant c.323G>A p.Ter108Ter	ABUW_RS03900		DUF4236 domain-containing protein
NZ_CP008706	774887	complex	AAGGTG:24 TAAATT:1
NZ_CP008706	774901	complex	GGGTGCATTT:24 TGATAGGTTTA:1
NZ_CP008706	774927	snp	A:24 G:0	CDS	+	13/384	5/127	missense_variant c.13G>A p.Val5Ile	ABUW_RS03905		J517_1871 family lipoprotein
NZ_CP008706	776724	snp	G:35 A:0	CDS	+	14/1002	5/333	missense_variant c.14A>G p.Asp5Gly	ABUW_RS03925		KilA-N domain-containing protein
NZ_CP008706	776739	snp	A:53 G:0	CDS	+	29/1002	10/333	missense_variant c.29G>A p.Arg10His	ABUW_RS03925		KilA-N domain-containing protein
NZ_CP008706	776767	snp	T:53 A:0	CDS	+	57/1002	19/333	missense_variant c.57A>T p.Glu19Asp	ABUW_RS03925		KilA-N domain-containing protein
NZ_CP008706	776851	snp	A:36 T:1	CDS	+	141/1002	47/333	missense_variant c.141T>A p.Asp47Glu	ABUW_RS03925		KilA-N domain-containing protein
NZ_CP008706	777384	snp	A:266 G:0	CDS	+	674/1002	225/333	missense_variant c.674G>A p.Arg225Lys	ABUW_RS03925		KilA-N domain-containing protein
NZ_CP008706	777443	snp	A:271 C:4	CDS	+	733/1002	245/333	missense_variant c.733C>A p.Leu245Met	ABUW_RS03925		KilA-N domain-containing protein
NZ_CP008706	777524	snp	A:277 G:6	CDS	+	814/1002	272/333	missense_variant c.814G>A p.Val272Met	ABUW_RS03925		KilA-N domain-containing protein
NZ_CP008706	780485	snp	A:115 G:5	CDS	+	2035/4896	679/1631	missense_variant c.2035G>A p.Glu679Lys	ABUW_RS03935		tape measure protein
NZ_CP008706	781005	snp	A:138 T:0	CDS	+	2555/4896	852/1631	missense_variant c.2555T>A p.Val852Glu	ABUW_RS03935		tape measure protein
NZ_CP008706	781721	snp	A:144 G:0	CDS	+	3271/4896	1091/1631	missense_variant c.3271G>A p.Glu1091Lys	ABUW_RS03935		tape measure protein
NZ_CP008706	782891	snp	G:46 T:2	CDS	+	4441/4896	1481/1631	missense_variant c.4441T>G p.Ser1481Ala	ABUW_RS03935		tape measure protein
NZ_CP008706	783222	snp	C:21 A:1	CDS	+	4772/4896	1591/1631	missense_variant c.4772A>C p.Lys1591Thr	ABUW_RS03935		tape measure protein
NZ_CP008706	783252	snp	A:20 C:1	CDS	+	4802/4896	1601/1631	missense_variant c.4802C>A p.Thr1601Lys	ABUW_RS03935		tape measure protein
NZ_CP008706	783585	snp	A:46 G:0	CDS	+	190/399	64/132	missense_variant c.190G>A p.Val64Ile	ABUW_RS03940		hypothetical protein
NZ_CP008706	783626	complex	CATAGACCAAGGAA:46 GATTGATCAGGGAG:0	CDS	+	231/399	77/132	missense_variant c.231_244delGATTGATCAGGGAGinsCATAGACCAAGGAA p.Ala82Thr	ABUW_RS03940		hypothetical protein
NZ_CP008706	783655	complex	AATGCAAT:69 TATGTAAC:0	CDS	+	260/399	87/132	missense_variant c.260_267delTATGTAACinsAATGCAAT p.Leu87Gln	ABUW_RS03940		hypothetical protein
NZ_CP008706	784431	complex	TATT:17 CGTC:1	CDS	+	135/363	45/120	missense_variant c.135_138delCGTCinsTATT p.Val46Ile	ABUW_RS03950		hypothetical protein
NZ_CP008706	784747	mnp	TT:163 CC:1	CDS	+	96/3447	32/1148	missense_variant c.96_97delCCinsTT p.His33Tyr	ABUW_RS03955		host specificity factor TipJ family phage tail protein
NZ_CP008706	784780	complex	AACAAGT:104 CATAAGC:1	CDS	+	129/3447	43/1148	missense_variant c.129_135delCATAAGCinsAACAAGT p.Ile44Thr	ABUW_RS03955		host specificity factor TipJ family phage tail protein
NZ_CP008706	785453	complex	TCT:104 ACG:0	CDS	+	802/3447	268/1148	missense_variant c.802_804delACGinsTCT p.Thr268Ser	ABUW_RS03955		host specificity factor TipJ family phage tail protein
NZ_CP008706	787865	complex	TCGGTA:16 GCAGTG:0	CDS	+	3214/3447	1072/1148	missense_variant c.3214_3219delGCAGTGinsTCGGTA p.Ala1072Ser	ABUW_RS03955		host specificity factor TipJ family phage tail protein
NZ_CP008706	787934	complex	GGT:37 AAC:0	CDS	+	3283/3447	1095/1148	missense_variant c.3283_3285delAACinsGGT p.Asn1095Gly	ABUW_RS03955		host specificity factor TipJ family phage tail protein
NZ_CP008706	794044	snp	C:154 A:0
NZ_CP008706	794166	snp	C:144 G:0
NZ_CP008706	796963	ins	GA:125 G:0
NZ_CP008706	797000	mnp	GTAA:122 TGTC:0
NZ_CP008706	799394	snp	G:145 A:0
NZ_CP008706	800135	snp	C:131 T:0
NZ_CP008706	800206	snp	T:116 A:0
NZ_CP008706	801501	snp	A:147 C:0
NZ_CP008706	801619	snp	G:136 A:0
NZ_CP008706	801708	snp	C:118 T:0
NZ_CP008706	803309	snp	T:109 G:0
NZ_CP008706	803314	ins	ATT:90 A:0
NZ_CP008706	803337	snp	A:114 G:0
NZ_CP008706	803352	snp	A:115 T:0
NZ_CP008706	803359	ins	CT:94 C:0
NZ_CP008706	803370	snp	G:112 T:0
NZ_CP008706	803399	complex	AGT:117 GGC:0
NZ_CP008706	809496	snp	A:148 G:0
NZ_CP008706	809526	snp	T:131 C:0
NZ_CP008706	810414	snp	G:132 A:0
NZ_CP008706	810486	snp	T:112 G:0
NZ_CP008706	810515	snp	A:118 C:0
NZ_CP008706	811436	snp	G:32 A:0
NZ_CP008706	811444	snp	T:14 C:0
NZ_CP008706	816478	snp	C:138 A:0
NZ_CP008706	816494	snp	A:146 C:0
NZ_CP008706	816502	snp	A:148 C:0
NZ_CP008706	817218	snp	C:148 T:0
NZ_CP008706	819338	snp	C:146 A:0
NZ_CP008706	819404	snp	A:134 G:0
NZ_CP008706	819436	snp	C:134 A:0
NZ_CP008706	828228	snp	G:126 A:0
NZ_CP008706	833506	snp	G:148 T:0
NZ_CP008706	833542	snp	C:141 T:0
NZ_CP008706	835493	complex	TCTA:107 ACTG:0
NZ_CP008706	836628	snp	G:140 A:0
NZ_CP008706	838257	snp	T:112 G:0
NZ_CP008706	840739	snp	A:143 T:0
NZ_CP008706	840753	snp	A:144 G:0
NZ_CP008706	840827	complex	TTAAG:132 CTAAA:0
NZ_CP008706	843774	snp	G:134 A:1
NZ_CP008706	846024	ins	TA:114 T:0
NZ_CP008706	847673	snp	T:158 C:0
NZ_CP008706	847698	snp	G:154 A:0
NZ_CP008706	847884	snp	A:141 G:0
NZ_CP008706	847901	snp	A:147 T:0
NZ_CP008706	847914	snp	G:142 A:0
NZ_CP008706	847921	snp	T:146 C:0
NZ_CP008706	847945	snp	C:162 T:1
NZ_CP008706	847971	snp	G:149 T:0
NZ_CP008706	847982	snp	A:144 G:0
NZ_CP008706	848057	snp	A:152 G:0
NZ_CP008706	848102	snp	G:130 A:0
NZ_CP008706	856271	snp	T:152 C:0
NZ_CP008706	861955	snp	C:101 T:0
NZ_CP008706	861978	snp	G:106 C:0
NZ_CP008706	862065	snp	A:75 G:0
NZ_CP008706	862072	snp	T:81 C:0
NZ_CP008706	862077	snp	T:74 A:0
NZ_CP008706	865210	snp	C:145 T:0
NZ_CP008706	865268	complex	CCA:145 TCC:2
NZ_CP008706	865372	snp	C:144 T:0
NZ_CP008706	865397	snp	T:139 A:0
NZ_CP008706	865441	snp	A:139 G:0
NZ_CP008706	866960	snp	A:119 G:0
NZ_CP008706	867090	snp	A:116 G:0
NZ_CP008706	867235	ins	AT:86 A:0
NZ_CP008706	881498	snp	T:18 G:0
NZ_CP008706	881511	snp	T:47 G:0
NZ_CP008706	886107	snp	T:163 A:0
NZ_CP008706	886124	mnp	GT:138 AC:0
NZ_CP008706	886148	snp	G:146 A:0
NZ_CP008706	886653	snp	T:150 G:0
NZ_CP008706	886678	ins	GT:136 G:1
NZ_CP008706	886693	ins	AT:144 A:0
NZ_CP008706	892500	snp	C:135 A:0
NZ_CP008706	897899	snp	G:130 C:2	CDS	+	685/852	229/283	missense_variant c.685C>G p.Arg229Gly	ABUW_RS04415	folP	dihydropteroate synthase
NZ_CP008706	898078	snp	A:155 G:0
NZ_CP008706	898091	mnp	CA:142 TG:0
NZ_CP008706	898182	snp	C:126 A:0
NZ_CP008706	899110	snp	C:131 A:0
NZ_CP008706	900987	complex	TAG:47 A:0
NZ_CP008706	900992	snp	T:48 A:0
NZ_CP008706	901002	complex	GCTGAGGTAA:48 ACATAGTAG:0
NZ_CP008706	901022	complex	GGC:68 AGT:0
NZ_CP008706	901287	snp	A:138 G:0
NZ_CP008706	901329	snp	A:138 G:0
NZ_CP008706	901346	complex	GTCG:138 ATCA:0
NZ_CP008706	901368	snp	G:140 A:0
NZ_CP008706	902270	snp	G:141 A:0
NZ_CP008706	902287	complex	CGC:140 GGA:0
NZ_CP008706	903172	complex	CCT:103 TC:0
NZ_CP008706	905291	snp	G:157 A:0
NZ_CP008706	905311	snp	C:163 G:0
NZ_CP008706	905317	snp	A:159 G:0
NZ_CP008706	905427	snp	G:157 T:0
NZ_CP008706	910737	snp	T:140 G:0
NZ_CP008706	910744	snp	G:141 T:0
NZ_CP008706	910847	snp	A:147 G:0
NZ_CP008706	912632	del	C:86 CTA:0
NZ_CP008706	912695	snp	G:101 A:0
NZ_CP008706	912710	snp	T:96 G:0
NZ_CP008706	912725	snp	T:91 C:0
NZ_CP008706	912794	snp	A:107 G:0
NZ_CP008706	913236	snp	T:129 C:4	CDS	+	380/10089	127/3362	missense_variant c.380C>T p.Ala127Val	ABUW_RS04495		Ig-like domain-containing protein
NZ_CP008706	923008	snp	T:133 G:0
NZ_CP008706	925294	snp	A:90 T:0
NZ_CP008706	928016	complex	AGG:130 GGT:0
NZ_CP008706	928185	mnp	GG:124 AA:0
NZ_CP008706	933094	mnp	GA:140 AG:0
NZ_CP008706	933112	snp	C:132 A:0
NZ_CP008706	933119	snp	G:139 A:0
NZ_CP008706	933165	snp	A:149 G:0
NZ_CP008706	933176	snp	G:152 A:0
NZ_CP008706	933189	snp	A:146 T:0
NZ_CP008706	934420	snp	G:156 A:1
NZ_CP008706	934432	snp	G:145 A:0
NZ_CP008706	937472	snp	T:104 A:0
NZ_CP008706	938152	snp	T:122 G:0
NZ_CP008706	938335	snp	A:118 G:0
NZ_CP008706	938340	del	C:102 CT:0
NZ_CP008706	938360	snp	G:118 A:0
NZ_CP008706	938365	del	T:97 TA:0
NZ_CP008706	938381	complex	TTCCC:105 CTCCT:0
NZ_CP008706	939079	snp	A:111 C:0
NZ_CP008706	939106	snp	T:121 C:0
NZ_CP008706	939147	snp	T:129 A:0
NZ_CP008706	939188	snp	G:143 A:0
NZ_CP008706	939306	snp	A:129 T:0
NZ_CP008706	939337	ins	AT:115 A:0
NZ_CP008706	939378	snp	G:112 C:0
NZ_CP008706	943525	complex	ACTTTGTTG:17 TAAGTTTTC:0
NZ_CP008706	943537	ins	TG:16 T:0
NZ_CP008706	945791	snp	C:13 A:0
NZ_CP008706	945802	snp	T:21 C:0
NZ_CP008706	945828	snp	A:48 T:0
NZ_CP008706	945840	snp	A:57 G:0
NZ_CP008706	946197	mnp	CG:207 GC:0
NZ_CP008706	946347	snp	C:143 T:0
NZ_CP008706	946957	mnp	TC:20 GT:0
NZ_CP008706	946968	ins	AC:25 A:0
NZ_CP008706	947002	snp	T:51 C:0
NZ_CP008706	948464	snp	C:125 A:0
NZ_CP008706	948480	mnp	TGG:114 CAA:0
NZ_CP008706	948525	snp	A:136 G:0
NZ_CP008706	950446	complex	GTATT:123 ATGTA:0
NZ_CP008706	950634	snp	G:144 A:0
NZ_CP008706	950642	ins	TA:130 T:0
NZ_CP008706	953109	snp	A:132 T:0
NZ_CP008706	953137	snp	G:135 A:0
NZ_CP008706	953949	complex	GTCG:119 ATCT:0
NZ_CP008706	953959	complex	ATGAGT:110 GTGAAG:0
NZ_CP008706	954480	complex	GCG:129 ACT:0
NZ_CP008706	959241	ins	TA:131 T:0
NZ_CP008706	959264	snp	C:145 G:0
NZ_CP008706	959309	snp	A:152 G:0
NZ_CP008706	963528	snp	C:34 A:0
NZ_CP008706	964895	snp	G:137 A:0
NZ_CP008706	964919	snp	A:144 G:0
NZ_CP008706	964983	snp	A:139 G:0
NZ_CP008706	965931	snp	A:102 G:0
NZ_CP008706	965936	complex	AAT:92 GTTA:0
NZ_CP008706	966032	complex	AC:88 CT:0
NZ_CP008706	966094	snp	C:109 G:0
NZ_CP008706	966141	snp	T:98 G:0
NZ_CP008706	966192	snp	A:103 T:0
NZ_CP008706	968114	snp	G:117 C:0
NZ_CP008706	968149	snp	A:117 T:0
NZ_CP008706	975190	snp	A:154 G:0
NZ_CP008706	975242	snp	G:134 A:0
NZ_CP008706	975251	snp	A:131 G:0
NZ_CP008706	978611	snp	C:146 T:0
NZ_CP008706	980214	snp	G:136 T:0
NZ_CP008706	980262	snp	C:118 T:0
NZ_CP008706	981566	snp	C:111 T:0
NZ_CP008706	982970	snp	A:122 G:0
NZ_CP008706	983489	snp	T:142 C:0
NZ_CP008706	986569	snp	A:141 G:0
NZ_CP008706	992012	del	C:68 CA:0
NZ_CP008706	995415	complex	TA:139 CG:0	CDS	+	305/699	102/232	missense_variant c.305_306delCGinsTA p.Ser102Leu	ABUW_RS04820	hda	DnaA regulatory inactivator Hda
NZ_CP008706	996066	snp	C:107 A:0
NZ_CP008706	1000440	snp	T:43 G:5
NZ_CP008706	1000492	ins	TA:72 T:0
NZ_CP008706	1000497	mnp	CA:91 TT:0
NZ_CP008706	1000512	snp	A:111 G:0
NZ_CP008706	1004194	snp	G:83 T:0
NZ_CP008706	1004210	snp	T:66 G:0
NZ_CP008706	1009196	snp	C:151 T:0
NZ_CP008706	1009283	snp	T:146 A:0
NZ_CP008706	1009295	snp	T:144 C:0
NZ_CP008706	1010832	del	T:99 TA:0
NZ_CP008706	1012519	snp	T:129 C:0
NZ_CP008706	1013935	snp	T:128 C:0
NZ_CP008706	1018109	complex	GAA:137 AAG:0
NZ_CP008706	1019385	snp	C:109 T:0
NZ_CP008706	1019402	snp	C:117 A:0
NZ_CP008706	1019447	snp	A:136 G:0
NZ_CP008706	1019462	snp	G:145 A:0
NZ_CP008706	1019678	snp	G:118 C:0
NZ_CP008706	1021551	snp	T:117 G:0
NZ_CP008706	1021559	complex	AA:103 TAT:0
NZ_CP008706	1021582	snp	A:112 T:0
NZ_CP008706	1021598	snp	T:108 G:0
NZ_CP008706	1021607	snp	T:106 C:0
NZ_CP008706	1021612	ins	TG:93 T:0
NZ_CP008706	1022208	snp	G:110 A:0
NZ_CP008706	1022246	snp	G:98 A:0
NZ_CP008706	1022268	del	T:95 TA:0
NZ_CP008706	1023480	snp	G:129 A:0
NZ_CP008706	1023493	snp	G:119 A:0
NZ_CP008706	1023501	snp	C:125 T:1
NZ_CP008706	1023523	ins	TA:105 T:1
NZ_CP008706	1024710	snp	A:122 C:0
NZ_CP008706	1027363	snp	G:110 A:0
NZ_CP008706	1027393	complex	ATC:108 GTT:0
NZ_CP008706	1027417	snp	T:109 C:0
NZ_CP008706	1031286	snp	C:140 T:0
NZ_CP008706	1031303	snp	G:142 A:0
NZ_CP008706	1035724	snp	C:129 G:0
NZ_CP008706	1035764	snp	G:124 A:0
NZ_CP008706	1035806	snp	T:124 G:0
NZ_CP008706	1035824	snp	T:127 C:0
NZ_CP008706	1036271	snp	A:124 C:0
NZ_CP008706	1038060	snp	T:108 A:0
NZ_CP008706	1038134	snp	G:106 A:0
NZ_CP008706	1038167	snp	C:101 T:0
NZ_CP008706	1039646	snp	T:121 G:0
NZ_CP008706	1039666	snp	A:119 G:0
NZ_CP008706	1040151	snp	C:133 T:0
NZ_CP008706	1042160	snp	A:130 C:1
NZ_CP008706	1047543	snp	T:122 C:0
NZ_CP008706	1047708	snp	T:131 C:0
NZ_CP008706	1047727	snp	G:127 A:0
NZ_CP008706	1048587	snp	G:111 A:0
NZ_CP008706	1048618	snp	C:118 T:0
NZ_CP008706	1048624	ins	AT:93 A:1
NZ_CP008706	1049929	snp	A:127 G:0
NZ_CP008706	1049942	snp	C:130 G:0
NZ_CP008706	1049953	snp	C:122 T:0
NZ_CP008706	1049968	mnp	AGT:113 GAA:0
NZ_CP008706	1050039	snp	T:110 C:0
NZ_CP008706	1050044	snp	A:113 T:0
NZ_CP008706	1050509	snp	T:77 C:0
NZ_CP008706	1050516	ins	CT:61 C:0
NZ_CP008706	1051844	snp	G:97 T:0
NZ_CP008706	1053680	snp	G:122 A:0
NZ_CP008706	1053686	del	G:107 GA:0
NZ_CP008706	1053741	del	G:98 GTAAAA:0
NZ_CP008706	1053794	snp	A:132 C:0
NZ_CP008706	1057482	snp	A:129 G:0
NZ_CP008706	1060210	snp	C:128 T:0
NZ_CP008706	1060242	snp	A:107 G:0
NZ_CP008706	1061798	snp	T:146 C:0
NZ_CP008706	1066168	snp	G:136 A:0
NZ_CP008706	1066178	snp	A:136 G:0
NZ_CP008706	1068455	snp	G:129 A:0
NZ_CP008706	1069288	snp	A:109 G:0
NZ_CP008706	1069386	snp	G:122 A:0
NZ_CP008706	1079046	del	T:96 TA:0
NZ_CP008706	1084646	snp	T:110 C:0
NZ_CP008706	1087051	snp	C:91 T:0
NZ_CP008706	1089396	snp	A:138 T:0
NZ_CP008706	1089422	complex	TTA:137 ATT:0
NZ_CP008706	1089445	snp	G:142 A:0
NZ_CP008706	1089460	snp	T:146 G:0
NZ_CP008706	1089496	snp	T:146 C:0
NZ_CP008706	1089858	snp	G:113 A:0
NZ_CP008706	1089885	snp	G:112 T:0
NZ_CP008706	1089904	snp	T:111 A:3
NZ_CP008706	1091926	snp	A:138 G:0
NZ_CP008706	1091951	snp	G:127 A:0
NZ_CP008706	1095430	ins	CT:119 C:1
NZ_CP008706	1098312	complex	TTCAT:99 ATGAA:0
NZ_CP008706	1100951	snp	A:118 T:3	CDS	-	14/1464	5/487	missense_variant c.14A>T p.Glu5Val	ABUW_RS05325		CYTH and CHAD domain-containing protein
NZ_CP008706	1101411	complex	CAGCCA:64 ACAACCG:0	CDS	+	282/384	94/127	frameshift_variant&missense_variant c.282_288delACAACCGinsCAGCCA p.Lys94fs	ABUW_RS05330		DUF962 domain-containing protein
NZ_CP008706	1116663	snp	A:128 G:0
NZ_CP008706	1116682	snp	G:138 A:0
NZ_CP008706	1116701	snp	C:135 T:0
NZ_CP008706	1119665	del	C:49 CT:0
NZ_CP008706	1119686	mnp	AA:55 TG:0
NZ_CP008706	1120791	snp	C:134 T:0
NZ_CP008706	1120816	snp	T:135 C:0
NZ_CP008706	1123912	del	C:67 CT:0
NZ_CP008706	1124411	snp	A:135 G:0
NZ_CP008706	1125148	complex	AA:123 CT:0
NZ_CP008706	1125171	del	G:118 GT:0
NZ_CP008706	1125189	snp	G:141 A:0
NZ_CP008706	1129449	ins	AT:113 A:0
NZ_CP008706	1129496	complex	TTTG:100 ACTA:0
NZ_CP008706	1130977	snp	G:122 T:0
NZ_CP008706	1130982	snp	G:119 A:0
NZ_CP008706	1131007	del	C:122 CT:0
NZ_CP008706	1131021	snp	C:132 T:0
NZ_CP008706	1131029	snp	A:128 C:0
NZ_CP008706	1131046	snp	C:117 T:0
NZ_CP008706	1133479	snp	A:132 G:0
NZ_CP008706	1134930	snp	A:127 G:0
NZ_CP008706	1134949	complex	TGACAGA:115 AGGCAGG:0
NZ_CP008706	1135113	snp	T:90 C:0
NZ_CP008706	1135128	complex	GAACA:86 AAACG:0
NZ_CP008706	1135146	snp	C:85 T:0
NZ_CP008706	1135162	snp	T:89 G:0
NZ_CP008706	1135173	snp	G:89 A:0
NZ_CP008706	1135191	snp	T:91 A:0
NZ_CP008706	1135205	snp	C:90 G:0
NZ_CP008706	1140216	snp	T:124 G:0
NZ_CP008706	1140299	snp	G:116 A:0
NZ_CP008706	1141350	snp	G:94 A:0
NZ_CP008706	1141355	complex	AC:91 GT:0
NZ_CP008706	1141368	complex	AG:95 GA:0
NZ_CP008706	1141385	complex	TGCCC:86 CGACA:0
NZ_CP008706	1141395	snp	T:95 C:0
NZ_CP008706	1141403	snp	A:104 G:0
NZ_CP008706	1143790	snp	T:98 G:1
NZ_CP008706	1148434	complex	GAAT:124 TAAG:0
NZ_CP008706	1148461	snp	A:135 G:0
NZ_CP008706	1149077	snp	G:107 C:0
NZ_CP008706	1150825	snp	A:132 T:0
NZ_CP008706	1150841	snp	C:131 T:0
NZ_CP008706	1150931	snp	G:132 T:1
NZ_CP008706	1154176	snp	T:121 C:0
NZ_CP008706	1154182	snp	C:127 T:0
NZ_CP008706	1154193	snp	G:135 A:0
NZ_CP008706	1154206	complex	AAAA:131 TATT:0
NZ_CP008706	1159692	snp	C:139 T:0
NZ_CP008706	1168982	complex	ATAAA:23 GTAAT:0	CDS	+		1/101	start_lost c.-3_2delGTAATinsATAAA p.Met1?	ABUW_RS05590		carbon starvation CstA family protein
NZ_CP008706	1169296	complex	CCTTGATATTTG:40 GATTAATAGTCA:0
NZ_CP008706	1169314	complex	TAAAG:41 GAA:0
NZ_CP008706	1169330	snp	G:60 A:0
NZ_CP008706	1169347	complex	ACTTTTTGGG:63 TCTTTTTTGGA:0
NZ_CP008706	1169377	snp	C:88 T:0
NZ_CP008706	1169404	complex	ACTGGT:67 GATGGC:0
NZ_CP008706	1169443	snp	G:92 T:0
NZ_CP008706	1169455	mnp	CT:92 TC:0
NZ_CP008706	1169461	snp	C:94 T:0	tRNA	+			intragenic_variant n.1169461T>C	ABUW_RS05600		tRNA-Val
NZ_CP008706	1169527	snp	G:76 A:0	tRNA	+			intragenic_variant n.1169527A>G	ABUW_RS05600		tRNA-Val
NZ_CP008706	1169547	snp	C:61 A:0
NZ_CP008706	1169561	complex	CG:44 AA:0
NZ_CP008706	1169568	snp	T:44 C:0
NZ_CP008706	1169575	ins	TA:34 T:0
NZ_CP008706	1169778	snp	G:25 A:0
NZ_CP008706	1169860	snp	T:83 G:0
NZ_CP008706	1169866	snp	T:90 C:0
NZ_CP008706	1169878	snp	A:96 G:0
NZ_CP008706	1169932	snp	T:115 G:0
NZ_CP008706	1169958	snp	G:124 A:0
NZ_CP008706	1169974	del	T:115 TA:0
NZ_CP008706	1176282	mnp	CT:19 TA:0
NZ_CP008706	1176290	snp	C:27 T:0
NZ_CP008706	1177550	snp	T:122 A:0
NZ_CP008706	1178984	snp	T:138 A:0
NZ_CP008706	1182108	snp	A:122 G:0
NZ_CP008706	1182134	snp	T:123 C:0
NZ_CP008706	1183451	snp	T:134 C:0
NZ_CP008706	1183501	snp	C:112 T:0
NZ_CP008706	1185129	snp	A:124 G:0
NZ_CP008706	1185134	snp	T:124 C:0
NZ_CP008706	1185202	snp	A:108 T:0
NZ_CP008706	1186179	snp	A:83 G:0
NZ_CP008706	1186188	snp	A:80 G:0
NZ_CP008706	1186193	snp	T:76 G:0
NZ_CP008706	1186200	complex	GTCTTTAAG:62 AGTTTAAA:0
NZ_CP008706	1186410	snp	A:17 T:0
NZ_CP008706	1186414	del	A:13 AG:0
NZ_CP008706	1186740	snp	C:17 T:0
NZ_CP008706	1186769	snp	T:37 C:0
NZ_CP008706	1186811	snp	G:73 A:0
NZ_CP008706	1186824	ins	TC:75 T:0
NZ_CP008706	1187421	snp	T:37 A:0
NZ_CP008706	1189765	snp	A:15 C:0
NZ_CP008706	1189877	complex	TCGGTTTTAGCAGACCGTG:74 CCGGCTTTGACAGGCTGA:0
NZ_CP008706	1190024	complex	CT:69 TC:0
NZ_CP008706	1190032	complex	TTC:67 CTT:2
NZ_CP008706	1190908	complex	TTGC:96 GCGT:0
NZ_CP008706	1190919	snp	G:112 A:0
NZ_CP008706	1190941	ins	AG:94 A:0
NZ_CP008706	1190948	del	G:103 GCA:0
NZ_CP008706	1191043	snp	G:101 A:0
NZ_CP008706	1192217	snp	T:137 C:0
NZ_CP008706	1192258	ins	TG:135 T:0
NZ_CP008706	1193351	snp	C:97 T:0
NZ_CP008706	1193366	snp	A:100 T:0
NZ_CP008706	1193438	snp	A:116 C:0
NZ_CP008706	1193457	ins	TA:115 T:0
NZ_CP008706	1195016	snp	G:151 A:0
NZ_CP008706	1195027	del	G:149 GA:0
NZ_CP008706	1195040	snp	G:146 C:0
NZ_CP008706	1195049	complex	TC:133 CA:0
NZ_CP008706	1195082	snp	T:142 G:0
NZ_CP008706	1195098	snp	G:140 A:0
NZ_CP008706	1195106	snp	T:140 A:0
NZ_CP008706	1195113	snp	A:139 G:0
NZ_CP008706	1195120	snp	T:131 C:0
NZ_CP008706	1195136	snp	A:133 T:0
NZ_CP008706	1195254	del	A:108 ATTAT:0
NZ_CP008706	1195276	complex	AATGAAA:120 GATAAAG:0
NZ_CP008706	1195318	snp	T:105 C:0
NZ_CP008706	1197231	snp	A:136 G:0
NZ_CP008706	1197236	complex	CGAGA:130 TGAGT:0
NZ_CP008706	1199335	snp	C:140 T:1
NZ_CP008706	1199565	snp	C:113 T:0
NZ_CP008706	1199619	snp	G:120 A:0
NZ_CP008706	1199767	ins	AG:123 A:0
NZ_CP008706	1199831	snp	T:145 C:0
NZ_CP008706	1199885	snp	C:143 T:0
NZ_CP008706	1203600	snp	G:102 C:0
NZ_CP008706	1205980	ins	TA:55 T:0
NZ_CP008706	1206000	ins	GT:55 G:0
NZ_CP008706	1210414	snp	T:125 G:0
NZ_CP008706	1210444	snp	T:131 C:0
NZ_CP008706	1214305	del	A:120 AT:0
NZ_CP008706	1217731	snp	C:133 T:0
NZ_CP008706	1219331	snp	C:108 T:0
NZ_CP008706	1220597	snp	A:128 T:0
NZ_CP008706	1220686	snp	C:128 T:0
NZ_CP008706	1222013	snp	T:124 C:0
NZ_CP008706	1222176	snp	G:102 A:0
NZ_CP008706	1224249	ins	AT:102 A:0
NZ_CP008706	1227478	complex	TTT:121 CTG:0	CDS	-	432/1152	144/383	missense_variant c.430_432delCAGinsAAA p.Gln144Lys	ABUW_RS05830		extended-spectrum class C beta-lactamase ADC-11
NZ_CP008706	1227982	snp	G:61 A:0
NZ_CP008706	1227997	complex	ATT:69 TC:0
NZ_CP008706	1230381	snp	T:123 A:0
NZ_CP008706	1236383	snp	T:129 C:0
NZ_CP008706	1236426	del	G:130 GA:0
NZ_CP008706	1236506	snp	T:121 G:0
NZ_CP008706	1242204	complex	GCCAT:102 AACATG:0
NZ_CP008706	1242228	snp	T:115 C:0
NZ_CP008706	1242241	complex	TATTAAGGG:94 ATTCAGGA:0
NZ_CP008706	1242256	snp	C:118 T:0
NZ_CP008706	1242267	snp	A:121 T:0
NZ_CP008706	1242281	complex	GACGGCTGA:119 TACGACTGG:0
NZ_CP008706	1242914	complex	AAGTGACTAAAAAG:31 GAGTAGTTGGAATA:0
NZ_CP008706	1242932	complex	CCATATTG:31 TCACATTC:0
NZ_CP008706	1242943	del	C:28 CTCA:0
NZ_CP008706	1242952	ins	TAC:32 T:0
NZ_CP008706	1242960	snp	G:40 A:0
NZ_CP008706	1242986	complex	CCGT:57 TCGC:0
NZ_CP008706	1243046	snp	C:75 T:0
NZ_CP008706	1243066	snp	G:90 C:0
NZ_CP008706	1243075	complex	GAG:96 AAA:0
NZ_CP008706	1243084	snp	C:108 T:0
NZ_CP008706	1243104	snp	C:115 G:0
NZ_CP008706	1243110	snp	T:116 A:0
NZ_CP008706	1243138	ins	TA:111 T:0
NZ_CP008706	1246545	snp	G:119 A:0
NZ_CP008706	1246885	snp	G:132 A:0
NZ_CP008706	1247012	snp	T:119 C:0
NZ_CP008706	1251743	snp	C:120 T:0
NZ_CP008706	1251769	ins	TA:110 T:0
NZ_CP008706	1251846	snp	G:106 A:0
NZ_CP008706	1253078	del	T:63 TA:0
NZ_CP008706	1256072	snp	C:95 T:0
NZ_CP008706	1259731	snp	T:112 A:0
NZ_CP008706	1262844	snp	T:112 C:0
NZ_CP008706	1269831	snp	A:128 G:0
NZ_CP008706	1272601	snp	G:99 A:0
NZ_CP008706	1272611	snp	A:92 G:0
NZ_CP008706	1272701	snp	T:80 C:0
NZ_CP008706	1272746	snp	C:96 T:0
NZ_CP008706	1272770	snp	A:99 T:0
NZ_CP008706	1272820	snp	C:106 T:0
NZ_CP008706	1275708	snp	G:127 A:0
NZ_CP008706	1275786	snp	C:114 G:0
NZ_CP008706	1275817	snp	T:106 A:0
NZ_CP008706	1275841	snp	A:98 G:0
NZ_CP008706	1275853	complex	TGATC:88 CGTTT:0
NZ_CP008706	1275885	snp	T:66 A:0
NZ_CP008706	1275910	complex	CA:49 TG:0
NZ_CP008706	1275916	ins	AAAT:44 A:0
NZ_CP008706	1278224	snp	G:103 A:0
NZ_CP008706	1278270	snp	C:107 T:0
NZ_CP008706	1280667	snp	G:114 C:0
NZ_CP008706	1280712	ins	GT:99 G:0
NZ_CP008706	1281590	snp	G:115 A:0
NZ_CP008706	1282733	snp	C:78 A:0
NZ_CP008706	1283278	snp	G:113 C:0
NZ_CP008706	1283296	snp	T:103 A:0
NZ_CP008706	1283333	snp	T:90 G:0
NZ_CP008706	1283338	snp	A:88 G:0
NZ_CP008706	1283351	complex	ACAGC:77 CTGT:0
NZ_CP008706	1283367	complex	GGAGGA:79 TAGGGC:0
NZ_CP008706	1283412	snp	G:87 T:0
NZ_CP008706	1283417	complex	TCG:87 ACA:0
NZ_CP008706	1283434	snp	C:92 T:0
NZ_CP008706	1283451	snp	A:95 G:0
NZ_CP008706	1283498	mnp	GT:104 AA:0
NZ_CP008706	1283506	snp	A:108 G:0
NZ_CP008706	1283599	snp	G:105 C:0
NZ_CP008706	1283648	snp	A:117 G:0
NZ_CP008706	1283672	snp	T:120 G:0
NZ_CP008706	1283714	snp	G:137 T:0
NZ_CP008706	1284590	snp	T:103 G:0
NZ_CP008706	1284601	snp	T:109 A:0
NZ_CP008706	1305027	complex	AAATC:10 GAATT:0
NZ_CP008706	1305263	snp	C:85 T:0
NZ_CP008706	1305273	snp	A:83 G:0
NZ_CP008706	1305293	snp	C:73 T:0
NZ_CP008706	1305332	mnp	TG:36 GT:0
NZ_CP008706	1305338	snp	T:35 A:0
NZ_CP008706	1305349	del	C:19 CT:0
NZ_CP008706	1306617	snp	T:239 C:0
NZ_CP008706	1307033	snp	A:190 G:0
NZ_CP008706	1307096	snp	G:207 T:0
NZ_CP008706	1307263	snp	C:199 T:0
NZ_CP008706	1307284	snp	C:193 T:0
NZ_CP008706	1308133	del	G:87 GT:7
NZ_CP008706	1309234	snp	G:123 A:0
NZ_CP008706	1311356	snp	T:128 C:5	CDS	+	215/1452	72/483	missense_variant c.215C>T p.Ser72Leu	ABUW_RS06305		DUF4055 domain-containing protein
NZ_CP008706	1322791	snp	G:150 T:0
NZ_CP008706	1322824	snp	T:165 C:0
NZ_CP008706	1322831	complex	GC:155 TG:0
NZ_CP008706	1322840	snp	A:156 C:0
NZ_CP008706	1322845	snp	G:152 A:2
NZ_CP008706	1322857	snp	C:152 T:2
NZ_CP008706	1322863	snp	G:148 T:2
NZ_CP008706	1322962	snp	C:19 T:0
NZ_CP008706	1326463	snp	T:13 C:0
NZ_CP008706	1330112	snp	C:35 A:0	CDS	+	3624/4308	1208/1435	missense_variant c.3624A>C p.Glu1208Asp	ABUW_RS06420		tape measure protein
NZ_CP008706	1330730	complex	CGCA:12 TGGT:1	CDS	+	4242/4308	1414/1435	missense_variant c.4242_4245delTGGTinsCGCA p.Gly1415Ala	ABUW_RS06420		tape measure protein
NZ_CP008706	1333991	complex	CAT:88 TAC:1	CDS	+	93/507	31/168	missense_variant c.93_95delTACinsCAT p.Thr32Ile	ABUW_RS06445		DUF1833 family protein
NZ_CP008706	1337066	complex	GCCGGGTTCA:62 CGCTGGATCT:0	CDS	+	2310/3447	770/1148	missense_variant c.2310_2319delCGCTGGATCTinsGCCGGGTTCA p.Ala771Pro	ABUW_RS06455		host specificity factor TipJ family phage tail protein
NZ_CP008706	1340717	snp	A:74 G:0
NZ_CP008706	1342473	snp	C:107 A:0
NZ_CP008706	1351363	snp	T:115 C:0
NZ_CP008706	1352441	snp	A:134 C:0
NZ_CP008706	1353393	snp	A:99 T:0
NZ_CP008706	1355643	snp	T:119 C:0
NZ_CP008706	1355670	snp	G:117 A:0
NZ_CP008706	1356083	snp	A:129 G:0
NZ_CP008706	1356188	snp	G:131 A:0
NZ_CP008706	1356200	snp	A:132 G:0
NZ_CP008706	1356258	snp	A:136 T:0
NZ_CP008706	1359448	snp	A:129 G:0
NZ_CP008706	1359519	complex	GCGGA:116 ATGGAG:0
NZ_CP008706	1359529	snp	T:120 G:0
NZ_CP008706	1359626	snp	A:100 C:0
NZ_CP008706	1359655	snp	A:95 T:0
NZ_CP008706	1360557	snp	A:27 T:0
NZ_CP008706	1363483	snp	C:132 G:0
NZ_CP008706	1363706	complex	TACA:94 GACG:0
NZ_CP008706	1363717	snp	C:94 T:0
NZ_CP008706	1365976	complex	TATTA:97 CATTT:0
NZ_CP008706	1368094	snp	A:108 G:0
NZ_CP008706	1368107	del	A:99 AT:0
NZ_CP008706	1368390	snp	T:105 C:0
NZ_CP008706	1372205	snp	A:98 C:0	CDS	-	145/2397	49/798	missense_variant c.145G>T p.Ala49Ser	ABUW_RS06625	mrcB	penicillin-binding protein 1B
NZ_CP008706	1373773	snp	A:16 C:0
NZ_CP008706	1373790	del	C:15 CA:0
NZ_CP008706	1373822	snp	C:16 T:0
NZ_CP008706	1373864	complex	CTATAACTTAT:16 TAGTGATATAG:0
NZ_CP008706	1374926	snp	T:133 G:0
NZ_CP008706	1374941	snp	A:120 G:0
NZ_CP008706	1376783	snp	G:120 A:0
NZ_CP008706	1378122	ins	CT:94 C:1
NZ_CP008706	1379075	snp	G:99 A:0
NZ_CP008706	1379092	snp	A:101 G:0
NZ_CP008706	1379102	snp	A:106 T:1
NZ_CP008706	1380421	ins	TA:106 T:1
NZ_CP008706	1380449	complex	AACG:120 CACT:0
NZ_CP008706	1380464	snp	C:132 T:0
NZ_CP008706	1382734	snp	G:146 A:0
NZ_CP008706	1384932	del	A:71 AATTCGATCTCACAACAAATATG:0
NZ_CP008706	1385988	complex	AGTAGAT:64 GGTGCAG:0
NZ_CP008706	1386000	snp	T:68 C:0
NZ_CP008706	1386005	complex	GAGT:68 AAGTG:0
NZ_CP008706	1386021	snp	G:84 A:0
NZ_CP008706	1386032	mnp	GC:77 AT:0
NZ_CP008706	1386056	snp	C:83 A:0
NZ_CP008706	1386061	snp	C:86 T:0
NZ_CP008706	1386108	snp	A:88 G:0
NZ_CP008706	1386855	ins	AT:104 A:0
NZ_CP008706	1389328	snp	G:92 C:0
NZ_CP008706	1390677	snp	A:120 T:0
NZ_CP008706	1392424	ins	TA:70 T:0
NZ_CP008706	1392440	mnp	AA:82 TT:0
NZ_CP008706	1392961	snp	G:140 A:0
NZ_CP008706	1442022	snp	A:130 T:0
NZ_CP008706	1443596	complex	AGATA:148 GGATG:0
NZ_CP008706	1443640	mnp	TA:160 CG:0
NZ_CP008706	1443677	del	G:150 GA:0
NZ_CP008706	1447693	complex	CT:110 TC:0
NZ_CP008706	1450575	snp	A:120 G:0
NZ_CP008706	1450691	ins	CT:97 C:0
NZ_CP008706	1508414	del	T:43 TA:0
NZ_CP008706	1509762	del	A:105 AT:0
NZ_CP008706	1510360	snp	T:118 G:0
NZ_CP008706	1510495	complex	GTTCTGCCTATTTA:28 ATTTTACTATTTTT:0
NZ_CP008706	1510516	complex	AA:28 CG:0
NZ_CP008706	1510530	snp	T:28 C:0
NZ_CP008706	1510535	complex	CATGATG:28 AAAGGGA:0
NZ_CP008706	1510570	snp	C:52 T:0
NZ_CP008706	1510581	snp	A:45 T:0
NZ_CP008706	1510596	snp	T:49 G:0
NZ_CP008706	1510604	complex	TGAAAC:43 GGGAAG:0
NZ_CP008706	1510615	complex	GAG:44 AAT:0
NZ_CP008706	1510639	snp	A:61 T:0
NZ_CP008706	1512126	snp	C:107 G:0
NZ_CP008706	1512314	snp	T:103 C:0
NZ_CP008706	1512320	complex	AGCTTAGG:94 CGCCTGGA:0
NZ_CP008706	1512706	snp	A:98 G:0
NZ_CP008706	1512711	snp	T:97 C:0
NZ_CP008706	1512716	mnp	CC:95 TT:0
NZ_CP008706	1512739	snp	T:91 G:0
NZ_CP008706	1512754	snp	G:91 A:0
NZ_CP008706	1512764	snp	G:91 A:0
NZ_CP008706	1512794	snp	A:94 T:0
NZ_CP008706	1513698	snp	G:100 C:0
NZ_CP008706	1513737	del	T:72 TA:0
NZ_CP008706	1513753	mnp	GG:92 AA:0
NZ_CP008706	1513767	snp	G:102 T:0
NZ_CP008706	1516477	snp	A:106 G:0
NZ_CP008706	1518091	snp	G:133 A:0
NZ_CP008706	1524735	snp	C:109 A:0
NZ_CP008706	1524865	snp	C:111 T:0
NZ_CP008706	1530001	ins	CA:83 C:0
NZ_CP008706	1543496	snp	A:107 C:0
NZ_CP008706	1543562	complex	TG:115 CA:0
NZ_CP008706	1543598	complex	GGTA:115 AGTG:0
NZ_CP008706	1543662	snp	A:126 G:0
NZ_CP008706	1543739	snp	T:121 C:0
NZ_CP008706	1543763	snp	A:125 G:0
NZ_CP008706	1543769	snp	T:120 A:0
NZ_CP008706	1543781	snp	G:121 A:0
NZ_CP008706	1549816	ins	GAGA:89 G:0
NZ_CP008706	1549839	complex	TA:80 ATGCTTTTTTAT:0
NZ_CP008706	1550452	del	A:104 AT:0
NZ_CP008706	1550555	complex	CGCG:113 TGCA:0
NZ_CP008706	1551588	snp	G:110 A:0
NZ_CP008706	1551619	mnp	TG:97 CA:0
NZ_CP008706	1551647	snp	C:97 A:0
NZ_CP008706	1551676	mnp	AG:105 CA:0
NZ_CP008706	1552364	snp	A:126 G:0
NZ_CP008706	1552373	complex	CTA:123 TTG:0
NZ_CP008706	1552391	snp	A:126 G:0
NZ_CP008706	1552425	snp	T:123 C:0
NZ_CP008706	1552906	snp	T:133 C:0
NZ_CP008706	1552957	snp	T:149 C:0
NZ_CP008706	1553023	snp	T:125 C:0
NZ_CP008706	1553046	snp	T:133 C:0
NZ_CP008706	1553986	snp	G:125 T:0
NZ_CP008706	1554013	snp	T:116 C:0
NZ_CP008706	1554931	snp	G:125 A:0
NZ_CP008706	1554966	snp	C:142 T:0
NZ_CP008706	1558904	snp	G:137 C:0
NZ_CP008706	1558954	snp	G:127 A:0
NZ_CP008706	1558959	snp	T:125 A:0
NZ_CP008706	1559069	snp	T:109 C:0
NZ_CP008706	1560121	ins	AT:125 A:0
NZ_CP008706	1560153	snp	G:128 A:0
NZ_CP008706	1560242	snp	A:115 G:0
NZ_CP008706	1560267	snp	G:115 A:0
NZ_CP008706	1562208	snp	A:117 G:0
NZ_CP008706	1562217	snp	G:121 T:0
NZ_CP008706	1562247	complex	TACC:107 CACT:0
NZ_CP008706	1562329	snp	T:110 A:0
NZ_CP008706	1562336	snp	G:111 A:0
NZ_CP008706	1562376	snp	G:97 A:0
NZ_CP008706	1564712	complex	CA:93 GG:0
NZ_CP008706	1564721	snp	T:104 C:0
NZ_CP008706	1564737	complex	TGTGA:96 CATGT:0
NZ_CP008706	1564754	snp	G:110 A:0
NZ_CP008706	1564761	snp	T:108 G:0
NZ_CP008706	1564843	snp	G:128 A:0
NZ_CP008706	1567781	complex	TGC:43 AAG:0
NZ_CP008706	1567795	complex	AA:51 GAT:0
NZ_CP008706	1567809	snp	C:66 A:0
NZ_CP008706	1567819	complex	GT:62 CC:0
NZ_CP008706	1567826	complex	CTTCT:66 GTTCC:0
NZ_CP008706	1567848	snp	G:85 A:0
NZ_CP008706	1567859	snp	G:97 C:0
NZ_CP008706	1567870	complex	TC:104 CT:0
NZ_CP008706	1568000	snp	A:116 G:0
NZ_CP008706	1568038	snp	C:100 T:0
NZ_CP008706	1575114	snp	C:105 T:0
NZ_CP008706	1575839	snp	G:79 T:0
NZ_CP008706	1575844	snp	A:72 G:0
NZ_CP008706	1575852	ins	AC:53 A:2
NZ_CP008706	1575895	ins	GT:67 G:2
NZ_CP008706	1575905	snp	C:71 T:2
NZ_CP008706	1577340	del	T:66 TA:0
NZ_CP008706	1577387	snp	G:58 A:0
NZ_CP008706	1577407	snp	G:48 C:0
NZ_CP008706	1577415	complex	AGACAAAGG:38 TAATAAATA:0
NZ_CP008706	1577428	snp	T:38 A:0
NZ_CP008706	1577436	complex	ATAATTTTGGA:38 GTGAATTTATT:0
NZ_CP008706	1577476	complex	GTTA:29 TTTG:0
NZ_CP008706	1577510	snp	A:10 G:0
NZ_CP008706	1577625	complex	AAAAT:28 TAATG:0
NZ_CP008706	1577674	snp	A:56 G:0
NZ_CP008706	1577684	complex	TGT:57 CAC:0
NZ_CP008706	1577718	complex	TAAT:84 AA:0
NZ_CP008706	1578300	del	A:89 AAAAAC:0
NZ_CP008706	1580328	snp	A:133 G:0
NZ_CP008706	1587725	snp	G:85 A:0
NZ_CP008706	1587775	del	A:88 AG:0
NZ_CP008706	1587823	snp	C:112 T:0
NZ_CP008706	1588242	snp	G:67 A:0
NZ_CP008706	1588367	snp	C:123 G:0
NZ_CP008706	1591141	del	C:121 CA:0
NZ_CP008706	1591177	snp	T:133 C:0
NZ_CP008706	1591205	snp	A:124 G:0
NZ_CP008706	1591862	snp	T:113 C:1
NZ_CP008706	1594228	snp	T:129 C:0
NZ_CP008706	1594243	snp	T:126 C:0
NZ_CP008706	1594936	snp	A:90 T:0
NZ_CP008706	1594943	snp	C:98 G:0
NZ_CP008706	1594949	snp	T:102 G:0
NZ_CP008706	1595367	snp	T:112 A:5	CDS	+	417/795	139/264	missense_variant c.417A>T p.Lys139Asn	ABUW_RS07805		DUF4198 domain-containing protein
NZ_CP008706	1595750	del	A:107 AT:0
NZ_CP008706	1595786	del	A:105 AT:0
NZ_CP008706	1595815	snp	C:120 G:0
NZ_CP008706	1595820	snp	A:124 T:0
NZ_CP008706	1595871	snp	A:132 G:0
NZ_CP008706	1595881	snp	G:135 A:0
NZ_CP008706	1595898	del	G:128 GT:0
NZ_CP008706	1596929	mnp	AC:110 GG:0
NZ_CP008706	1597403	snp	C:129 T:0
NZ_CP008706	1597602	snp	G:112 T:0
NZ_CP008706	1599158	del	T:94 TA:0
NZ_CP008706	1600552	snp	G:92 T:0
NZ_CP008706	1600568	ins	TA:80 T:0
NZ_CP008706	1600582	snp	T:100 G:0
NZ_CP008706	1604683	snp	A:99 C:0
NZ_CP008706	1604728	snp	A:121 T:0
NZ_CP008706	1606400	snp	A:95 T:0
NZ_CP008706	1607394	snp	A:150 T:0
NZ_CP008706	1609840	snp	T:92 G:0
NZ_CP008706	1609873	snp	A:99 G:0
NZ_CP008706	1609877	del	T:89 TA:0
NZ_CP008706	1610176	snp	A:108 G:0
NZ_CP008706	1611036	snp	G:136 T:0
NZ_CP008706	1611071	snp	A:122 G:0
NZ_CP008706	1611119	del	A:106 AT:0
NZ_CP008706	1614849	snp	C:133 T:0
NZ_CP008706	1614870	snp	C:140 T:0
NZ_CP008706	1614884	snp	G:140 A:0
NZ_CP008706	1622612	snp	T:17 C:0
NZ_CP008706	1622637	complex	GGTGATACAGA:23 TGTAATTCAGG:0
NZ_CP008706	1622653	snp	C:32 T:0
NZ_CP008706	1624694	snp	G:112 A:0
NZ_CP008706	1624761	snp	A:118 G:0
NZ_CP008706	1624807	snp	T:120 C:0
NZ_CP008706	1625228	snp	A:123 G:0
NZ_CP008706	1625336	snp	T:130 C:0
NZ_CP008706	1633539	del	G:67 GT:0
NZ_CP008706	1636383	snp	T:102 C:0
NZ_CP008706	1637080	complex	TTTAC:88 CTTA:0
NZ_CP008706	1637099	snp	T:96 C:0
NZ_CP008706	1637193	snp	A:84 G:0
NZ_CP008706	1637221	snp	A:79 C:0
NZ_CP008706	1637237	complex	TTTAT:64 GTCAA:0
NZ_CP008706	1637247	complex	CA:64 G:0
NZ_CP008706	1637376	snp	G:89 T:0
NZ_CP008706	1637412	snp	T:102 A:0
NZ_CP008706	1637829	snp	A:42 T:0
NZ_CP008706	1639982	snp	T:10 C:0
NZ_CP008706	1640813	snp	C:49 T:0
NZ_CP008706	1640855	snp	T:72 G:0
NZ_CP008706	1640868	snp	T:75 A:0
NZ_CP008706	1643146	snp	T:123 G:0
NZ_CP008706	1643166	snp	G:117 T:0
NZ_CP008706	1643173	complex	CGT:108 TGC:0
NZ_CP008706	1643406	snp	T:115 C:0
NZ_CP008706	1643427	snp	A:110 G:0
NZ_CP008706	1643532	snp	T:118 C:0
NZ_CP008706	1645070	snp	A:127 G:0
NZ_CP008706	1645421	del	A:104 AG:0
NZ_CP008706	1645446	snp	T:99 C:0
NZ_CP008706	1645531	ins	CA:102 C:0
NZ_CP008706	1645611	complex	GTT:114 TTG:0
NZ_CP008706	1646436	snp	C:83 T:0
NZ_CP008706	1646763	complex	GA:91 AT:0
NZ_CP008706	1646836	snp	G:106 T:0
NZ_CP008706	1647300	snp	A:89 T:0
NZ_CP008706	1650186	del	A:83 AT:0
NZ_CP008706	1650252	snp	C:88 T:0
NZ_CP008706	1650265	snp	C:99 T:0
NZ_CP008706	1650291	del	T:97 TA:0
NZ_CP008706	1650370	snp	T:110 G:0
NZ_CP008706	1650457	snp	C:114 T:0
NZ_CP008706	1651607	snp	C:99 T:0
NZ_CP008706	1651636	snp	C:90 T:0
NZ_CP008706	1651643	snp	C:91 T:0
NZ_CP008706	1651911	snp	C:69 T:0
NZ_CP008706	1651962	complex	TGTC:58 CGTCTTGCTA:0
NZ_CP008706	1652005	snp	A:79 C:0
NZ_CP008706	1652025	complex	G:66 ACCC:0
NZ_CP008706	1652034	complex	CAGA:69 TAG:0
NZ_CP008706	1652057	snp	A:81 G:0
NZ_CP008706	1652110	complex	GGA:89 AGC:0
NZ_CP008706	1652152	snp	G:94 A:1
NZ_CP008706	1652159	snp	C:96 T:0
NZ_CP008706	1652180	mnp	TT:86 GC:0
NZ_CP008706	1652188	complex	CT:82 GTC:0
NZ_CP008706	1652212	snp	C:94 A:0
NZ_CP008706	1652227	snp	C:93 T:0
NZ_CP008706	1654458	complex	GTT:99 ATG:0
NZ_CP008706	1655243	snp	T:95 G:0
NZ_CP008706	1655250	snp	T:92 G:0
NZ_CP008706	1655271	snp	A:79 C:0
NZ_CP008706	1655278	complex	TAGAGGTTGTTT:68 CTGATGATGATA:0
NZ_CP008706	1655299	snp	T:78 C:0
NZ_CP008706	1655384	snp	G:80 A:0
NZ_CP008706	1655411	snp	A:77 G:0
NZ_CP008706	1656012	snp	T:105 C:0
NZ_CP008706	1656035	snp	C:104 T:0
NZ_CP008706	1656105	snp	C:95 G:0
NZ_CP008706	1656119	snp	G:99 T:0
NZ_CP008706	1656149	complex	CCG:96 TCA:0
NZ_CP008706	1657065	snp	G:128 A:0
NZ_CP008706	1657111	snp	G:124 T:0
NZ_CP008706	1657139	snp	T:131 G:0
NZ_CP008706	1660054	snp	C:118 T:0
NZ_CP008706	1660782	snp	C:130 T:0
NZ_CP008706	1662112	snp	A:120 G:0
NZ_CP008706	1662152	snp	A:113 G:0
NZ_CP008706	1662177	snp	T:114 G:0
NZ_CP008706	1662675	snp	C:118 T:0
NZ_CP008706	1662681	snp	G:111 A:0
NZ_CP008706	1663360	snp	T:97 G:0
NZ_CP008706	1665456	snp	A:101 T:0
NZ_CP008706	1666011	del	A:92 ATT:0
NZ_CP008706	1672122	snp	C:112 G:0
NZ_CP008706	1672142	snp	A:108 T:0
NZ_CP008706	1672154	snp	T:109 A:0
NZ_CP008706	1672182	snp	A:106 G:0
NZ_CP008706	1672218	snp	T:102 C:5
NZ_CP008706	1673753	complex	AAACT:130 GAACC:0
NZ_CP008706	1676348	snp	A:121 G:0
NZ_CP008706	1678621	snp	A:131 G:0
NZ_CP008706	1681716	snp	T:128 C:0
NZ_CP008706	1681784	snp	T:138 A:0
NZ_CP008706	1681820	snp	T:131 C:0
NZ_CP008706	1681847	snp	C:133 T:0
NZ_CP008706	1681925	snp	A:119 G:0
NZ_CP008706	1682512	snp	A:113 G:0
NZ_CP008706	1687504	snp	G:97 C:0
NZ_CP008706	1687519	snp	A:94 G:0
NZ_CP008706	1687586	snp	A:105 G:0
NZ_CP008706	1687591	snp	C:104 T:0
NZ_CP008706	1689018	complex	TTAGC:103 CCAGA:0
NZ_CP008706	1689056	snp	G:113 A:0
NZ_CP008706	1689061	snp	A:111 G:0
NZ_CP008706	1689095	snp	T:121 C:0
NZ_CP008706	1689114	snp	A:121 G:0
NZ_CP008706	1689243	mnp	TAT:75 AGC:0
NZ_CP008706	1689259	complex	GTTAGT:74 CTTAATA:0
NZ_CP008706	1689275	snp	C:92 T:0
NZ_CP008706	1689308	snp	T:98 G:0
NZ_CP008706	1689319	complex	ATGAG:98 GTGAA:0
NZ_CP008706	1689351	complex	GA:83 TG:0
NZ_CP008706	1689361	complex	GAGTG:81 TGGTT:0
NZ_CP008706	1689371	snp	A:81 C:0
NZ_CP008706	1689382	complex	AATAAAA:73 GAGAGAG:0
NZ_CP008706	1689485	snp	A:78 G:0
NZ_CP008706	1689513	complex	TCA:94 ACT:0
NZ_CP008706	1689520	snp	C:96 T:0
NZ_CP008706	1689542	snp	A:98 G:0
NZ_CP008706	1690271	snp	G:86 T:0
NZ_CP008706	1691318	snp	C:70 T:0
NZ_CP008706	1691362	complex	TAT:62 C:0
NZ_CP008706	1691528	snp	C:77 T:0
NZ_CP008706	1691547	snp	A:73 G:0
NZ_CP008706	1692793	snp	A:113 C:0
NZ_CP008706	1692828	snp	C:131 T:1
NZ_CP008706	1695902	snp	A:104 G:0
NZ_CP008706	1697319	snp	T:103 C:0
NZ_CP008706	1697334	snp	T:106 C:0
NZ_CP008706	1697344	snp	C:107 T:0
NZ_CP008706	1697383	complex	AGA:111 GGG:0
NZ_CP008706	1697406	snp	G:117 A:0
NZ_CP008706	1697427	snp	G:117 A:0
NZ_CP008706	1697439	snp	G:116 A:0
NZ_CP008706	1697472	snp	A:115 T:0
NZ_CP008706	1699261	snp	G:131 A:0
NZ_CP008706	1699299	complex	TAAG:124 CAAT:0
NZ_CP008706	1699370	snp	C:109 T:1
NZ_CP008706	1699375	snp	T:113 C:0
NZ_CP008706	1699386	snp	C:104 T:0
NZ_CP008706	1699406	snp	C:119 T:0
NZ_CP008706	1699456	snp	T:111 A:0
NZ_CP008706	1699516	complex	GG:107 AT:0
NZ_CP008706	1699528	snp	A:115 T:0
NZ_CP008706	1702535	complex	GTTTC:111 ACTTA:0
NZ_CP008706	1705259	snp	A:114 G:3	CDS	+	1078/2781	360/926	missense_variant c.1078G>A p.Gly360Ser	ABUW_RS08305		nitrate reductase
NZ_CP008706	1707664	snp	T:113 C:0
NZ_CP008706	1707691	snp	G:116 A:0
NZ_CP008706	1707706	del	G:110 GC:0
NZ_CP008706	1707734	ins	GA:118 G:0
NZ_CP008706	1710152	complex	TAAAAAG:15 ATAAAGAT:0
NZ_CP008706	1710170	complex	TTT:15 CTA:0
NZ_CP008706	1710185	complex	TCTATTTG:15 AAAAGTTTA:0
NZ_CP008706	1710198	snp	T:24 C:0
NZ_CP008706	1710207	snp	G:34 A:0
NZ_CP008706	1710213	snp	C:39 T:0
NZ_CP008706	1711538	snp	T:30 C:0
NZ_CP008706	1712030	complex	TGTAAT:90 AGCAAG:0
NZ_CP008706	1716303	snp	T:118 A:0
NZ_CP008706	1716346	snp	A:102 T:0
NZ_CP008706	1719822	snp	T:109 G:1
NZ_CP008706	1721392	snp	T:110 A:0
NZ_CP008706	1721752	snp	C:107 T:0
NZ_CP008706	1721842	snp	C:113 G:0
NZ_CP008706	1722421	snp	T:99 C:0
NZ_CP008706	1722460	snp	A:101 G:0
NZ_CP008706	1722464	del	A:92 AT:0
NZ_CP008706	1722472	snp	A:101 T:0
NZ_CP008706	1722495	snp	C:114 T:0
NZ_CP008706	1722577	del	A:119 AT:0
NZ_CP008706	1722594	snp	C:118 T:0
NZ_CP008706	1722604	snp	A:120 G:0
NZ_CP008706	1722631	complex	CGT:101 TGC:0
NZ_CP008706	1722644	ins	AT:98 A:0
NZ_CP008706	1723168	snp	A:94 G:0
NZ_CP008706	1723184	snp	A:84 G:0
NZ_CP008706	1723199	complex	GTTTGTA:72 ACTTGCGTG:0
NZ_CP008706	1723213	ins	TA:70 T:0
NZ_CP008706	1723224	snp	A:80 G:0
NZ_CP008706	1723314	snp	C:42 T:0	regulatory	+			intragenic_variant n.1723314T>C
NZ_CP008706	1723517	snp	G:78 A:0
NZ_CP008706	1728589	complex	TTTTGGGG:90 GTTTAGGT:0
NZ_CP008706	1728605	snp	G:98 T:0
NZ_CP008706	1728625	snp	A:100 G:0
NZ_CP008706	1728664	snp	C:106 T:0
NZ_CP008706	1728676	complex	GCAGTT:100 ATAGTC:0
NZ_CP008706	1728712	snp	T:126 C:0
NZ_CP008706	1731421	snp	T:124 C:0
NZ_CP008706	1731473	complex	GTAA:107 CTAT:0
NZ_CP008706	1731504	snp	A:118 G:0
NZ_CP008706	1731522	snp	C:104 T:0
NZ_CP008706	1731534	snp	T:97 C:0
NZ_CP008706	1731549	complex	CT:91 TC:0
NZ_CP008706	1733036	snp	G:131 A:0
NZ_CP008706	1741188	snp	T:121 C:0
NZ_CP008706	1744046	snp	C:109 T:0
NZ_CP008706	1744056	del	T:86 TA:0
NZ_CP008706	1744083	del	C:82 CT:0
NZ_CP008706	1745049	complex	AA:102 GT:0
NZ_CP008706	1745162	snp	T:122 C:0
NZ_CP008706	1745167	snp	G:125 C:0
NZ_CP008706	1745193	snp	C:125 T:0
NZ_CP008706	1745242	snp	G:130 A:0
NZ_CP008706	1748294	snp	A:87 G:0
NZ_CP008706	1748300	snp	G:85 A:0
NZ_CP008706	1748318	snp	T:90 C:0
NZ_CP008706	1748393	snp	T:104 A:0
NZ_CP008706	1748787	snp	G:113 A:0
NZ_CP008706	1748793	snp	G:109 A:0
NZ_CP008706	1748815	ins	CT:94 C:0
NZ_CP008706	1750136	del	G:88 GT:0
NZ_CP008706	1750655	snp	C:124 T:0
NZ_CP008706	1750752	snp	C:120 T:0
NZ_CP008706	1752930	snp	A:103 T:2	CDS	+	884/1407	295/468	missense_variant c.884T>A p.Phe295Tyr	ABUW_RS08560		amino acid permease
NZ_CP008706	1753454	snp	C:104 T:0
NZ_CP008706	1754212	snp	T:98 C:0
NZ_CP008706	1754268	snp	A:90 G:0
NZ_CP008706	1754279	snp	G:82 T:0
NZ_CP008706	1754375	snp	G:86 A:0
NZ_CP008706	1754391	snp	T:91 G:0
NZ_CP008706	1754443	snp	C:118 T:0
NZ_CP008706	1754458	snp	T:127 C:0
NZ_CP008706	1754484	snp	T:128 C:0
NZ_CP008706	1754529	snp	G:122 A:0
NZ_CP008706	1754786	snp	G:87 A:0
NZ_CP008706	1754946	del	G:101 GC:0
NZ_CP008706	1754990	snp	G:96 A:0
NZ_CP008706	1755047	snp	A:89 G:0
NZ_CP008706	1758251	snp	A:95 T:0
NZ_CP008706	1759023	snp	C:96 T:0
NZ_CP008706	1759046	snp	A:101 G:0
NZ_CP008706	1759168	snp	A:107 T:0
NZ_CP008706	1759181	snp	G:102 A:1
NZ_CP008706	1759299	complex	ATTTT:99 GTTTC:0
NZ_CP008706	1760842	snp	T:74 G:0
NZ_CP008706	1761406	snp	G:106 A:0
NZ_CP008706	1763620	snp	G:102 A:0
NZ_CP008706	1763630	snp	C:100 T:2
NZ_CP008706	1763638	complex	TA:88 ATG:0
NZ_CP008706	1763752	snp	A:98 T:0
NZ_CP008706	1763774	snp	G:96 A:0
NZ_CP008706	1763785	snp	G:100 A:0
NZ_CP008706	1763824	snp	A:93 C:0
NZ_CP008706	1763869	snp	A:96 T:0
NZ_CP008706	1764049	snp	A:35 C:0
NZ_CP008706	1765498	snp	T:90 A:0
NZ_CP008706	1765510	del	T:80 TA:0
NZ_CP008706	1765560	snp	G:80 A:0
NZ_CP008706	1766391	snp	T:107 C:0
NZ_CP008706	1766407	snp	A:112 G:0
NZ_CP008706	1766452	snp	A:113 G:0
NZ_CP008706	1766575	snp	G:119 A:0
NZ_CP008706	1766609	snp	A:118 G:0
NZ_CP008706	1766621	snp	G:112 A:1
NZ_CP008706	1766628	snp	A:110 G:0
NZ_CP008706	1773859	snp	T:104 C:0
NZ_CP008706	1773897	snp	A:111 T:0
NZ_CP008706	1773945	snp	G:133 A:0
NZ_CP008706	1774928	snp	T:127 A:0
NZ_CP008706	1774939	snp	T:118 C:0
NZ_CP008706	1775457	snp	T:120 C:0
NZ_CP008706	1776916	snp	A:108 G:0
NZ_CP008706	1777059	snp	A:102 C:1
NZ_CP008706	1777159	snp	C:115 A:0
NZ_CP008706	1777207	snp	T:124 C:0
NZ_CP008706	1778063	snp	T:103 C:0
NZ_CP008706	1779064	ins	AT:88 A:0
NZ_CP008706	1779084	complex	TGTTTAGATG:82 GTATTAAATA:0
NZ_CP008706	1779120	snp	T:93 G:0
NZ_CP008706	1779139	snp	A:90 T:0
NZ_CP008706	1779155	complex	GA:82 AG:0
NZ_CP008706	1779174	snp	A:92 G:0
NZ_CP008706	1779570	snp	C:102 T:0
NZ_CP008706	1781942	complex	TTC:109 CTT:0
NZ_CP008706	1781967	snp	A:104 C:0
NZ_CP008706	1782408	snp	A:104 C:0
NZ_CP008706	1782461	snp	C:92 G:0
NZ_CP008706	1782497	complex	TGGG:71 GT:0
NZ_CP008706	1782512	snp	C:72 T:0
NZ_CP008706	1782532	snp	G:60 A:0
NZ_CP008706	1782540	mnp	AT:47 GC:0
NZ_CP008706	1782563	complex	TATAGGTATA:25 CATAGGTAT:0
NZ_CP008706	1782601	snp	G:62 A:0
NZ_CP008706	1782768	ins	TA:44 T:0
NZ_CP008706	1783140	complex	CATTA:126 TATTG:0
NZ_CP008706	1783635	mnp	AT:71 TG:0
NZ_CP008706	1785264	ins	AG:85 A:0
NZ_CP008706	1785405	snp	C:85 A:0
NZ_CP008706	1786085	snp	A:89 G:0
NZ_CP008706	1786092	snp	A:87 G:0
NZ_CP008706	1786102	snp	G:90 A:0
NZ_CP008706	1786156	complex	CGGCG:96 AGGCA:0
NZ_CP008706	1786165	snp	T:99 C:0
NZ_CP008706	1790432	complex	ATGT:96 GTGG:0
NZ_CP008706	1790442	complex	ATTT:83 GTTTA:0
NZ_CP008706	1790493	snp	A:84 G:0
NZ_CP008706	1790518	snp	T:93 A:0
NZ_CP008706	1790544	snp	A:105 G:0
NZ_CP008706	1790550	snp	A:108 G:0
NZ_CP008706	1791660	snp	C:97 T:0
NZ_CP008706	1792699	snp	A:87 G:0
NZ_CP008706	1792783	snp	G:93 T:0
NZ_CP008706	1795107	snp	C:133 T:0
NZ_CP008706	1795207	snp	C:129 T:0
NZ_CP008706	1799382	del	T:91 TA:0
NZ_CP008706	1803160	snp	C:116 G:0
NZ_CP008706	1811258	ins	GA:89 G:0
NZ_CP008706	1811517	snp	T:112 C:0
NZ_CP008706	1812750	ins	CT:98 C:1
NZ_CP008706	1816438	snp	C:120 T:0
NZ_CP008706	1816463	del	T:103 TA:0
NZ_CP008706	1818782	snp	C:96 T:0
NZ_CP008706	1818801	snp	T:87 C:0
NZ_CP008706	1819697	snp	G:136 A:4
NZ_CP008706	1819717	snp	T:131 C:0
NZ_CP008706	1819818	snp	G:133 A:0
NZ_CP008706	1824471	snp	C:94 T:0
NZ_CP008706	1824477	snp	A:94 T:0
NZ_CP008706	1824506	snp	C:103 T:0
NZ_CP008706	1825404	ins	GA:103 G:0
NZ_CP008706	1825521	complex	GTC:61 CTT:0
NZ_CP008706	1825547	snp	C:57 T:0
NZ_CP008706	1825567	complex	CTTTATATCTTTCAGGAGAGCTTTTTTATATTTAT:23 TTTTATATTCAC:0
NZ_CP008706	1825584	complex	CAC:27 TGCT:0
NZ_CP008706	1825673	snp	G:67 A:0
NZ_CP008706	1826912	complex	TAT:91 CATA:0
NZ_CP008706	1826939	complex	GT:85 CC:0
NZ_CP008706	1826958	snp	A:97 G:0
NZ_CP008706	1826967	snp	G:97 A:0
NZ_CP008706	1827058	snp	G:88 A:0
NZ_CP008706	1832004	snp	G:128 A:0
NZ_CP008706	1835231	snp	C:100 A:0
NZ_CP008706	1837548	snp	G:88 A:0
NZ_CP008706	1837576	snp	A:108 T:0
NZ_CP008706	1838954	snp	A:99 C:0
NZ_CP008706	1841466	ins	ATT:91 A:0
NZ_CP008706	1841491	complex	GAGTG:96 AAGTA:0
NZ_CP008706	1841977	del	A:84 AT:0
NZ_CP008706	1842537	snp	T:116 C:0
NZ_CP008706	1842551	snp	C:110 T:0
NZ_CP008706	1842585	snp	G:103 T:0
NZ_CP008706	1843349	snp	A:88 T:1	CDS	+	271/414	91/137	missense_variant c.271T>A p.Phe91Ile	ABUW_RS08985		DUF6691 family protein
NZ_CP008706	1843495	snp	C:89 A:0
NZ_CP008706	1844363	del	G:28 GAAATAGCCTAAGCATACATTCTGATCATTTTATTTAACC:0	CDS	+			intragenic_variant n.1844364_1844402delAAATAGCCTAAGCATACATTCTGATCATTTTATTTAACC	ABUW_RS08990		MBL fold metallo-hydrolase
NZ_CP008706	1844453	snp	T:59 G:0
NZ_CP008706	1844487	snp	A:70 T:0	CDS	-	782/813	261/270	missense_variant c.782A>T p.Glu261Val	ABUW_RS08995	pcaU	IclR family transcriptional regulator PcaU
NZ_CP008706	1845296	snp	A:84 G:0
NZ_CP008706	1845307	snp	C:92 T:0
NZ_CP008706	1850174	complex	A:66 TT:0
NZ_CP008706	1853059	snp	G:87 A:0
NZ_CP008706	1853101	snp	A:91 G:0
NZ_CP008706	1853193	snp	G:98 A:0
NZ_CP008706	1853198	snp	G:97 A:0
NZ_CP008706	1853203	complex	AAC:94 GAT:0
NZ_CP008706	1853210	complex	ATAAA:103 GTAAG:0
NZ_CP008706	1853243	complex	ATATTG:82 GTGGCA:0
NZ_CP008706	1856252	snp	G:84 A:0
NZ_CP008706	1856260	snp	A:82 G:0
NZ_CP008706	1859745	snp	T:105 C:0
NZ_CP008706	1860733	snp	A:109 T:0
NZ_CP008706	1861747	snp	C:98 T:0
NZ_CP008706	1861851	ins	GCAC:76 G:1
NZ_CP008706	1861860	complex	GCG:89 ACA:0
NZ_CP008706	1861869	snp	C:98 T:0
NZ_CP008706	1862938	snp	A:139 G:0
NZ_CP008706	1865343	complex	GACCAA:50 CGGGTG:0
NZ_CP008706	1865354	complex	CGAGGA:49 TCTAGGG:0
NZ_CP008706	1865374	complex	AA:60 GG:0
NZ_CP008706	1865461	snp	T:62 C:0
NZ_CP008706	1866705	snp	G:118 A:0
NZ_CP008706	1866709	del	C:103 CT:0
NZ_CP008706	1866731	del	T:110 TAA:0
NZ_CP008706	1870765	snp	G:100 A:0
NZ_CP008706	1870797	complex	A:89 TG:0
NZ_CP008706	1870840	snp	A:93 G:0
NZ_CP008706	1870873	snp	C:68 T:0
NZ_CP008706	1870907	snp	G:49 A:0
NZ_CP008706	1874938	snp	T:110 A:0
NZ_CP008706	1875980	snp	G:122 T:0
NZ_CP008706	1875998	snp	G:119 T:0
NZ_CP008706	1876034	snp	G:112 A:0
NZ_CP008706	1879403	snp	C:115 A:0
NZ_CP008706	1882036	snp	A:100 T:0
NZ_CP008706	1882166	snp	G:109 C:0
NZ_CP008706	1892032	snp	C:95 A:0
NZ_CP008706	1892041	complex	CAAGC:90 AAAGT:0
NZ_CP008706	1892066	complex	CA:91 TG:0
NZ_CP008706	1892092	snp	C:81 T:0
[truncated: 2,743 more rows]

## Sheet: BK45311 CFDC-R
CHROM	POS	TYPE	EVIDENCE	FTYPE	STRAND	NT_POS	AA_POS	EFFECT	LOCUS_TAG	GENE	PRODUCT
NZ_CP008706	403	snp	C:131 A:5	CDS	+	309/1398	103/465	missense_variant c.309A>C p.Gln103His	ABUW_RS00005	dnaA	chromosomal replication initiator protein DnaA
NZ_CP008706	1560	snp	A:179 G:6
NZ_CP008706	3782	snp	C:151 T:2	CDS	+	1030/1083	344/360	missense_variant c.1030T>C p.Ser344Pro	ABUW_RS00015	recF	DNA replication/repair protein RecF
NZ_CP008706	4677	snp	A:136 G:3	CDS	+	790/2469	264/822	missense_variant c.790G>A p.Ala264Thr	ABUW_RS00020	gyrB	DNA topoisomerase (ATP-hydrolyzing) subunit B
NZ_CP008706	5816	complex	AG:56 GT:0	CDS	+	1929/2469	643/822	missense_variant c.1929_1930delGTinsAG p.Tyr644Asp	ABUW_RS00020	gyrB	DNA topoisomerase (ATP-hydrolyzing) subunit B
NZ_CP008706	5838	complex	GAGAAGTTGCAACCTAGCTTACGTCCG:34 CAAAGACTACAGCCAAGTTTGCGCCCT:3	CDS	+	1951/2469	651/822	missense_variant c.1951_1977delCAAAGACTACAGCCAAGTTTGCGCCCTinsGAGAAGTTGCAACCTAGCTTACGTCCG p.GlnArg651GluLys	ABUW_RS00020	gyrB	DNA topoisomerase (ATP-hydrolyzing) subunit B
NZ_CP008706	6391	snp	A:170 T:0											Framshift (Fs)
NZ_CP008706	6703	snp	A:143 G:6	CDS	+	310/393	104/130	missense_variant c.310G>A p.Asp104Asn	ABUW_RS00025	cybC	cytochrome b562			Early Termination (Ter), S
NZ_CP008706	6796	snp	G:134 A:3											AmpD*, PBP*,Bla*
NZ_CP008706	6843	complex	GGC:129 AGT:0											Remaing non synonymous mutations and intergenic mutations
NZ_CP008706	6850	snp	C:130 T:4
NZ_CP008706	6864	complex	CAAATAT:113 TAAAC:2
NZ_CP008706	7225	snp	C:157 T:5	CDS	-	203/558	68/185	missense_variant c.203A>G p.Tyr68Cys	ABUW_RS00030		VTT domain-containing protein
NZ_CP008706	7625	ins	TA:55 T:3
NZ_CP008706	7640	snp	G:116 A:0
NZ_CP008706	7662	snp	A:124 G:4
NZ_CP008706	7674	snp	A:130 G:2
NZ_CP008706	7854	snp	T:159 C:4	CDS	-	1756/1932	586/643	missense_variant c.1756G>A p.Ala586Thr	ABUW_RS00035	abc-f	ribosomal protection-like ABC-F family protein
NZ_CP008706	9461	snp	G:153 C:3	CDS	-	149/1932	50/643	missense_variant c.149G>C p.Ser50Thr	ABUW_RS00035	abc-f	ribosomal protection-like ABC-F family protein
NZ_CP008706	10347	snp	T:162 C:0	CDS	+	482/1005	161/334	missense_variant c.482C>T p.Thr161Ile	ABUW_RS00040		putative solute-binding protein
NZ_CP008706	10911	snp	T:149 C:1
NZ_CP008706	10959	snp	G:146 A:3
NZ_CP008706	10992	snp	G:152 A:2
NZ_CP008706	12185	snp	A:118 T:0
NZ_CP008706	12365	snp	C:164 A:0
NZ_CP008706	12376	snp	A:165 T:0
NZ_CP008706	12396	snp	G:165 A:0
NZ_CP008706	14569	complex	TGT:24 CCC:1	CDS	-	275/846	91/281	missense_variant c.273_275delGGGinsACA p.Gly92Gln	ABUW_RS00060		alpha/beta fold hydrolase
NZ_CP008706	14577	complex	TAAACTTGCTACG:24 AAAAACTGCAACA:0	CDS	-	267/846	85/281	missense_variant c.255_267delTGTTGCAGTTTTTinsCGTAGCAAGTTTA p.ValPhe88SerLeu	ABUW_RS00060		alpha/beta fold hydrolase
NZ_CP008706	14595	complex	TACA:24 AGTT:1	CDS	-	249/846	82/281	missense_variant c.246_249delAACTinsTGTA p.Thr83Val	ABUW_RS00060		alpha/beta fold hydrolase
NZ_CP008706	14607	complex	CAAGGAATAT:23 TAAAGCGTAA:1	CDS	-	237/846	76/281	missense_variant c.228_237delTTACGCTTTAinsATATTCCTTG p.HisTyrAla76GlnTyrSer	ABUW_RS00060		alpha/beta fold hydrolase
NZ_CP008706	15736	snp	T:166 G:0	CDS	-	363/1128	121/375	missense_variant c.363C>A p.His121Gln	ABUW_RS00065		anhydro-N-acetylmuramic acid kinase
NZ_CP008706	17445	complex	ACT:117 GCC:0
NZ_CP008706	17481	complex	TTAAG:107 CTAAC:0
NZ_CP008706	17521	snp	A:109 G:5
NZ_CP008706	17533	complex	AG:95 GAA:0
NZ_CP008706	17648	complex	ATA:63 TT:0
NZ_CP008706	17675	snp	T:107 C:3
NZ_CP008706	17697	snp	T:117 C:4
NZ_CP008706	17740	snp	T:113 C:2
NZ_CP008706	17760	snp	C:138 T:0
NZ_CP008706	17782	snp	C:131 A:3
NZ_CP008706	17841	complex	AGAGAG:83 TTATTA:2
NZ_CP008706	23778	snp	T:119 A:1	CDS	+	73/600	25/199	missense_variant c.73A>T p.Asn25Tyr	ABUW_RS00100		glutathione S-transferase family protein
NZ_CP008706	23821	complex	TAACG:136 AAACA:1	CDS	+	116/600	39/199	missense_variant c.116_120delAAACAinsTAACG p.Gln39Leu	ABUW_RS00100		glutathione S-transferase family protein
NZ_CP008706	23880	snp	A:162 G:2	CDS	+	175/600	59/199	missense_variant c.175G>A p.Asp59Asn	ABUW_RS00100		glutathione S-transferase family protein
NZ_CP008706	24355	snp	G:136 A:0
NZ_CP008706	25065	ins	TA:148 T:1
NZ_CP008706	25128	snp	T:165 G:4
NZ_CP008706	25180	snp	G:166 A:3
NZ_CP008706	25201	snp	A:173 T:2
NZ_CP008706	25213	snp	T:164 G:0
NZ_CP008706	25251	snp	T:146 G:3
NZ_CP008706	25271	mnp	TT:146 GC:0
NZ_CP008706	25311	snp	G:140 A:3
NZ_CP008706	25356	snp	A:145 G:6
NZ_CP008706	27334	complex	C:100 AA:0
NZ_CP008706	27368	complex	CAATT:116 TAATC:1	CDS	-	1300/1305	432/434	missense_variant c.1296_1300delGATTAinsAATTG p.Thr434Ala	ABUW_RS00120	rsmB	16S rRNA (cytosine(967)-C(5))-methyltransferase RsmB
NZ_CP008706	27673	snp	T:159 C:3	CDS	-	995/1305	332/434	missense_variant c.995G>A p.Arg332Gln	ABUW_RS00120	rsmB	16S rRNA (cytosine(967)-C(5))-methyltransferase RsmB
NZ_CP008706	28152	complex	TGCGG:123 CGCAA:0	CDS	-	516/1305	171/434	missense_variant c.512_516delTTGCGinsCCGCA p.Val171Ala	ABUW_RS00120	rsmB	16S rRNA (cytosine(967)-C(5))-methyltransferase RsmB
NZ_CP008706	28195	snp	T:132 C:3	CDS	-	473/1305	158/434	missense_variant c.473G>A p.Gly158Glu	ABUW_RS00120	rsmB	16S rRNA (cytosine(967)-C(5))-methyltransferase RsmB
NZ_CP008706	28432	snp	A:168 G:2	CDS	-	236/1305	79/434	missense_variant c.236C>T p.Thr79Ile	ABUW_RS00120	rsmB	16S rRNA (cytosine(967)-C(5))-methyltransferase RsmB
NZ_CP008706	29091	snp	A:168 G:3	CDS	-	536/963	179/320	missense_variant c.536C>T p.Thr179Ile	ABUW_RS00125	fmt	methionyl-tRNA formyltransferase
NZ_CP008706	29761	snp	G:158 A:0
NZ_CP008706	34752	snp	G:177 A:4	CDS	-	365/891	122/296	missense_variant c.365T>C p.Met122Thr	ABUW_RS00145		LysR family transcriptional regulator
NZ_CP008706	39595	snp	G:189 A:0
NZ_CP008706	40331	complex	ACCAAT:115 GCCGTC:0
NZ_CP008706	43769	complex	TAGTGTG:115 CAGCCTC:0	CDS	+	2247/3126	749/1041	missense_variant c.2247_2253delCAGCCTCinsTAGTGTG p.Leu751Val	ABUW_RS00170		efflux RND transporter permease subunit
NZ_CP008706	44038	snp	A:151 G:1	CDS	+	2516/3126	839/1041	missense_variant c.2516G>A p.Arg839His	ABUW_RS00170		efflux RND transporter permease subunit
NZ_CP008706	46266	snp	A:172 G:2	CDS	+	997/1113	333/370	missense_variant c.997G>A p.Val333Ile	ABUW_RS00180	dnaJ	molecular chaperone DnaJ
NZ_CP008706	46757	snp	C:146 A:3	CDS	-	91/351	31/116	missense_variant c.91T>G p.Leu31Val	ABUW_RS00185		hypothetical protein
NZ_CP008706	46938	snp	G:133 C:0
NZ_CP008706	46964	snp	C:140 T:0
NZ_CP008706	47866	snp	A:152 C:1
NZ_CP008706	48304	snp	A:138 G:9	CDS	+	400/654	134/217	missense_variant c.400G>A p.Val134Ile	ABUW_RS00195		START domain-containing protein
NZ_CP008706	48565	ins	TA:43 T:1
NZ_CP008706	48925	snp	G:126 T:4	CDS	-	865/1191	289/396	missense_variant c.865A>C p.Ile289Leu	ABUW_RS00200		MFS transporter
NZ_CP008706	48946	snp	T:124 C:3	CDS	-	844/1191	282/396	missense_variant c.844G>A p.Val282Met	ABUW_RS00200		MFS transporter
NZ_CP008706	50221	snp	T:155 A:4	CDS	-	377/804	126/267	missense_variant c.377T>A p.Ile126Asn	ABUW_RS00205	dkgB	2,5-didehydrogluconate reductase DkgB
NZ_CP008706	50478	snp	A:118 T:3	CDS	-	120/804	40/267	missense_variant c.120A>T p.Glu40Asp	ABUW_RS00205	dkgB	2,5-didehydrogluconate reductase DkgB
NZ_CP008706	50502	mnp	GA:104 TG:5	CDS	-	96/804	32/267	missense_variant c.95_96delCAinsTC p.Ala32Val	ABUW_RS00205	dkgB	2,5-didehydrogluconate reductase DkgB
NZ_CP008706	50523	complex	AGCAG:119 CGCAT:5	CDS	-	75/804	24/267	missense_variant c.71_75delATGCGinsCTGCT p.Asn24Thr	ABUW_RS00205	dkgB	2,5-didehydrogluconate reductase DkgB
NZ_CP008706	51006	snp	A:151 G:5	CDS	+	289/903	97/300	missense_variant c.289G>A p.Val97Ile	ABUW_RS00210		LysR family transcriptional regulator
NZ_CP008706	51363	snp	C:150 A:1	CDS	+	646/903	216/300	missense_variant c.646A>C p.Lys216Gln	ABUW_RS00210		LysR family transcriptional regulator
NZ_CP008706	51755	snp	C:146 A:3	CDS	-	224/375	75/124	missense_variant c.224T>G p.Val75Gly	ABUW_RS00215		hypothetical protein
NZ_CP008706	51829	snp	G:156 T:3	CDS	-	150/375	50/124	missense_variant c.150A>C p.Gln50His	ABUW_RS00215		hypothetical protein
NZ_CP008706	52621	snp	A:139 G:4	CDS	+	553/1425	185/474	missense_variant c.553G>A p.Val185Met	ABUW_RS00220		PLP-dependent aminotransferase family protein
NZ_CP008706	53145	complex	GGC:111 TGG:5	CDS	+	1077/1425	359/474	missense_variant c.1077_1079delTGGinsGGC p.Gly360Ala	ABUW_RS00220		PLP-dependent aminotransferase family protein
NZ_CP008706	53332	snp	A:151 G:0	CDS	+	1264/1425	422/474	missense_variant c.1264G>A p.Ala422Thr	ABUW_RS00220		PLP-dependent aminotransferase family protein
NZ_CP008706	54090	complex	GGGGC:160 TGGGT:5	CDS	-	435/1029	144/342	missense_variant c.431_435delACCCAinsGCCCC p.Asp144Gly	ABUW_RS00225		NADPH-dependent aldehyde reductase Ahr
NZ_CP008706	56748	snp	G:132 T:0	CDS	-	280/1035	94/344	missense_variant c.280A>C p.Ser94Arg	ABUW_RS00245	mutY	A/G-specific adenine glycosylase
NZ_CP008706	56829	snp	A:142 G:1	CDS	-	199/1035	67/344	missense_variant c.199C>T p.His67Tyr	ABUW_RS00245	mutY	A/G-specific adenine glycosylase
NZ_CP008706	57630	ins	TA:155 T:1
NZ_CP008706	57924	snp	T:130 A:1	CDS	-	529/738	177/245	missense_variant c.529T>A p.Leu177Ile	ABUW_RS00255		dienelactone hydrolase family protein
NZ_CP008706	58004	snp	A:163 G:4	CDS	-	449/738	150/245	missense_variant c.449C>T p.Ala150Val	ABUW_RS00255		dienelactone hydrolase family protein
NZ_CP008706	58471	complex	TAACTT:124 AAATTC:6
NZ_CP008706	58546	snp	A:145 G:0
NZ_CP008706	58612	snp	G:152 A:0
NZ_CP008706	59778	snp	T:79 G:0	CDS	+	231/1170	77/389	missense_variant c.231G>T p.Lys77Asn	ABUW_RS00270		PQQ-dependent sugar dehydrogenase
NZ_CP008706	60650	snp	C:42 G:1	CDS	+	1103/1170	368/389	missense_variant c.1103G>C p.Gly368Ala	ABUW_RS00270		PQQ-dependent sugar dehydrogenase
NZ_CP008706	60710	complex	CCTT:13 TCTC:0	CDS	+	1163/1170	388/389	missense_variant c.1163_1166delTCTCinsCCTT p.LeuSer388ProPhe	ABUW_RS00270		PQQ-dependent sugar dehydrogenase
NZ_CP008706	60718	complex	TGCTAGGAAATACCCTG:13 GGCCTTGAGTTAGCCTA:0
NZ_CP008706	61326	snp	A:150 C:0	CDS	+	504/1266	168/421	missense_variant c.504C>A p.Asn168Lys	ABUW_RS00275		replication-associated recombination protein A
NZ_CP008706	62088	del	G:92 GT:6	CDS	+			intragenic_variant n.62089delT	ABUW_RS00275		replication-associated recombination protein A
NZ_CP008706	62423	snp	C:170 G:4	CDS	-	521/840	174/279	missense_variant c.521C>G p.Ala174Gly	ABUW_RS00280		formate/nitrite transporter family protein
NZ_CP008706	62945	snp	G:146 A:5
NZ_CP008706	63009	snp	T:148 C:5
NZ_CP008706	63142	snp	A:153 T:0
NZ_CP008706	63164	complex	CAGC:138 TAGT:0
NZ_CP008706	63174	snp	T:149 C:0
NZ_CP008706	63186	snp	C:161 A:0
NZ_CP008706	63197	snp	A:154 G:0
NZ_CP008706	63447	ins	TAA:140 T:0
NZ_CP008706	63483	snp	T:153 A:0
NZ_CP008706	63495	snp	C:144 T:0
NZ_CP008706	63515	snp	G:142 C:0
NZ_CP008706	63526	snp	A:144 C:1
NZ_CP008706	63563	complex	TGGGTG:148 AGAGTA:0
NZ_CP008706	63601	ins	GT:122 G:0
NZ_CP008706	64350	ins	CT:146 C:4
NZ_CP008706	64377	snp	A:182 T:0
NZ_CP008706	66134	snp	C:152 T:2
NZ_CP008706	66150	snp	T:151 C:0
NZ_CP008706	66394	complex	CTCAT:148 ATCAC:0	CDS	+	176/645	59/214	missense_variant c.176_180delATCACinsCTCAT p.Asn59Thr	ABUW_RS00305	pncA	bifunctional nicotinamidase/pyrazinamidase
NZ_CP008706	66496	snp	A:163 G:2	CDS	+	278/645	93/214	missense_variant c.278G>A p.Gly93Asp	ABUW_RS00305	pncA	bifunctional nicotinamidase/pyrazinamidase
NZ_CP008706	66734	snp	G:185 T:4	CDS	+	516/645	172/214	missense_variant c.516T>G p.Phe172Leu	ABUW_RS00305	pncA	bifunctional nicotinamidase/pyrazinamidase
NZ_CP008706	67317	snp	A:166 G:1	CDS	+	400/939	134/312	missense_variant c.400G>A p.Val134Ile	ABUW_RS00310		bile acid:sodium symporter family protein
NZ_CP008706	67867	complex	GAT:132 AAC:0
NZ_CP008706	67876	complex	TAG:131 GAC:0
NZ_CP008706	67894	snp	G:127 A:1
NZ_CP008706	67997	snp	A:128 G:0
NZ_CP008706	68026	ins	AT:131 A:0
NZ_CP008706	68103	snp	G:143 A:2	CDS	+	70/1344	24/447	missense_variant c.70A>G p.Ile24Val	ABUW_RS00315		MATE family efflux transporter
NZ_CP008706	69337	snp	G:125 C:1	CDS	+	1304/1344	435/447	missense_variant c.1304C>G p.Ala435Gly	ABUW_RS00315		MATE family efflux transporter
NZ_CP008706	69391	ins	CACAACCTT:98 C:0	CDS	-	469/474	157/157	frameshift_variant&stop_gained c.469_470insAAGGTTGT p.Cys157fs	ABUW_RS00320		DUF523 domain-containing protein
NZ_CP008706	69651	complex	TAG:143 CAT:0	CDS	-	210/474	70/157	missense_variant c.208_210delATGinsCTA p.Met70Leu	ABUW_RS00320		DUF523 domain-containing protein
NZ_CP008706	69862	snp	A:128 G:1
NZ_CP008706	69942	snp	G:146 A:2
NZ_CP008706	70028	snp	T:149 C:2
NZ_CP008706	70049	snp	G:154 A:1
NZ_CP008706	70189	snp	A:172 G:5
NZ_CP008706	70204	snp	G:161 A:3
NZ_CP008706	70211	snp	A:170 C:6
NZ_CP008706	71449	snp	A:120 G:0
NZ_CP008706	71494	ins	TG:101 T:0
NZ_CP008706	72844	snp	C:145 T:0	CDS	-	287/549	96/182	missense_variant c.287A>G p.Asn96Ser	ABUW_RS00335		VOC family protein
NZ_CP008706	73784	snp	C:154 T:1	CDS	-	1291/1308	431/435	missense_variant c.1291A>G p.Asn431Asp	ABUW_RS00345	fahA	fumarylacetoacetase
NZ_CP008706	74888	snp	T:142 C:2	CDS	-	187/1308	63/435	missense_variant c.187G>A p.Asp63Asn	ABUW_RS00345	fahA	fumarylacetoacetase
NZ_CP008706	75098	snp	T:161 G:2
NZ_CP008706	75997	snp	A:136 G:2	CDS	+	565/1389	189/462	missense_variant c.565G>A p.Ala189Thr	ABUW_RS00350		amino acid permease
NZ_CP008706	76845	snp	G:154 A:0
NZ_CP008706	77732	snp	G:135 A:0
NZ_CP008706	77960	snp	T:144 C:1	CDS	+	151/1266	51/421	missense_variant c.151C>T p.Arg51Cys	ABUW_RS00360	zigA	zinc metallochaperone GTPase ZigA
NZ_CP008706	78011	snp	A:143 G:3	CDS	+	202/1266	68/421	missense_variant c.202G>A p.Ala68Thr	ABUW_RS00360	zigA	zinc metallochaperone GTPase ZigA
NZ_CP008706	79023	snp	G:121 A:1	CDS	+	1214/1266	405/421	missense_variant c.1214A>G p.Gln405Arg	ABUW_RS00360	zigA	zinc metallochaperone GTPase ZigA
NZ_CP008706	79087	del	C:127 CT:2
NZ_CP008706	79218	snp	G:153 T:5	CDS	-	1005/1113	335/370	missense_variant c.1005A>C p.Leu335Phe	ABUW_RS00365		acyltransferase family protein
NZ_CP008706	79224	snp	T:155 C:5	CDS	-	999/1113	333/370	missense_variant c.999G>A p.Met333Ile	ABUW_RS00365		acyltransferase family protein
NZ_CP008706	79274	snp	A:149 T:3	CDS	-	949/1113	317/370	missense_variant c.949A>T p.Met317Leu	ABUW_RS00365		acyltransferase family protein
NZ_CP008706	79648	snp	G:155 C:3	CDS	-	575/1113	192/370	missense_variant c.575G>C p.Gly192Ala	ABUW_RS00365		acyltransferase family protein
NZ_CP008706	80281	snp	G:145 T:0
NZ_CP008706	80300	snp	C:143 A:0
NZ_CP008706	80344	snp	G:134 T:0
NZ_CP008706	80350	snp	A:135 G:0
NZ_CP008706	80358	mnp	GG:125 AC:0
NZ_CP008706	80366	snp	G:130 A:0
NZ_CP008706	80374	complex	GATTC:129 TATTA:0
NZ_CP008706	80386	snp	A:138 G:0
NZ_CP008706	80403	snp	A:144 C:0
NZ_CP008706	80440	complex	TTTAC:140 CTTGT:0
NZ_CP008706	80449	snp	T:143 C:1
NZ_CP008706	80478	snp	C:141 A:1
NZ_CP008706	81902	complex	AGACATC:59 CAATATA:0
NZ_CP008706	81916	complex	GA:66 AC:0
NZ_CP008706	81929	snp	A:63 G:0
NZ_CP008706	81934	complex	TTGTTAG:62 GATTTAA:0
NZ_CP008706	81962	snp	T:84 C:0
NZ_CP008706	81996	snp	T:98 C:6
NZ_CP008706	82005	snp	C:94 A:0
NZ_CP008706	82011	snp	A:92 T:6
NZ_CP008706	82021	snp	C:100 T:0
NZ_CP008706	82063	snp	A:124 G:0
NZ_CP008706	82106	snp	C:154 T:0
NZ_CP008706	82148	snp	A:161 C:0
NZ_CP008706	87165	snp	C:121 T:1	CDS	+	184/1206	62/401	missense_variant c.184T>C p.Phe62Leu	ABUW_RS00395	hutI	imidazolonepropionase
NZ_CP008706	87323	complex	AAG:89 GAA:4	CDS	+	342/1206	114/401	missense_variant c.342_344delGAAinsAAG p.Asn115Ser	ABUW_RS00395	hutI	imidazolonepropionase
NZ_CP008706	88269	mnp	AA:134 TG:0	CDS	+	72/921	24/306	missense_variant c.72_73delTGinsAA p.Val25Met	ABUW_RS00400	hutG	formimidoylglutamase
NZ_CP008706	88451	complex	CTGAG:73 ATGGC:1	CDS	+	254/921	85/306	missense_variant c.254_258delATGGCinsCTGAG p.TyrGly85SerGlu	ABUW_RS00400	hutG	formimidoylglutamase
NZ_CP008706	88475	complex	CCGAGTTGGCAGAG:57 GCGAATTAGCTGAA:1	CDS	+	278/921	93/306	missense_variant c.278_291delGCGAATTAGCTGAAinsCCGAGTTGGCAGAG p.Ser93Thr	ABUW_RS00400	hutG	formimidoylglutamase
NZ_CP008706	88497	complex	AAACAGCTTACAAA:57 CAATAGCCTAGAAC:0	CDS	+	300/921	100/306	missense_variant c.300_313delCAATAGCCTAGAACinsAAACAGCTTACAAA p.GluHis104GlnAsn	ABUW_RS00400	hutG	formimidoylglutamase
NZ_CP008706	88524	complex	GA:75 TG:2	CDS	+	327/921	109/306	missense_variant c.327_328delTGinsGA p.Val110Ile	ABUW_RS00400	hutG	formimidoylglutamase
NZ_CP008706	88768	snp	G:129 A:3	CDS	+	571/921	191/306	missense_variant c.571A>G p.Ile191Val	ABUW_RS00400	hutG	formimidoylglutamase
NZ_CP008706	88801	snp	C:118 T:3	CDS	+	604/921	202/306	missense_variant c.604T>C p.Ser202Pro	ABUW_RS00400	hutG	formimidoylglutamase
NZ_CP008706	88858	snp	A:114 G:3	CDS	+	661/921	221/306	missense_variant c.661G>A p.Val221Ile	ABUW_RS00400	hutG	formimidoylglutamase
NZ_CP008706	89003	snp	G:134 A:6	CDS	+	806/921	269/306	missense_variant c.806A>G p.Gln269Arg	ABUW_RS00400	hutG	formimidoylglutamase
NZ_CP008706	89132	snp	G:108 A:5
NZ_CP008706	89142	complex	TA:84 G:0
NZ_CP008706	89147	snp	G:91 T:0
NZ_CP008706	89161	snp	T:77 C:2
NZ_CP008706	89170	snp	A:69 G:3
NZ_CP008706	89179	complex	AAGTTCT:52 TTGACTTTC:2
NZ_CP008706	89192	complex	CT:55 AA:3
NZ_CP008706	89207	snp	G:75 A:3
NZ_CP008706	89231	snp	A:88 T:5
NZ_CP008706	89236	snp	A:84 T:5
NZ_CP008706	89270	snp	T:89 G:4
NZ_CP008706	89298	snp	C:106 T:4
NZ_CP008706	89345	complex	CCTTT:134 ACTTC:1
NZ_CP008706	89359	complex	TTC:130 GTT:5
NZ_CP008706	89445	snp	C:122 A:4	CDS	+	73/1827	25/608	missense_variant c.73A>C p.Thr25Pro	ABUW_RS00405		DUF885 domain-containing protein
NZ_CP008706	89491	complex	CAAATAGTAATGTC:112 AAAAGAGTGATATT:0	CDS	+	119/1827	40/608	missense_variant c.119_132delAAAAGAGTGATATTinsCAAATAGTAATGTC p.GlnLysSerAspIle40ProAsnSerAsnVal	ABUW_RS00405		DUF885 domain-containing protein
NZ_CP008706	89521	snp	T:123 C:5	CDS	+	149/1827	50/608	missense_variant c.149C>T p.Ala50Val	ABUW_RS00405		DUF885 domain-containing protein
NZ_CP008706	89621	complex	TGAGC:131 CGAGT:1	CDS	+	249/1827	83/608	missense_variant c.249_253delCGAGTinsTGAGC p.Phe85Leu	ABUW_RS00405		DUF885 domain-containing protein
NZ_CP008706	89713	snp	T:150 C:3	CDS	+	341/1827	114/608	missense_variant c.341C>T p.Ala114Val	ABUW_RS00405		DUF885 domain-containing protein
NZ_CP008706	90018	snp	G:139 A:3	CDS	+	646/1827	216/608	missense_variant c.646A>G p.Thr216Ala	ABUW_RS00405		DUF885 domain-containing protein
NZ_CP008706	90030	complex	GCA:123 AAG:3	CDS	+	658/1827	220/608	missense_variant c.658_660delAAGinsGCA p.Lys220Ala	ABUW_RS00405		DUF885 domain-containing protein
NZ_CP008706	90161	mnp	TA:134 GG:0	CDS	+	789/1827	263/608	missense_variant c.789_790delGGinsTA p.Ala264Thr	ABUW_RS00405		DUF885 domain-containing protein
NZ_CP008706	90274	snp	C:163 T:0	CDS	+	902/1827	301/608	missense_variant c.902T>C p.Leu301Ser	ABUW_RS00405		DUF885 domain-containing protein
NZ_CP008706	90984	complex	GCAGAC:126 ACGGAT:5	CDS	+	1612/1827	538/608	missense_variant c.1612_1617delACGGATinsGCAGAC p.Thr538Ala	ABUW_RS00405		DUF885 domain-containing protein
NZ_CP008706	91210	snp	A:75 G:5
NZ_CP008706	91227	snp	C:67 T:0
NZ_CP008706	91949	snp	G:145 A:4
NZ_CP008706	91955	complex	CAAAC:139 TAAAG:0
NZ_CP008706	92985	snp	T:18 A:0
NZ_CP008706	92997	snp	G:29 A:0
NZ_CP008706	93007	snp	C:34 T:0
NZ_CP008706	93050	complex	CTCGTAGCGAATTG:35 ATCTATGGCGGATTA:0
NZ_CP008706	93079	complex	TT:51 GA:0
NZ_CP008706	93087	snp	A:60 G:0
NZ_CP008706	93120	snp	G:83 A:0
NZ_CP008706	93135	snp	C:72 T:0
NZ_CP008706	93145	complex	TTCTACGAGT:56 GTCCCATAGATC:0
NZ_CP008706	93172	snp	C:71 T:0
NZ_CP008706	93206	complex	AATTC:78 GATTT:0
NZ_CP008706	93225	del	A:63 AT:0
NZ_CP008706	93241	complex	ACT:62 GCC:0
NZ_CP008706	93252	snp	T:52 A:0
NZ_CP008706	93259	complex	ATC:45 CTT:0
NZ_CP008706	93273	complex	TAT:39 CAG:0
NZ_CP008706	93280	snp	C:39 T:0
NZ_CP008706	93290	snp	G:39 T:0
NZ_CP008706	93300	complex	TT:26 ATG:0
NZ_CP008706	93311	complex	ACGCCCTA:23 GCGACCTGT:0
NZ_CP008706	93335	snp	G:22 A:0
NZ_CP008706	93343	complex	TT:13 C:0
NZ_CP008706	100581	complex	AATAG:14 GATAA:0
NZ_CP008706	100590	snp	T:21 C:0
NZ_CP008706	100611	snp	A:49 C:0
NZ_CP008706	100617	snp	G:54 A:0
NZ_CP008706	102790	snp	C:121 G:7	CDS	-	1085/1365	362/454	missense_variant c.1085C>G p.Thr362Ser	ABUW_RS00445	glmU	bifunctional UDP-N-acetylglucosamine diphosphorylase/glucosamine-1-phosphate N-acetyltransferase GlmU
NZ_CP008706	103357	snp	T:174 C:4	CDS	-	518/1365	173/454	missense_variant c.518G>A p.Ser173Asn	ABUW_RS00445	glmU	bifunctional UDP-N-acetylglucosamine diphosphorylase/glucosamine-1-phosphate N-acetyltransferase GlmU
NZ_CP008706	107495	complex	AACC:130 GTCT:0
NZ_CP008706	107544	snp	A:135 T:0
NZ_CP008706	108128	snp	C:155 T:3	CDS	-	793/1308	265/435	missense_variant c.793A>G p.Ile265Val	ABUW_RS00475		hypothetical protein
NZ_CP008706	108321	complex	AAT:123 TAC:0	CDS	-	600/1308	200/435	missense_variant c.598_600delGTAinsATT p.Val200Ile	ABUW_RS00475		hypothetical protein
NZ_CP008706	110215	snp	C:111 T:0
NZ_CP008706	111702	complex	ATT:143 TTC:0
NZ_CP008706	113565	snp	T:151 C:0
NZ_CP008706	113626	snp	T:134 G:1
NZ_CP008706	116822	complex	CTTAT:116 GCTAC:2
NZ_CP008706	116868	snp	G:144 A:0
NZ_CP008706	119120	snp	G:153 A:0
NZ_CP008706	119139	snp	T:157 A:1
NZ_CP008706	119151	mnp	GT:142 AC:0
NZ_CP008706	119160	snp	G:145 A:0
NZ_CP008706	119175	snp	G:139 A:0
NZ_CP008706	119183	snp	A:137 C:3
NZ_CP008706	119194	snp	C:138 G:0
NZ_CP008706	120916	snp	G:144 A:0
NZ_CP008706	122444	snp	C:172 A:1
NZ_CP008706	123613	snp	G:157 A:0
NZ_CP008706	127863	snp	T:165 C:0
NZ_CP008706	136163	complex	GTGTAAA:15 ATTAAAG:0
NZ_CP008706	136189	del	C:30 CT:0
NZ_CP008706	137744	ins	GA:127 G:2
NZ_CP008706	140339	complex	TTG:26 CTA:0
NZ_CP008706	141925	snp	G:162 A:0
NZ_CP008706	141982	snp	G:158 A:0
NZ_CP008706	143238	ins	AG:111 A:4
NZ_CP008706	146398	snp	T:156 G:0
NZ_CP008706	146428	snp	A:159 C:0
NZ_CP008706	148042	complex	TACG:142 GACA:4
NZ_CP008706	148053	snp	T:152 A:3
NZ_CP008706	153725	snp	T:175 G:0
NZ_CP008706	156551	snp	C:142 G:0
NZ_CP008706	156573	del	A:122 AG:1
NZ_CP008706	158912	snp	A:166 T:0
NZ_CP008706	158924	snp	G:172 A:1
NZ_CP008706	159004	ins	GC:151 G:0
NZ_CP008706	159239	del	T:129 TA:5
NZ_CP008706	159258	complex	GGAG:117 ATCA:5
NZ_CP008706	160342	complex	TTTC:112 GTTA:0
NZ_CP008706	160355	snp	C:113 T:0
NZ_CP008706	160411	complex	TG:100 CC:0
NZ_CP008706	160419	complex	GCTAGC:98 ACCATA:0
NZ_CP008706	167631	snp	T:168 C:0
NZ_CP008706	175004	snp	A:159 G:0
NZ_CP008706	175045	snp	A:155 G:0
NZ_CP008706	176173	complex	TATAT:40 GCGAA:0
NZ_CP008706	176190	complex	ATTAA:40 GAATG:0
NZ_CP008706	178392	snp	A:154 G:0
NZ_CP008706	178481	snp	G:154 C:0
NZ_CP008706	178515	snp	G:156 A:0
NZ_CP008706	178537	snp	T:160 C:0
NZ_CP008706	179409	snp	G:152 A:0
NZ_CP008706	179424	snp	C:160 T:0
NZ_CP008706	185353	snp	G:128 C:0
NZ_CP008706	186177	snp	T:159 C:0
NZ_CP008706	186197	snp	T:160 C:0
NZ_CP008706	186414	snp	A:127 G:0
NZ_CP008706	186487	snp	A:139 G:0
NZ_CP008706	189231	snp	G:142 A:0
NZ_CP008706	189242	snp	A:143 G:0
NZ_CP008706	189266	snp	G:137 A:0
NZ_CP008706	193155	snp	T:146 C:0
NZ_CP008706	195278	complex	TCCGA:111 CCCGT:0
NZ_CP008706	195895	snp	T:163 C:0
NZ_CP008706	195946	complex	CC:163 TT:0
NZ_CP008706	197588	complex	CATTCG:121 AATTTCA:0
NZ_CP008706	197618	complex	GC:133 AT:0
NZ_CP008706	198466	snp	C:129 T:0
NZ_CP008706	198497	snp	A:142 G:0
NZ_CP008706	198624	snp	T:159 A:0
NZ_CP008706	200211	snp	A:155 G:0
NZ_CP008706	200377	snp	T:119 G:0
NZ_CP008706	200477	snp	C:132 T:0
NZ_CP008706	200552	snp	T:126 C:0
NZ_CP008706	200564	snp	C:121 T:1
NZ_CP008706	200571	del	T:121 TG:0
NZ_CP008706	203845	snp	A:190 C:1	CDS	-	242/3498	81/1165	missense_variant c.242G>T p.Gly81Val	ABUW_RS00900		hybrid sensor histidine kinase/response regulator
NZ_CP008706	206384	snp	A:91 G:0
NZ_CP008706	207291	snp	G:162 A:0
NZ_CP008706	210381	snp	C:122 A:0
NZ_CP008706	210394	snp	A:124 G:0
NZ_CP008706	210500	snp	A:138 G:0
NZ_CP008706	210563	snp	C:126 T:0
NZ_CP008706	210684	snp	A:116 G:0
NZ_CP008706	210799	del	A:152 AT:0
NZ_CP008706	210812	snp	A:168 G:0
NZ_CP008706	210917	ins	TA:136 T:0
NZ_CP008706	211010	snp	A:165 G:0
NZ_CP008706	211036	snp	G:169 T:0
NZ_CP008706	216033	snp	C:115 A:0
NZ_CP008706	217741	snp	A:138 G:0
NZ_CP008706	219411	snp	C:151 A:0
NZ_CP008706	220609	snp	C:138 A:0
NZ_CP008706	222736	mnp	CG:127 TA:0
NZ_CP008706	223844	snp	A:130 G:0
NZ_CP008706	224415	snp	T:133 C:0
NZ_CP008706	224431	snp	G:143 A:0
NZ_CP008706	226158	complex	AA:31 C:0
NZ_CP008706	226172	snp	T:19 A:0
NZ_CP008706	230694	complex	CCGGT:99 TCGG:0
NZ_CP008706	232372	snp	G:156 A:0
NZ_CP008706	232467	complex	CTTG:143 GTTA:0
NZ_CP008706	232498	snp	T:136 C:0
NZ_CP008706	232564	snp	T:132 C:0
NZ_CP008706	233755	snp	T:168 C:0
NZ_CP008706	233796	snp	C:166 T:0
NZ_CP008706	236588	snp	G:173 A:0
NZ_CP008706	236621	snp	A:176 G:0
NZ_CP008706	236631	complex	GTTTAAA:159 ATTTGAT:0
NZ_CP008706	236740	snp	G:147 C:0
NZ_CP008706	236765	del	C:131 CA:0
NZ_CP008706	236857	snp	T:160 C:0
NZ_CP008706	236874	snp	A:155 G:0
NZ_CP008706	237050	complex	CAAAAGGTC:114 TAAATGGTG:0
NZ_CP008706	237087	snp	C:116 A:2
NZ_CP008706	237101	snp	T:127 A:0
NZ_CP008706	237318	snp	T:135 C:0
NZ_CP008706	238596	snp	C:172 T:0
NZ_CP008706	238610	snp	A:179 C:0
NZ_CP008706	238646	complex	AGA:136 GAG:0
NZ_CP008706	238672	snp	T:136 C:0
NZ_CP008706	238678	complex	GACACG:122 ATCATA:0
NZ_CP008706	238700	snp	A:142 G:0
NZ_CP008706	240581	snp	G:152 A:0
NZ_CP008706	240591	snp	C:151 G:0
NZ_CP008706	240606	snp	T:147 A:0
NZ_CP008706	240612	snp	T:152 C:0
NZ_CP008706	240652	complex	GTAAT:158 CTAAG:0
NZ_CP008706	240687	snp	C:171 A:0
NZ_CP008706	241929	complex	TTATGGGTTG:88 AATAGCTTA:0
NZ_CP008706	242999	snp	C:160 T:0
NZ_CP008706	243979	snp	C:140 T:0
NZ_CP008706	244031	snp	A:138 G:0
NZ_CP008706	244037	snp	C:148 T:0
NZ_CP008706	244074	complex	TGA:116 CGG:0
NZ_CP008706	244090	ins	AG:113 A:0
NZ_CP008706	244110	del	T:94 TA:0
NZ_CP008706	244141	snp	A:75 T:0
NZ_CP008706	244164	snp	T:57 G:0
NZ_CP008706	244171	snp	T:51 C:0
NZ_CP008706	244177	snp	T:42 C:0
NZ_CP008706	244184	complex	CCGATTCTGC:30 ACTACTTTAG:0
NZ_CP008706	244216	complex	TTCGG:27 GTCGA:0
NZ_CP008706	244306	complex	ATTA:93 GTTG:0
NZ_CP008706	244316	snp	C:104 T:0
NZ_CP008706	244391	complex	CCA:144 TCC:0
NZ_CP008706	244398	snp	C:149 T:0
NZ_CP008706	244433	snp	T:175 C:0
NZ_CP008706	244597	snp	T:168 A:0
NZ_CP008706	244645	complex	AC:143 CGTT:0
NZ_CP008706	244664	snp	A:160 T:0
NZ_CP008706	244669	snp	T:159 C:0
NZ_CP008706	244743	mnp	AC:134 TT:0
NZ_CP008706	244775	snp	C:145 T:0
NZ_CP008706	244791	snp	T:142 C:0
NZ_CP008706	244803	snp	A:140 G:0
NZ_CP008706	244822	snp	G:123 T:0
NZ_CP008706	244839	snp	T:109 A:0
NZ_CP008706	244862	snp	G:87 A:0
NZ_CP008706	244881	ins	TA:52 T:0
NZ_CP008706	244905	complex	ATGA:27 GCGG:0
NZ_CP008706	247391	snp	C:153 T:0
NZ_CP008706	247740	complex	A:101 TT:0
NZ_CP008706	247829	snp	C:114 T:0
NZ_CP008706	252228	del	T:98 TA:2
NZ_CP008706	252267	mnp	CG:132 TT:0
NZ_CP008706	252773	snp	A:157 C:0
NZ_CP008706	254051	complex	CCC:165 ACG:0
NZ_CP008706	254098	snp	T:161 C:0
NZ_CP008706	254121	snp	G:157 A:0
NZ_CP008706	254144	snp	T:158 C:0
NZ_CP008706	257085	snp	T:127 C:0
NZ_CP008706	257833	snp	C:131 A:0
NZ_CP008706	257856	snp	A:149 G:0
NZ_CP008706	260781	del	C:22 CT:0
NZ_CP008706	261702	complex	GGG:156 AGA:0
NZ_CP008706	262344	snp	G:119 A:0
NZ_CP008706	262381	complex	TCAG:102 AGCA:0
NZ_CP008706	262401	ins	TA:86 T:0
NZ_CP008706	263203	snp	C:173 A:0
NZ_CP008706	266362	snp	T:161 A:0
NZ_CP008706	266375	snp	G:140 A:0
NZ_CP008706	266438	snp	A:116 G:0
NZ_CP008706	266765	snp	A:113 T:0
NZ_CP008706	266807	snp	T:122 G:2
NZ_CP008706	266816	snp	C:127 T:0
NZ_CP008706	266858	snp	A:140 G:0
NZ_CP008706	266892	mnp	TT:146 CA:0
NZ_CP008706	266902	snp	C:152 G:0
NZ_CP008706	267447	snp	T:161 C:0
NZ_CP008706	267474	snp	A:179 T:0
NZ_CP008706	269019	snp	C:156 A:0
NZ_CP008706	269167	snp	G:183 A:0
NZ_CP008706	271628	snp	A:162 G:0
NZ_CP008706	271645	complex	TATCGAG:146 CATCAAT:0
NZ_CP008706	271736	complex	CAC:146 TGT:0
NZ_CP008706	271752	mnp	AG:162 GA:0
NZ_CP008706	271868	snp	T:176 A:0
NZ_CP008706	271881	snp	C:177 A:0
NZ_CP008706	271947	snp	G:178 A:0
NZ_CP008706	274487	snp	A:155 G:0
NZ_CP008706	274699	ins	GT:140 G:1
NZ_CP008706	276966	complex	TTC:132 CTT:0
NZ_CP008706	278005	snp	G:148 A:0
NZ_CP008706	278056	snp	T:135 C:0
NZ_CP008706	278097	snp	A:99 G:0
NZ_CP008706	278138	snp	G:120 A:0
NZ_CP008706	279568	snp	G:158 A:0
NZ_CP008706	279674	ins	AT:155 A:0
NZ_CP008706	282218	snp	T:16 C:0
NZ_CP008706	282243	complex	TTA:33 ATG:0
NZ_CP008706	282254	snp	G:50 A:0
NZ_CP008706	282990	complex	CATC:141 GATA:0
NZ_CP008706	289409	snp	A:137 G:0
NZ_CP008706	290439	snp	T:154 G:0
NZ_CP008706	290796	snp	G:151 A:0
NZ_CP008706	290820	snp	A:157 G:0
NZ_CP008706	290898	snp	A:170 G:0
NZ_CP008706	290947	snp	A:179 G:0
NZ_CP008706	294935	ins	TA:125 T:0
NZ_CP008706	294950	snp	A:142 G:0
NZ_CP008706	294958	snp	A:140 G:0
NZ_CP008706	296806	snp	G:158 T:3
NZ_CP008706	297270	snp	C:135 T:0
NZ_CP008706	297323	snp	G:147 A:0
NZ_CP008706	297391	snp	A:146 G:0
NZ_CP008706	297442	snp	A:135 G:0
NZ_CP008706	297501	snp	G:138 T:0
NZ_CP008706	298523	snp	A:129 T:0
NZ_CP008706	309786	ins	AT:127 A:0
NZ_CP008706	317634	snp	G:173 A:0
NZ_CP008706	317754	snp	A:150 T:0
NZ_CP008706	318004	snp	T:135 C:0
NZ_CP008706	318068	snp	T:125 C:4
NZ_CP008706	324038	del	T:118 TA:0
NZ_CP008706	324089	ins	AT:102 A:1
NZ_CP008706	327498	complex	GTTG:112 ACTGTT:0
NZ_CP008706	327557	snp	A:120 T:0
NZ_CP008706	327575	snp	T:117 C:0
NZ_CP008706	327635	complex	TAATT:112 CAGTC:0
NZ_CP008706	327670	snp	G:131 A:0
NZ_CP008706	327686	complex	ACTACT:127 GCTATTA:0
NZ_CP008706	327701	complex	GCTTTATA:142 ACTTAATG:0
NZ_CP008706	327739	snp	A:145 G:0
NZ_CP008706	327769	snp	G:139 C:0
NZ_CP008706	327776	del	G:124 GA:0
NZ_CP008706	330185	snp	A:106 G:2
NZ_CP008706	330195	del	A:98 AT:0
NZ_CP008706	330209	snp	A:111 G:2
NZ_CP008706	330712	snp	G:151 A:5
NZ_CP008706	330771	snp	A:143 G:4
NZ_CP008706	330908	snp	T:160 A:0
NZ_CP008706	331122	snp	G:161 A:0
NZ_CP008706	334139	snp	G:143 A:0
NZ_CP008706	345809	ins	AT:131 A:3
NZ_CP008706	345829	snp	C:157 T:3
NZ_CP008706	345932	snp	T:184 C:1
NZ_CP008706	346138	snp	T:165 C:3	CDS	+	188/369	63/122	missense_variant c.188C>T p.Thr63Ile	ABUW_RS01590	rplS	50S ribosomal protein L19
NZ_CP008706	346354	ins	AT:118 A:2
NZ_CP008706	350320	del	T:111 TA:0
NZ_CP008706	350335	ins	GT:115 G:0
NZ_CP008706	350360	snp	G:129 A:0
NZ_CP008706	350367	snp	A:121 T:0
NZ_CP008706	350374	complex	GCTAT:116 ATTAG:0
NZ_CP008706	350390	snp	T:138 A:0
NZ_CP008706	351864	ins	TA:120 T:0
NZ_CP008706	351908	complex	TCGT:130 CCGC:0
NZ_CP008706	354281	snp	C:118 T:1
NZ_CP008706	354295	snp	C:112 T:1
NZ_CP008706	354303	snp	G:105 T:1
NZ_CP008706	354308	snp	C:105 T:0
NZ_CP008706	354408	snp	A:111 G:0
NZ_CP008706	354424	snp	A:92 T:0
NZ_CP008706	354429	complex	CT:87 AAATGTTCAAA:0
NZ_CP008706	354451	snp	G:113 A:0
NZ_CP008706	354472	snp	A:114 T:0
NZ_CP008706	356430	ins	CT:106 C:3
NZ_CP008706	356774	snp	G:133 A:1
NZ_CP008706	357485	complex	TATAT:125 CATAC:3
NZ_CP008706	357499	snp	T:128 C:3
NZ_CP008706	357542	snp	A:131 G:1
NZ_CP008706	357962	snp	A:142 T:3
NZ_CP008706	359578	del	A:88 AT:0
NZ_CP008706	361920	ins	TA:145 T:1
NZ_CP008706	363819	snp	T:146 C:3
NZ_CP008706	365879	snp	C:136 T:0
NZ_CP008706	368668	mnp	TGA:118 CAG:0
NZ_CP008706	368760	snp	C:126 G:1
NZ_CP008706	368838	complex	GA:138 AG:1
NZ_CP008706	368845	snp	T:145 A:6
NZ_CP008706	368898	snp	T:164 C:0
NZ_CP008706	368916	complex	GT:149 AA:0
NZ_CP008706	368943	snp	G:163 A:0
NZ_CP008706	368970	snp	C:158 T:1
NZ_CP008706	370539	snp	G:58 T:0
NZ_CP008706	370544	snp	C:65 T:1
NZ_CP008706	370553	del	C:40 CTTTAAAGTGAGT:1
NZ_CP008706	370612	snp	C:92 G:3
NZ_CP008706	370825	mnp	CT:119 TG:1
NZ_CP008706	372848	snp	A:158 G:3
NZ_CP008706	378030	snp	G:167 A:0
NZ_CP008706	379019	snp	A:111 G:3
NZ_CP008706	379035	ins	TA:76 T:1
NZ_CP008706	379049	mnp	GA:127 TC:0
NZ_CP008706	379057	ins	CT:103 C:2
NZ_CP008706	380087	snp	T:145 C:0
NZ_CP008706	380103	snp	C:144 G:0
NZ_CP008706	380122	snp	A:139 C:0
NZ_CP008706	380149	mnp	AG:134 GT:2
NZ_CP008706	380156	snp	G:142 A:2
NZ_CP008706	380163	complex	GTTA:141 ATTG:2
NZ_CP008706	380208	del	C:142 CT:5
NZ_CP008706	380325	snp	C:144 T:8
NZ_CP008706	380372	snp	T:156 C:0
NZ_CP008706	380388	snp	G:159 A:5
NZ_CP008706	382146	ins	AT:134 A:0
NZ_CP008706	382160	del	C:131 CA:4
NZ_CP008706	382743	snp	A:129 C:4
NZ_CP008706	382748	snp	G:128 A:4
NZ_CP008706	382755	snp	C:130 T:4
NZ_CP008706	383210	snp	G:73 A:0
NZ_CP008706	383239	snp	T:48 G:0
NZ_CP008706	383245	complex	GCAGAC:39 ACTGCA:0
NZ_CP008706	383273	snp	C:30 T:0
NZ_CP008706	383282	snp	G:22 T:0
NZ_CP008706	383501	complex	GCCAGAATCC:99 CCCTGAGCCT:0	CDS	-	690/867	227/288	missense_variant c.681_690delAGGCTCAGGGinsGGATTCTGGC p.Gly228Asp	ABUW_RS01770		LysR family transcriptional regulator
NZ_CP008706	384219	snp	A:138 T:1
NZ_CP008706	384252	snp	C:142 T:1
NZ_CP008706	384273	snp	T:116 C:0
NZ_CP008706	385236	snp	G:106 A:0
NZ_CP008706	390422	snp	A:41 C:2
NZ_CP008706	390442	complex	GGT:25 AGG:2
NZ_CP008706	392029	snp	C:21 T:0
NZ_CP008706	392039	snp	T:30 C:0
NZ_CP008706	392096	snp	C:91 T:0
NZ_CP008706	393379	mnp	CT:99 TC:0
NZ_CP008706	394195	snp	G:146 C:0
NZ_CP008706	394201	snp	A:153 G:0
NZ_CP008706	394252	snp	T:163 C:0
NZ_CP008706	395419	snp	C:154 T:0
NZ_CP008706	396639	snp	T:127 C:0
NZ_CP008706	396655	snp	C:129 A:0
NZ_CP008706	396682	ins	CT:118 C:0
NZ_CP008706	401094	snp	A:117 G:0
NZ_CP008706	402042	snp	A:161 G:0
NZ_CP008706	403155	snp	A:146 G:0
NZ_CP008706	403173	snp	C:152 T:0
NZ_CP008706	407031	snp	T:134 C:0
NZ_CP008706	409206	snp	G:88 A:0
NZ_CP008706	418651	snp	G:126 A:0
NZ_CP008706	419692	complex	GC:117 AT:0
NZ_CP008706	419701	complex	CTT:115 TTC:0
NZ_CP008706	426790	snp	T:122 A:0
NZ_CP008706	426796	mnp	CT:106 TA:0
NZ_CP008706	427258	snp	G:168 A:0
NZ_CP008706	427307	snp	T:170 C:0
NZ_CP008706	428137	snp	A:136 G:0
NZ_CP008706	431116	snp	T:161 C:0
NZ_CP008706	431993	snp	A:158 G:0
NZ_CP008706	445769	snp	C:83 T:0
NZ_CP008706	445788	snp	A:93 T:0
NZ_CP008706	445869	mnp	TT:101 AC:0
NZ_CP008706	447423	del	C:107 CT:0
NZ_CP008706	448638	snp	A:141 G:0
NZ_CP008706	448672	mnp	GT:132 AC:0
NZ_CP008706	449508	snp	C:144 T:0
NZ_CP008706	449534	snp	C:138 T:0
NZ_CP008706	449813	snp	A:126 G:0
NZ_CP008706	449936	snp	A:128 T:0
NZ_CP008706	451335	snp	C:172 G:0
NZ_CP008706	451364	snp	C:169 T:0
NZ_CP008706	454356	snp	A:97 G:0
NZ_CP008706	454402	complex	GAAG:93 TGAA:0
NZ_CP008706	454416	complex	TTTAG:102 CTTAA:0
NZ_CP008706	454457	ins	TG:102 T:0
NZ_CP008706	457270	snp	C:181 T:0
NZ_CP008706	460233	snp	T:140 C:1
NZ_CP008706	463893	snp	G:42 A:0
NZ_CP008706	464208	snp	G:110 T:0
NZ_CP008706	464231	complex	AA:87 G:0
NZ_CP008706	464237	complex	ATATT:85 TTATAA:0
NZ_CP008706	464303	snp	G:120 C:0
NZ_CP008706	466445	snp	C:125 A:0
NZ_CP008706	471945	snp	T:171 A:0
NZ_CP008706	472009	snp	G:144 A:0
NZ_CP008706	473876	snp	T:156 A:0
NZ_CP008706	473885	snp	A:142 G:0
NZ_CP008706	477095	snp	T:149 A:0
NZ_CP008706	479948	snp	A:142 T:0
NZ_CP008706	481150	del	C:139 CT:0
NZ_CP008706	481205	snp	A:158 G:0
NZ_CP008706	481555	complex	CATTC:87 TACTA:0
NZ_CP008706	484631	snp	G:141 A:0
NZ_CP008706	485752	snp	G:110 T:0
NZ_CP008706	485810	complex	GT:49 TC:0
NZ_CP008706	485850	complex	GTTGA:15 ATTGG:0
NZ_CP008706	492071	snp	G:46 T:0
NZ_CP008706	492665	snp	C:129 T:0
NZ_CP008706	492717	snp	G:140 C:0
NZ_CP008706	494595	snp	T:165 A:0
NZ_CP008706	494631	snp	T:178 C:0
NZ_CP008706	494641	snp	G:182 A:0
NZ_CP008706	494650	snp	T:177 C:0
NZ_CP008706	494655	snp	T:177 A:0
NZ_CP008706	501165	snp	A:33 G:0
NZ_CP008706	503154	snp	C:121 T:0
NZ_CP008706	503169	snp	A:118 G:0
NZ_CP008706	503185	complex	CA:104 T:0
NZ_CP008706	503200	snp	C:115 A:0
NZ_CP008706	503220	del	A:97 AAC:0
NZ_CP008706	505038	snp	A:135 T:0
NZ_CP008706	505105	snp	A:119 T:0
NZ_CP008706	505124	snp	G:121 A:0
NZ_CP008706	508841	del	C:67 CT:0
NZ_CP008706	511824	snp	G:158 T:0
NZ_CP008706	511874	snp	A:149 G:0
NZ_CP008706	515582	snp	T:103 C:1
NZ_CP008706	517942	complex	TAGTA:103 CAGTG:0
NZ_CP008706	517961	complex	CGAC:96 TGTA:0
NZ_CP008706	517984	snp	G:78 T:0
NZ_CP008706	518042	snp	G:20 T:0
NZ_CP008706	523778	complex	T:42 ATGTATGGAAAAG:0
NZ_CP008706	523794	ins	TA:37 T:0
NZ_CP008706	523803	snp	T:62 C:0
NZ_CP008706	523808	snp	G:67 T:0
NZ_CP008706	523842	complex	GAAT:95 AAAC:0
NZ_CP008706	523871	snp	T:112 G:0
NZ_CP008706	523924	snp	A:124 G:0
NZ_CP008706	526758	snp	T:41 C:0
NZ_CP008706	526772	snp	A:55 G:0
NZ_CP008706	526788	snp	A:68 C:0
NZ_CP008706	526818	snp	A:98 T:0
NZ_CP008706	526832	complex	CTTA:106 TTTC:0
NZ_CP008706	526854	snp	A:132 T:0
NZ_CP008706	526890	snp	T:150 A:0
NZ_CP008706	529789	snp	A:117 G:0
NZ_CP008706	529796	snp	T:112 G:0
NZ_CP008706	532642	snp	G:132 A:0
NZ_CP008706	533461	snp	C:129 T:0
NZ_CP008706	536676	snp	G:167 T:0
NZ_CP008706	538043	del	T:99 TA:0
NZ_CP008706	538068	del	G:94 GT:4
NZ_CP008706	542615	snp	T:146 G:4
NZ_CP008706	542731	complex	CGGT:140 TGGG:3
NZ_CP008706	542754	snp	C:140 T:1
NZ_CP008706	543376	ins	AT:136 A:0
NZ_CP008706	544444	complex	GAAA:114 CAAG:0
NZ_CP008706	544453	snp	G:125 A:0
NZ_CP008706	544578	snp	T:119 C:0
NZ_CP008706	545638	complex	TGAGA:128 CAGG:1
NZ_CP008706	545756	snp	C:118 G:0
NZ_CP008706	581083	del	T:74 TA:1
NZ_CP008706	581265	ins	AT:148 A:3
NZ_CP008706	581349	snp	T:168 C:1
NZ_CP008706	595345	snp	A:22 C:0
NZ_CP008706	597216	del	C:126 CA:2
NZ_CP008706	601844	snp	C:128 T:0
NZ_CP008706	601883	snp	C:123 G:0
NZ_CP008706	601891	snp	A:122 G:0
NZ_CP008706	601916	snp	G:126 T:0
NZ_CP008706	601986	snp	C:115 T:0
NZ_CP008706	603033	snp	C:67 T:0
NZ_CP008706	603052	snp	C:97 A:0
NZ_CP008706	603057	mnp	GA:96 AG:0
NZ_CP008706	603567	snp	G:104 A:0
NZ_CP008706	603583	snp	A:80 G:0
NZ_CP008706	603652	snp	T:46 C:0
NZ_CP008706	613407	snp	C:123 T:0
NZ_CP008706	614913	snp	A:143 T:0
NZ_CP008706	615515	complex	AGAT:43 GATA:0
NZ_CP008706	615526	snp	A:43 G:0
NZ_CP008706	615553	snp	G:42 A:0
NZ_CP008706	617832	snp	A:169 G:1
NZ_CP008706	619719	snp	C:176 T:0
NZ_CP008706	623327	snp	A:136 G:0
NZ_CP008706	629107	snp	G:115 A:0
NZ_CP008706	629126	snp	A:101 G:0
NZ_CP008706	629135	complex	TTTAT:81 CCCAC:0
NZ_CP008706	629144	complex	GTGAA:88 ATGAG:0
NZ_CP008706	629157	snp	T:93 C:0
NZ_CP008706	629186	complex	ACTTTGC:78 GCTGCGT:0
NZ_CP008706	629205	snp	G:92 C:0
NZ_CP008706	629916	snp	A:86 G:0
NZ_CP008706	629921	snp	T:83 A:0
NZ_CP008706	630154	snp	C:116 T:0
NZ_CP008706	633055	del	T:120 TA:2
NZ_CP008706	633625	del	C:98 CTA:0
NZ_CP008706	638788	snp	T:147 A:0
NZ_CP008706	638846	snp	T:155 C:1
NZ_CP008706	642239	ins	CT:87 C:0
NZ_CP008706	642262	complex	CGTGT:80 TGTG:0
NZ_CP008706	642280	snp	T:93 G:0
NZ_CP008706	642287	complex	GAGGGAGT:71 AAGGCAAC:0
NZ_CP008706	642339	complex	GGCG:88 AGAA:0
NZ_CP008706	642382	snp	A:103 G:0
NZ_CP008706	642388	snp	G:100 T:0
NZ_CP008706	644749	del	G:125 GA:0
NZ_CP008706	651054	snp	T:115 A:1
NZ_CP008706	651060	snp	C:111 A:1
NZ_CP008706	651076	snp	G:114 A:0
NZ_CP008706	652038	snp	T:129 C:0
NZ_CP008706	652043	snp	A:133 G:0
NZ_CP008706	654153	ins	TAA:119 T:0
NZ_CP008706	655317	snp	T:70 C:0
NZ_CP008706	655326	del	C:39 CTT:0
NZ_CP008706	655388	complex	CTTC:60 TTTTT:0
NZ_CP008706	655403	ins	TTAAAA:63 T:2
NZ_CP008706	657006	del	G:133 GT:1
NZ_CP008706	657017	complex	TTTG:148 CTTA:0
NZ_CP008706	661072	snp	C:114 A:0
NZ_CP008706	663677	snp	T:88 A:0
NZ_CP008706	663682	snp	A:85 G:0
NZ_CP008706	663704	snp	T:87 A:0
NZ_CP008706	663800	del	G:91 GA:0
NZ_CP008706	665960	snp	T:165 C:0
NZ_CP008706	665972	snp	C:168 T:0
NZ_CP008706	665986	snp	C:168 A:0
NZ_CP008706	667200	complex	GC:10 TG:0	CDS	+	1116/2205	372/734	missense_variant c.1116_1117delTGinsGC p.Val373Leu	ABUW_RS03255		TonB-dependent receptor family protein
NZ_CP008706	667206	complex	TG:10 CA:0	CDS	+	1122/2205	374/734	missense_variant c.1122_1123delCAinsTG p.Ile375Val	ABUW_RS03255		TonB-dependent receptor family protein
NZ_CP008706	667212	complex	TGTGGCACTT:10 GGTTGCATTC:0	CDS	+	1128/2205	376/734	missense_variant c.1128_1137delGGTTGCATTCinsTGTGGCACTT p.Phe379Leu	ABUW_RS03255		TonB-dependent receptor family protein
NZ_CP008706	667236	complex	AGAT:10 GGAA:0	CDS	+	1152/2205	384/734	missense_variant c.1152_1155delGGAAinsAGAT p.Glu385Asp	ABUW_RS03255		TonB-dependent receptor family protein
NZ_CP008706	669438	del	G:133 GT:0
NZ_CP008706	670410	snp	A:146 T:0
NZ_CP008706	671423	snp	A:92 G:0
NZ_CP008706	672207	snp	T:135 C:0
NZ_CP008706	673106	snp	T:141 G:0
NZ_CP008706	673133	snp	A:150 G:0
NZ_CP008706	673685	del	C:111 CT:0
NZ_CP008706	673701	snp	C:123 T:0
NZ_CP008706	673706	snp	G:120 A:0
NZ_CP008706	673797	snp	A:120 T:0
NZ_CP008706	674198	snp	G:153 T:3
NZ_CP008706	675837	snp	C:24 T:0
NZ_CP008706	675909	snp	A:54 G:0
NZ_CP008706	676366	ins	TA:105 T:1
NZ_CP008706	676390	ins	CT:107 C:1
NZ_CP008706	686987	snp	T:114 A:0
NZ_CP008706	692032	snp	T:22 A:0
NZ_CP008706	695883	snp	A:148 G:0
NZ_CP008706	697662	snp	T:32 C:0
NZ_CP008706	698254	snp	T:165 A:0
NZ_CP008706	698349	snp	T:163 C:0
NZ_CP008706	698706	snp	G:97 A:0	tRNA	+			intragenic_variant n.698706A>G	ABUW_RS03410		tRNA-Asp
NZ_CP008706	698972	snp	A:95 G:0
NZ_CP008706	698991	snp	T:99 C:1
NZ_CP008706	699092	ins	TTTTTTCAAA:72 T:0
NZ_CP008706	699107	complex	CACG:93 TACA:0
NZ_CP008706	699149	snp	A:110 G:0
NZ_CP008706	699178	complex	G:93 TA:0
NZ_CP008706	699186	complex	TCTC:99 CCTT:0
NZ_CP008706	699200	snp	A:94 G:0
NZ_CP008706	699217	complex	G:82 AGATTTTATTACTTTA:0
NZ_CP008706	699277	snp	C:121 T:0
NZ_CP008706	699298	snp	T:121 C:0
NZ_CP008706	707125	complex	GCTTG:95 ATTGT:0
NZ_CP008706	707862	snp	T:122 C:0
NZ_CP008706	707976	snp	A:112 C:1
NZ_CP008706	708042	snp	C:146 T:0
NZ_CP008706	711599	snp	A:132 G:0
NZ_CP008706	714481	ins	GT:79 G:0
NZ_CP008706	714491	snp	A:107 G:0
NZ_CP008706	715274	snp	T:61 C:0
NZ_CP008706	715307	snp	G:63 A:0
NZ_CP008706	715356	snp	G:95 A:0
NZ_CP008706	716450	snp	T:66 C:0
NZ_CP008706	717709	snp	T:24 C:0
NZ_CP008706	717714	ins	TA:16 T:0
NZ_CP008706	720858	snp	A:145 G:0
NZ_CP008706	727685	ins	TA:86 T:0
NZ_CP008706	729268	complex	GAC:97 AAA:0
NZ_CP008706	729276	snp	C:97 G:0
NZ_CP008706	729318	snp	G:85 A:0
NZ_CP008706	731045	snp	A:125 G:0
NZ_CP008706	731139	snp	A:127 G:0
NZ_CP008706	731160	snp	A:119 T:0
NZ_CP008706	731213	complex	ATTA:107 GCTT:0
NZ_CP008706	731237	snp	T:124 C:0
NZ_CP008706	731323	snp	T:147 A:0
NZ_CP008706	731352	snp	C:148 T:0
NZ_CP008706	732085	snp	G:108 A:0
NZ_CP008706	732213	complex	GGCCG:123 AGCCA:0
NZ_CP008706	733297	snp	T:141 C:1
NZ_CP008706	734328	snp	T:136 A:1
NZ_CP008706	735467	complex	ATGTTGAGCT:117 GAGTTCGGCC:0
NZ_CP008706	738609	snp	C:127 A:0
NZ_CP008706	739549	snp	A:26 C:0
NZ_CP008706	747650	complex	TA:97 AG:0	CDS	-	472/783	157/260	missense_variant c.471_472delCTinsTA p.Ser158Thr	ABUW_RS03680		S24 family peptidase
NZ_CP008706	763385	snp	C:76 T:0
NZ_CP008706	764731	snp	C:193 T:0
NZ_CP008706	764911	snp	A:119 G:0
NZ_CP008706	765289	snp	C:15 A:0
NZ_CP008706	767486	snp	T:91 C:0
NZ_CP008706	769314	complex	CAGAATA:10 ACGGATT:0	CDS	+	75/399	25/132	missense_variant c.75_81delACGGATTinsCAGAATA p.Glu25Asp	ABUW_RS03860		phage tail terminator-like protein
NZ_CP008706	774307	snp	C:42 G:2
NZ_CP008706	794044	snp	C:169 A:0
NZ_CP008706	794166	snp	C:123 G:0
NZ_CP008706	796963	ins	GA:119 G:0
NZ_CP008706	797000	mnp	GTAA:106 TGTC:0
NZ_CP008706	799394	snp	G:118 A:0
NZ_CP008706	800135	snp	C:168 T:1
NZ_CP008706	800206	snp	T:162 A:0
NZ_CP008706	801501	snp	A:22 C:0
NZ_CP008706	801619	snp	G:146 A:0
NZ_CP008706	801708	snp	C:157 T:0
NZ_CP008706	803309	snp	T:117 G:0
NZ_CP008706	803314	ins	ATT:99 A:0
NZ_CP008706	803337	snp	A:120 G:0
NZ_CP008706	803352	snp	A:119 T:0
NZ_CP008706	803359	ins	CT:98 C:0
NZ_CP008706	803370	snp	G:111 T:0
NZ_CP008706	803399	complex	AGT:119 GGC:0
NZ_CP008706	809496	snp	A:140 G:0
NZ_CP008706	809526	snp	T:145 C:0
NZ_CP008706	810414	snp	G:145 A:0
NZ_CP008706	810486	snp	T:143 G:0
NZ_CP008706	810515	snp	A:143 C:0
NZ_CP008706	811436	snp	G:23 A:0
NZ_CP008706	816478	snp	C:137 A:0
NZ_CP008706	816494	snp	A:140 C:0
NZ_CP008706	816502	snp	A:131 C:0
NZ_CP008706	817218	snp	C:145 T:1
NZ_CP008706	819338	snp	C:134 A:0
NZ_CP008706	819404	snp	A:135 G:0
NZ_CP008706	819436	snp	C:143 A:0
NZ_CP008706	828228	snp	G:132 A:0
NZ_CP008706	833506	snp	G:133 T:0
NZ_CP008706	833542	snp	C:130 T:0
NZ_CP008706	835493	complex	TCTA:81 ACTG:0
NZ_CP008706	836628	snp	G:136 A:0
NZ_CP008706	838257	snp	T:118 G:0
NZ_CP008706	840739	snp	A:152 T:0
NZ_CP008706	840753	snp	A:140 G:0
NZ_CP008706	840827	complex	TTAAG:100 CTAAA:0
NZ_CP008706	843774	snp	G:98 A:0
NZ_CP008706	846024	ins	TA:95 T:1
NZ_CP008706	847673	snp	T:134 C:0
NZ_CP008706	847698	snp	G:119 A:0
NZ_CP008706	847884	snp	A:137 G:0
NZ_CP008706	847901	snp	A:145 T:0
NZ_CP008706	847914	snp	G:142 A:0
NZ_CP008706	847921	snp	T:144 C:0
NZ_CP008706	847945	snp	C:144 T:0
NZ_CP008706	847971	snp	G:137 T:0
NZ_CP008706	847982	snp	A:136 G:0
NZ_CP008706	848057	snp	A:127 G:0
NZ_CP008706	848102	snp	G:118 A:0
NZ_CP008706	856271	snp	T:153 C:0
NZ_CP008706	861955	snp	C:94 T:0
NZ_CP008706	861978	snp	G:99 C:0
NZ_CP008706	862065	snp	A:69 G:0
NZ_CP008706	862072	snp	T:72 C:0
NZ_CP008706	862077	snp	T:63 A:0
NZ_CP008706	865210	snp	C:121 T:0
NZ_CP008706	865268	complex	CCA:114 TCC:2
NZ_CP008706	865372	snp	C:148 T:0
NZ_CP008706	865397	snp	T:155 A:0
NZ_CP008706	865441	snp	A:152 G:0
NZ_CP008706	866960	snp	A:98 G:0
NZ_CP008706	867090	snp	A:98 G:0
NZ_CP008706	867235	ins	AT:119 A:0
NZ_CP008706	881498	snp	T:33 G:0
NZ_CP008706	881511	snp	T:39 G:0
NZ_CP008706	886107	snp	T:126 A:0
NZ_CP008706	886124	complex	GT:128 AC:0
NZ_CP008706	886148	snp	G:133 A:0
NZ_CP008706	886653	snp	T:153 G:0
NZ_CP008706	886678	ins	GT:143 G:0
NZ_CP008706	886693	ins	AT:138 A:0
NZ_CP008706	892500	snp	C:125 A:1
NZ_CP008706	898078	snp	A:136 G:0
NZ_CP008706	898091	mnp	CA:131 TG:0
NZ_CP008706	898182	snp	C:147 A:0
NZ_CP008706	899110	snp	C:158 A:0
NZ_CP008706	900411	complex	GGT:126 AGC:0	CDS	+	1194/1764	398/587	missense_variant c.1194_1196delAGCinsGGT p.Ala399Val	ABUW_RS04435		alkaline phosphatase D family protein
NZ_CP008706	900987	complex	TAG:50 A:0
NZ_CP008706	900992	snp	T:52 A:0
NZ_CP008706	901002	complex	GCTGAGGTAA:50 ACATAGTAG:0
NZ_CP008706	901022	complex	GGC:70 AGT:0
NZ_CP008706	901287	snp	A:159 G:0
NZ_CP008706	901329	snp	A:149 G:0
NZ_CP008706	901346	complex	GTCG:146 ATCA:0
NZ_CP008706	901368	snp	G:158 A:0
NZ_CP008706	902270	snp	G:139 A:0
NZ_CP008706	902287	complex	CGC:139 GGA:0
NZ_CP008706	903172	complex	CCT:109 TC:0
NZ_CP008706	905291	snp	G:144 A:0
NZ_CP008706	905311	snp	C:140 G:0
NZ_CP008706	905317	snp	A:145 G:0
NZ_CP008706	905427	snp	G:126 T:0
NZ_CP008706	910737	snp	T:130 G:0
NZ_CP008706	910744	snp	G:126 T:0
NZ_CP008706	910847	snp	A:123 G:0
NZ_CP008706	912632	del	C:93 CTA:0
NZ_CP008706	912695	snp	G:113 A:0
NZ_CP008706	912710	snp	T:114 G:0
NZ_CP008706	912725	snp	T:111 C:0
NZ_CP008706	912794	snp	A:108 G:0
NZ_CP008706	923008	snp	T:143 G:0
NZ_CP008706	925294	snp	A:118 T:0
NZ_CP008706	928016	complex	AGG:139 GGT:0
NZ_CP008706	928185	mnp	GG:110 AA:0
NZ_CP008706	933094	mnp	GA:126 AG:0
NZ_CP008706	933112	snp	C:136 A:0
NZ_CP008706	933119	snp	G:131 A:0
NZ_CP008706	933165	snp	A:142 G:0
NZ_CP008706	933176	snp	G:145 A:0
NZ_CP008706	933189	snp	A:149 T:0
NZ_CP008706	934432	snp	G:150 A:0
NZ_CP008706	937472	snp	T:132 A:0
NZ_CP008706	938152	snp	T:125 G:0
NZ_CP008706	938335	snp	A:111 G:0
NZ_CP008706	938340	del	C:94 CT:0
NZ_CP008706	938360	snp	G:105 A:0
NZ_CP008706	938365	del	T:96 TA:0
NZ_CP008706	938381	complex	TTCCC:115 CTCCT:0
NZ_CP008706	939079	snp	A:129 C:0
NZ_CP008706	939106	snp	T:124 C:0
NZ_CP008706	939147	snp	T:114 A:0
NZ_CP008706	939188	snp	G:126 A:0
NZ_CP008706	939306	snp	A:127 T:0
NZ_CP008706	939337	ins	AT:117 A:0
NZ_CP008706	939378	snp	G:119 C:0
NZ_CP008706	943525	complex	ACTTTGTTG:18 TAAGTTTTC:0
NZ_CP008706	943537	ins	TG:15 T:0
NZ_CP008706	943564	snp	T:10 A:0
NZ_CP008706	945791	snp	C:21 A:0
NZ_CP008706	945802	snp	T:28 C:0
NZ_CP008706	945828	snp	A:56 T:0
NZ_CP008706	945840	snp	A:62 G:0
NZ_CP008706	946197	mnp	CG:188 GC:0
NZ_CP008706	946347	snp	C:96 T:0
NZ_CP008706	946957	mnp	TC:29 GT:0
NZ_CP008706	946968	ins	AC:37 A:0
NZ_CP008706	947002	snp	T:75 C:0
NZ_CP008706	948464	snp	C:110 A:0
NZ_CP008706	948480	complex	TGG:94 CAA:0
NZ_CP008706	948525	snp	A:128 G:0
NZ_CP008706	950446	complex	GTATT:113 ATGTA:0
NZ_CP008706	950634	snp	G:120 A:0
NZ_CP008706	950642	ins	TA:97 T:0
NZ_CP008706	953109	snp	A:130 T:0
NZ_CP008706	953137	snp	G:124 A:0
NZ_CP008706	953949	complex	GTCG:108 ATCT:0
NZ_CP008706	953959	complex	ATGAGT:100 GTGAAG:0
NZ_CP008706	954480	complex	GCG:129 ACT:0
NZ_CP008706	959241	ins	TA:124 T:0
NZ_CP008706	959264	snp	C:136 G:0
NZ_CP008706	959309	snp	A:128 G:0
NZ_CP008706	963528	snp	C:36 A:0
NZ_CP008706	964895	snp	G:123 A:0
NZ_CP008706	964919	snp	A:145 G:0
NZ_CP008706	964983	snp	A:151 G:0
NZ_CP008706	965931	snp	A:125 G:0
NZ_CP008706	965936	complex	AAT:115 GTTA:0
NZ_CP008706	966032	mnp	AC:136 CT:0
NZ_CP008706	966094	snp	C:154 G:0
NZ_CP008706	966141	snp	T:137 G:0
NZ_CP008706	966192	snp	A:130 T:0
NZ_CP008706	968114	snp	G:119 C:0
NZ_CP008706	968149	snp	A:121 T:0
NZ_CP008706	975190	snp	A:134 G:0
NZ_CP008706	975242	snp	G:128 A:0
NZ_CP008706	975251	snp	A:130 G:0
NZ_CP008706	978611	snp	C:136 T:0
NZ_CP008706	980214	snp	G:138 T:0
NZ_CP008706	980262	snp	C:136 T:0
NZ_CP008706	981566	snp	C:109 T:0
NZ_CP008706	982970	snp	A:128 G:0
NZ_CP008706	983489	snp	T:119 C:0
NZ_CP008706	986569	snp	A:130 G:0
NZ_CP008706	992012	del	C:64 CA:1
NZ_CP008706	996066	snp	C:114 A:0
NZ_CP008706	1000440	snp	T:42 G:5
NZ_CP008706	1000492	ins	TA:73 T:0
NZ_CP008706	1000497	mnp	CA:95 TT:0
NZ_CP008706	1000512	snp	A:111 G:0
NZ_CP008706	1004194	snp	G:73 T:0
NZ_CP008706	1004210	snp	T:61 G:0
NZ_CP008706	1009196	snp	C:144 T:1
NZ_CP008706	1009283	snp	T:138 A:0
NZ_CP008706	1009295	snp	T:136 C:0
NZ_CP008706	1010832	del	T:88 TA:0
NZ_CP008706	1012519	snp	T:121 C:0
NZ_CP008706	1013935	snp	T:135 C:0
NZ_CP008706	1018109	complex	GAA:92 AAG:0
NZ_CP008706	1019385	snp	C:136 T:0
NZ_CP008706	1019402	snp	C:126 A:0
NZ_CP008706	1019447	snp	A:128 G:0
NZ_CP008706	1019462	snp	G:123 A:0
NZ_CP008706	1019678	snp	G:124 C:0
NZ_CP008706	1021551	snp	T:133 G:0
NZ_CP008706	1021559	complex	AA:116 TAT:0
NZ_CP008706	1021582	snp	A:129 T:0
NZ_CP008706	1021598	snp	T:135 G:0
NZ_CP008706	1021607	snp	T:133 C:1
NZ_CP008706	1021612	ins	TG:122 T:1
NZ_CP008706	1022208	snp	G:133 A:0
NZ_CP008706	1022246	snp	G:126 A:0
NZ_CP008706	1022268	del	T:109 TA:0
NZ_CP008706	1023480	snp	G:147 A:0
NZ_CP008706	1023493	snp	G:143 A:0
NZ_CP008706	1023501	snp	C:146 T:0
NZ_CP008706	1023523	ins	TA:121 T:1
NZ_CP008706	1024710	snp	A:136 C:0
NZ_CP008706	1027363	snp	G:107 A:0
NZ_CP008706	1027393	complex	ATC:97 GTT:0
NZ_CP008706	1027417	snp	T:103 C:0
NZ_CP008706	1031286	snp	C:147 T:0
NZ_CP008706	1031303	snp	G:146 A:0
NZ_CP008706	1035724	snp	C:137 G:0
NZ_CP008706	1035764	snp	G:127 A:0
NZ_CP008706	1035806	snp	T:124 G:0
NZ_CP008706	1035824	snp	T:130 C:1
NZ_CP008706	1036271	snp	A:115 C:0
NZ_CP008706	1038060	snp	T:143 A:0
NZ_CP008706	1038134	snp	G:129 A:0
NZ_CP008706	1038167	snp	C:118 T:1
NZ_CP008706	1039646	snp	T:122 G:0
NZ_CP008706	1039666	snp	A:122 G:0
NZ_CP008706	1040151	snp	C:154 T:0
NZ_CP008706	1042160	snp	A:154 C:0
NZ_CP008706	1047543	snp	T:95 C:0
NZ_CP008706	1047708	snp	T:114 C:0
NZ_CP008706	1047727	snp	G:122 A:0
NZ_CP008706	1048587	snp	G:104 A:0
NZ_CP008706	1048618	snp	C:104 T:0
NZ_CP008706	1048624	ins	AT:81 A:0
NZ_CP008706	1049929	snp	A:131 G:0
NZ_CP008706	1049942	snp	C:133 G:0
NZ_CP008706	1049953	snp	C:134 T:0
NZ_CP008706	1049968	mnp	AGT:122 GAA:0
NZ_CP008706	1050039	snp	T:139 C:0
NZ_CP008706	1050044	snp	A:138 T:0
NZ_CP008706	1050509	snp	T:115 C:0
NZ_CP008706	1050516	ins	CT:90 C:0
NZ_CP008706	1051844	snp	G:117 T:0
NZ_CP008706	1053680	snp	G:126 A:0
NZ_CP008706	1053686	del	G:112 GA:0
NZ_CP008706	1053741	del	G:102 GTAAAA:0
NZ_CP008706	1053794	snp	A:138 C:0
NZ_CP008706	1057482	snp	A:123 G:0
NZ_CP008706	1060210	snp	C:119 T:0
NZ_CP008706	1060242	snp	A:129 G:0
NZ_CP008706	1061798	snp	T:130 C:0
NZ_CP008706	1066168	snp	G:130 A:0
NZ_CP008706	1066178	snp	A:126 G:0
NZ_CP008706	1068455	snp	G:141 A:0
NZ_CP008706	1069288	snp	A:150 G:0
NZ_CP008706	1069386	snp	G:141 A:0
NZ_CP008706	1079046	del	T:94 TA:0
NZ_CP008706	1084646	snp	T:162 C:0
NZ_CP008706	1087051	snp	C:104 T:0
NZ_CP008706	1089396	snp	A:116 T:0
NZ_CP008706	1089422	complex	TTA:115 ATT:0
NZ_CP008706	1089445	snp	G:117 A:0
NZ_CP008706	1089460	snp	T:116 G:1
NZ_CP008706	1089496	snp	T:123 C:0
NZ_CP008706	1089858	snp	G:133 A:0
NZ_CP008706	1089885	snp	G:119 T:0
NZ_CP008706	1091926	snp	A:139 G:0
NZ_CP008706	1091951	snp	G:148 A:0
NZ_CP008706	1095430	ins	CT:109 C:0
NZ_CP008706	1098312	complex	TTCAT:89 ATGAA:0
NZ_CP008706	1116663	snp	A:157 G:0
NZ_CP008706	1116682	snp	G:150 A:0
NZ_CP008706	1116701	snp	C:159 T:0
NZ_CP008706	1119665	del	C:62 CT:0
NZ_CP008706	1119686	mnp	AA:74 TG:0
NZ_CP008706	1120791	snp	C:126 T:0
NZ_CP008706	1120816	snp	T:130 C:0
NZ_CP008706	1123912	del	C:77 CT:0
NZ_CP008706	1124411	snp	A:120 G:0
NZ_CP008706	1125148	mnp	AA:92 CT:0
NZ_CP008706	1125171	del	G:94 GT:1
NZ_CP008706	1125189	snp	G:107 A:0
NZ_CP008706	1129449	ins	AT:123 A:0
NZ_CP008706	1129496	complex	TTTG:124 ACTA:0
NZ_CP008706	1130977	snp	G:128 T:0
NZ_CP008706	1130982	snp	G:131 A:0
NZ_CP008706	1131007	del	C:118 CT:0
NZ_CP008706	1131021	snp	C:127 T:0
NZ_CP008706	1131029	snp	A:122 C:0
NZ_CP008706	1131046	snp	C:126 T:0
NZ_CP008706	1133479	snp	A:132 G:0
NZ_CP008706	1134078	complex	CG:113 TA:0	CDS	+	549/1380	183/459	missense_variant c.549_550delTAinsCG p.Ile184Val	ABUW_RS05450		amino acid permease
NZ_CP008706	1134930	snp	A:109 G:0
NZ_CP008706	1134949	complex	TGACAGA:112 AGGCAGG:0
NZ_CP008706	1135113	snp	T:119 C:0
NZ_CP008706	1135128	complex	GAACA:125 AAACG:0
NZ_CP008706	1135146	snp	C:118 T:0
NZ_CP008706	1135162	snp	T:111 G:0
NZ_CP008706	1135173	snp	G:111 A:0
NZ_CP008706	1135191	snp	T:108 A:0
NZ_CP008706	1135205	snp	C:107 G:0
NZ_CP008706	1140216	snp	T:119 G:0
NZ_CP008706	1140299	snp	G:101 A:0
NZ_CP008706	1141350	snp	G:99 A:0
NZ_CP008706	1141355	complex	AC:94 GT:0
NZ_CP008706	1141368	mnp	AG:102 GA:0
NZ_CP008706	1141385	complex	TGCCC:105 CGACA:0
NZ_CP008706	1141395	snp	T:122 C:0
NZ_CP008706	1141403	snp	A:124 G:0
NZ_CP008706	1143790	snp	T:91 G:0
NZ_CP008706	1148434	complex	GAAT:119 TAAG:0
NZ_CP008706	1148461	snp	A:115 G:0
NZ_CP008706	1149077	snp	G:145 C:0
NZ_CP008706	1150825	snp	A:128 T:0
NZ_CP008706	1150841	snp	C:131 T:0
NZ_CP008706	1150926	snp	T:117 C:2
NZ_CP008706	1150931	snp	G:117 T:0
NZ_CP008706	1154176	snp	T:129 C:0
NZ_CP008706	1154182	snp	C:134 T:0
NZ_CP008706	1154193	snp	G:137 A:2
NZ_CP008706	1154206	complex	AAAA:122 TATT:0
NZ_CP008706	1159692	snp	C:140 T:0
NZ_CP008706	1168982	complex	ATAAA:25 GTAAT:0	CDS	+		1/101	start_lost c.-3_2delGTAATinsATAAA p.Met1?	ABUW_RS05590		carbon starvation CstA family protein
NZ_CP008706	1169296	complex	CCTTGATATTTG:30 GATTAATAGTCA:0
NZ_CP008706	1169314	complex	TAAAG:30 GAA:0
NZ_CP008706	1169330	snp	G:49 A:0
NZ_CP008706	1169347	complex	ACTTTTTGGG:56 TCTTTTTTGGA:0
NZ_CP008706	1169377	snp	C:70 T:0
NZ_CP008706	1169404	complex	ACTGGT:60 GATGGC:0
NZ_CP008706	1169443	snp	G:82 T:0
NZ_CP008706	1169455	complex	CT:87 TC:0
NZ_CP008706	1169461	snp	C:87 T:0	tRNA	+			intragenic_variant n.1169461T>C	ABUW_RS05600		tRNA-Val
NZ_CP008706	1169527	snp	G:69 A:0	tRNA	+			intragenic_variant n.1169527A>G	ABUW_RS05600		tRNA-Val
NZ_CP008706	1169547	snp	C:55 A:0
NZ_CP008706	1169561	complex	CG:39 AA:0
NZ_CP008706	1169568	snp	T:39 C:0
NZ_CP008706	1169575	ins	TA:28 T:0
NZ_CP008706	1169616	snp	A:11 G:0
NZ_CP008706	1169778	snp	G:19 A:0
NZ_CP008706	1169860	snp	T:89 G:0
NZ_CP008706	1169866	snp	T:97 C:0
NZ_CP008706	1169878	snp	A:106 G:0
NZ_CP008706	1169932	snp	T:133 G:0
NZ_CP008706	1169958	snp	G:129 A:0
NZ_CP008706	1169974	del	T:129 TA:0
NZ_CP008706	1176282	complex	CT:24 TA:0
NZ_CP008706	1176290	snp	C:34 T:0
NZ_CP008706	1177550	snp	T:121 A:0
NZ_CP008706	1178984	snp	T:117 A:0
NZ_CP008706	1182108	snp	A:109 G:0
NZ_CP008706	1182134	snp	T:115 C:0
NZ_CP008706	1183451	snp	T:129 C:0
NZ_CP008706	1183501	snp	C:120 T:0
NZ_CP008706	1185129	snp	A:129 G:0
NZ_CP008706	1185134	snp	T:125 C:0
NZ_CP008706	1185202	snp	A:144 T:0
NZ_CP008706	1186179	snp	A:99 G:0
NZ_CP008706	1186188	snp	A:93 G:0
NZ_CP008706	1186193	snp	T:86 G:0
NZ_CP008706	1186200	complex	GTCTTTAAG:68 AGTTTAAA:0
NZ_CP008706	1186410	snp	A:24 T:0
NZ_CP008706	1186414	del	A:19 AG:0
NZ_CP008706	1186740	snp	C:19 T:0
NZ_CP008706	1186769	snp	T:35 C:0
NZ_CP008706	1186811	snp	G:70 A:0
NZ_CP008706	1186824	ins	TC:74 T:0
NZ_CP008706	1187421	snp	T:31 A:0
NZ_CP008706	1189765	snp	A:11 C:0
NZ_CP008706	1189877	complex	TCGGTTTTAGCAGACCGTG:60 CCGGCTTTGACAGGCTGA:0
NZ_CP008706	1190024	mnp	CT:72 TC:0
NZ_CP008706	1190032	complex	TTC:72 CTT:0
NZ_CP008706	1190908	complex	TTGC:103 GCGT:0
NZ_CP008706	1190919	snp	G:114 A:0
NZ_CP008706	1190941	ins	AG:96 A:0
NZ_CP008706	1190948	del	G:107 GCA:0
NZ_CP008706	1191043	snp	G:127 A:0
NZ_CP008706	1192217	snp	T:106 C:0
NZ_CP008706	1192258	ins	TG:95 T:1
NZ_CP008706	1193351	snp	C:133 T:0
NZ_CP008706	1193366	snp	A:134 T:0
NZ_CP008706	1193438	snp	A:137 C:0
NZ_CP008706	1193457	ins	TA:131 T:0
NZ_CP008706	1195016	snp	G:104 A:0
NZ_CP008706	1195027	del	G:105 GA:0
NZ_CP008706	1195040	snp	G:114 C:0
NZ_CP008706	1195049	mnp	TC:105 CA:0
NZ_CP008706	1195082	snp	T:110 G:0
NZ_CP008706	1195098	snp	G:115 A:0
NZ_CP008706	1195106	snp	T:115 A:0
NZ_CP008706	1195113	snp	A:113 G:0
NZ_CP008706	1195120	snp	T:116 C:0
NZ_CP008706	1195136	snp	A:117 T:0
NZ_CP008706	1195254	del	A:123 ATTAT:0
NZ_CP008706	1195276	complex	AATGAAA:128 GATAAAG:0
NZ_CP008706	1195318	snp	T:157 C:0
NZ_CP008706	1197231	snp	A:132 G:0
NZ_CP008706	1197236	complex	CGAGA:123 TGAGT:0
NZ_CP008706	1199335	snp	C:137 T:0
NZ_CP008706	1199565	snp	C:124 T:0
NZ_CP008706	1199619	snp	G:124 A:0
NZ_CP008706	1199767	ins	AG:127 A:0
NZ_CP008706	1199831	snp	T:136 C:0
NZ_CP008706	1199885	snp	C:141 T:0
NZ_CP008706	1203600	snp	G:104 C:0
NZ_CP008706	1205980	ins	TA:35 T:0
NZ_CP008706	1206000	ins	GT:32 G:0
NZ_CP008706	1210414	snp	T:114 G:0
NZ_CP008706	1210444	snp	T:114 C:0
NZ_CP008706	1214305	del	A:121 AT:0
NZ_CP008706	1217660	snp	G:126 A:2	CDS	+	1541/1596	514/531	missense_variant c.1541A>G p.Asp514Gly	ABUW_RS05785	barB	acinetobactin export ABC transporter permease/ATP-binding subunit BarB
NZ_CP008706	1217731	snp	C:121 T:0
NZ_CP008706	1219331	snp	C:109 T:0
NZ_CP008706	1220597	snp	A:55 T:0
NZ_CP008706	1220686	snp	C:38 T:0
NZ_CP008706	1222013	snp	T:130 C:0
NZ_CP008706	1222176	snp	G:129 A:0
NZ_CP008706	1224249	ins	AT:123 A:0
NZ_CP008706	1227982	snp	G:56 A:0
NZ_CP008706	1227997	complex	ATT:66 TC:0
NZ_CP008706	1230381	snp	T:131 A:0
NZ_CP008706	1236383	snp	T:125 C:0
NZ_CP008706	1236426	del	G:113 GA:0
NZ_CP008706	1236506	snp	T:112 G:0
NZ_CP008706	1242204	complex	GCCAT:94 AACATG:0
NZ_CP008706	1242228	snp	T:107 C:0
NZ_CP008706	1242235	ins	CT:95 C:0
NZ_CP008706	1242244	complex	AAGGG:103 CAGGA:0
NZ_CP008706	1242256	snp	C:108 T:0
NZ_CP008706	1242267	snp	A:111 T:0
NZ_CP008706	1242281	complex	GACGGCTGA:107 TACGACTGG:0
NZ_CP008706	1242914	complex	AAGTGACTAAAAAG:15 GAGTAGTTGGAATA:0
NZ_CP008706	1242932	complex	CCATATTG:15 TCACATTC:0
NZ_CP008706	1242943	del	C:15 CTCA:0
NZ_CP008706	1242952	ins	TAC:19 T:0
NZ_CP008706	1242960	snp	G:32 A:0
NZ_CP008706	1242986	complex	CCGT:51 TCGC:0
NZ_CP008706	1243046	snp	C:79 T:0
NZ_CP008706	1243066	snp	G:94 C:0
NZ_CP008706	1243075	complex	GAG:95 AAA:0
NZ_CP008706	1243084	snp	C:101 T:0
NZ_CP008706	1243104	snp	C:98 G:0
NZ_CP008706	1243110	snp	T:101 A:0
NZ_CP008706	1243138	ins	TA:96 T:0
NZ_CP008706	1246545	snp	G:128 A:0
NZ_CP008706	1246885	snp	G:110 A:0
NZ_CP008706	1247012	snp	T:120 C:0
NZ_CP008706	1251743	snp	C:110 T:0
NZ_CP008706	1251769	ins	TA:95 T:0
NZ_CP008706	1251846	snp	G:125 A:0
NZ_CP008706	1253078	del	T:65 TA:0
NZ_CP008706	1256072	snp	C:92 T:0
NZ_CP008706	1259731	snp	T:120 A:0
NZ_CP008706	1262844	snp	T:112 C:0
NZ_CP008706	1269831	snp	A:105 G:0
NZ_CP008706	1272601	snp	G:77 A:0
NZ_CP008706	1272611	snp	A:73 G:0
NZ_CP008706	1272701	snp	T:83 C:0
NZ_CP008706	1272746	snp	C:86 T:0
NZ_CP008706	1272770	snp	A:101 T:0
NZ_CP008706	1272820	snp	C:105 T:0
NZ_CP008706	1275708	snp	G:116 A:0
NZ_CP008706	1275786	snp	C:101 G:0
NZ_CP008706	1275817	snp	T:106 A:0
NZ_CP008706	1275841	snp	A:98 G:0
NZ_CP008706	1275853	complex	TGATC:91 CGTTT:0
NZ_CP008706	1275885	snp	T:78 A:0
NZ_CP008706	1275910	complex	CA:57 TG:0
NZ_CP008706	1275916	ins	AAAT:53 A:0
NZ_CP008706	1278224	snp	G:134 A:0
NZ_CP008706	1278270	snp	C:125 T:1
NZ_CP008706	1280667	snp	G:115 C:0
NZ_CP008706	1280712	ins	GT:102 G:0
NZ_CP008706	1281590	snp	G:117 A:0
NZ_CP008706	1282733	snp	C:116 A:0
NZ_CP008706	1283278	snp	G:123 C:0
NZ_CP008706	1283296	snp	T:118 A:0
NZ_CP008706	1283333	snp	T:118 G:0
NZ_CP008706	1283338	snp	A:116 G:0
NZ_CP008706	1283351	complex	ACAGC:101 CTGT:0
NZ_CP008706	1283367	complex	GGAGGA:97 TAGGGC:0
NZ_CP008706	1283412	snp	G:102 T:0
NZ_CP008706	1283417	complex	TCG:97 ACA:0
NZ_CP008706	1283434	snp	C:115 T:0
NZ_CP008706	1283451	snp	A:118 G:0
NZ_CP008706	1283498	complex	GT:106 AA:0
NZ_CP008706	1283506	snp	A:118 G:0
NZ_CP008706	1283599	snp	G:117 C:0
NZ_CP008706	1283648	snp	A:127 G:0
NZ_CP008706	1283672	snp	T:124 G:0
NZ_CP008706	1283714	snp	G:121 T:0
NZ_CP008706	1284590	snp	T:117 G:0
NZ_CP008706	1284601	snp	T:128 A:0
NZ_CP008706	1305263	snp	C:76 T:0
NZ_CP008706	1305273	snp	A:76 G:0
NZ_CP008706	1305293	snp	C:64 T:0
NZ_CP008706	1305332	mnp	TG:29 GT:0
NZ_CP008706	1305338	snp	T:29 A:0
NZ_CP008706	1305349	del	C:21 CT:0
NZ_CP008706	1305371	snp	A:11 G:0
NZ_CP008706	1306134	snp	A:19 C:0
NZ_CP008706	1306617	snp	T:142 C:0
NZ_CP008706	1306667	mnp	GG:120 TA:0
NZ_CP008706	1306703	snp	C:121 A:0
NZ_CP008706	1306999	complex	GTGAT:118 TTGAG:0
NZ_CP008706	1307033	snp	A:113 G:0
NZ_CP008706	1307096	snp	G:106 T:0
NZ_CP008706	1307173	snp	A:119 G:0
NZ_CP008706	1307263	snp	C:126 T:0
NZ_CP008706	1307269	ins	GT:102 G:0
NZ_CP008706	1307284	snp	C:117 T:0
NZ_CP008706	1307326	snp	G:87 A:0
NZ_CP008706	1307364	snp	C:108 A:0
NZ_CP008706	1307392	ins	CA:98 C:0
NZ_CP008706	1307436	snp	A:104 G:1
NZ_CP008706	1307475	snp	A:104 G:0
NZ_CP008706	1307482	ins	CT:96 C:1
NZ_CP008706	1307487	snp	C:104 A:0
NZ_CP008706	1307634	snp	C:94 T:0
NZ_CP008706	1308096	complex	GTTAGTTGTCTC:39 CTA:0
NZ_CP008706	1308102	del	T:35 TGCCTGTGAG:0
NZ_CP008706	1308126	snp	T:53 A:0
NZ_CP008706	1308624	complex	CGTTTAATACCGGCTCCAGACC:30 AGACTAACACCAGCACCGGACT:0	CDS	+	67/642	23/213	missense_variant c.67_88delAGACTAACACCAGCACCGGACTinsCGTTTAATACCGGCTCCAGACC p.Thr25Ile	ABUW_RS06290		putative metallopeptidase
NZ_CP008706	1308683	complex	TGGGCCTC:46 GGGTCCTA:0	CDS	+	126/642	42/213	missense_variant c.126_133delGGGTCCTAinsTGGGCCTC p.Ile45Leu	ABUW_RS06290		putative metallopeptidase
NZ_CP008706	1308740	snp	A:24 C:0	CDS	+	183/642	61/213	missense_variant c.183C>A p.Asp61Glu	ABUW_RS06290		putative metallopeptidase
NZ_CP008706	1309091	complex	GTGG:79 TTAT:0	CDS	+	534/642	178/213	missense_variant c.534_537delTTATinsGTGG p.Tyr179Trp	ABUW_RS06290		putative metallopeptidase
NZ_CP008706	1309154	complex	TGATTTA:49 GAATCTT:0	CDS	+	597/642	199/213	missense_variant c.597_603delGAATCTTinsTGATTTA p.Asn200Asp	ABUW_RS06290		putative metallopeptidase
NZ_CP008706	1309167	complex	GCGAG:48 TCAAA:0	CDS	+	610/642	204/213	missense_variant c.610_614delTCAAAinsGCGAG p.SerLys204AlaArg	ABUW_RS06290		putative metallopeptidase
NZ_CP008706	1309204	snp	T:65 A:2
NZ_CP008706	1309221	complex	TCCTG:38 CCCAT:2
NZ_CP008706	1309230	complex	CTG:35 TTA:2
NZ_CP008706	1309240	complex	CTG:37 TTA:2
NZ_CP008706	1309248	complex	AGG:36 TGA:2
NZ_CP008706	1309255	snp	T:35 G:2
NZ_CP008706	1309450	complex	TT:11 AA:1	CDS	+	193/471	65/156	missense_variant c.193_194delAAinsTT p.Lys65Leu	ABUW_RS06295		DUF2280 domain-containing protein
NZ_CP008706	1309461	complex	GA:22 TG:1	CDS	+	204/471	68/156	missense_variant c.204_205delTGinsGA p.AspGlu68GluLys	ABUW_RS06295		DUF2280 domain-containing protein
NZ_CP008706	1309752	mnp	AG:141 GA:0	CDS	+	35/1428	12/475	missense_variant c.35_36delGAinsAG p.Arg12Gln	ABUW_RS06300	terL	phage terminase large subunit
NZ_CP008706	1309884	complex	CT:118 TA:9	CDS	+	167/1428	56/475	missense_variant c.167_168delTAinsCT p.Ile56Thr	ABUW_RS06300	terL	phage terminase large subunit
NZ_CP008706	1309972	complex	ACCT:45 TCCA:0	CDS	+	255/1428	85/475	missense_variant c.255_258delTCCAinsACCT p.Asn85Lys	ABUW_RS06300	terL	phage terminase large subunit
NZ_CP008706	1310329	snp	A:54 T:4	CDS	+	612/1428	204/475	missense_variant c.612T>A p.Asp204Glu	ABUW_RS06300	terL	phage terminase large subunit
NZ_CP008706	1310517	complex	AGCA:128 GGCT:2	CDS	+	800/1428	267/475	missense_variant c.800_803delGGCTinsAGCA p.ArgLeu267LysGln	ABUW_RS06300	terL	phage terminase large subunit
NZ_CP008706	1310612	snp	G:137 C:3	CDS	+	895/1428	299/475	missense_variant c.895C>G p.Gln299Glu	ABUW_RS06300	terL	phage terminase large subunit
NZ_CP008706	1310700	snp	C:99 T:3	CDS	+	983/1428	328/475	missense_variant c.983T>C p.Val328Ala	ABUW_RS06300	terL	phage terminase large subunit
NZ_CP008706	1311034	complex	CA:44 TC:4	CDS	+	1317/1428	439/475	missense_variant c.1317_1318delTCinsCA p.His440Asn	ABUW_RS06300	terL	phage terminase large subunit
NZ_CP008706	1311073	complex	TGG:76 AGC:5	CDS	+	1356/1428	452/475	missense_variant c.1356_1358delAGCinsTGG p.Ala453Gly	ABUW_RS06300	terL	phage terminase large subunit
NZ_CP008706	1311097	complex	GAATGG:94 ACATGA:5	CDS	+	1380/1428	460/475	missense_variant c.1380_1385delACATGAinsGAATGG p.HisGlu461AsnGly	ABUW_RS06300	terL	phage terminase large subunit
NZ_CP008706	1311160	snp	A:107 C:2	CDS	+	19/1452	7/483	missense_variant c.19C>A p.Gln7Lys	ABUW_RS06305		DUF4055 domain-containing protein
NZ_CP008706	1311166	snp	C:104 G:2	CDS	+	25/1452	9/483	missense_variant c.25G>C p.Ala9Pro	ABUW_RS06305		DUF4055 domain-containing protein
NZ_CP008706	1311263	complex	AACCC:55 TGCCA:0	CDS	+	122/1452	41/483	missense_variant c.122_126delTGCCAinsAACCC p.Met41Lys	ABUW_RS06305		DUF4055 domain-containing protein
NZ_CP008706	1311280	snp	C:71 A:0	CDS	+	139/1452	47/483	missense_variant c.139A>C p.Lys47Gln	ABUW_RS06305		DUF4055 domain-containing protein
NZ_CP008706	1311317	complex	GTACTCGG:56 TTACCCGT:0	CDS	+	176/1452	59/483	missense_variant c.176_183delTTACCCGTinsGTACTCGG p.Leu59Arg	ABUW_RS06305		DUF4055 domain-containing protein
NZ_CP008706	1311341	complex	TAACG:56 CAACA:0	CDS	+	200/1452	67/483	missense_variant c.200_204delCAACAinsTAACG p.Ala67Val	ABUW_RS06305		DUF4055 domain-containing protein
NZ_CP008706	1311457	snp	G:57 A:2	CDS	+	316/1452	106/483	missense_variant c.316A>G p.Thr106Ala	ABUW_RS06305		DUF4055 domain-containing protein
NZ_CP008706	1312380	complex	AC:33 TT:1	CDS	+	1239/1452	413/483	missense_variant c.1239_1240delTTinsAC p.Asp413Glu	ABUW_RS06305		DUF4055 domain-containing protein
NZ_CP008706	1313553	mnp	AA:66 GG:6	CDS	+	959/1104	320/367	missense_variant c.959_960delGGinsAA p.Arg320Lys	ABUW_RS06310		minor capsid protein
NZ_CP008706	1314484	snp	T:31 C:2
NZ_CP008706	1314926	complex	ATGT:16 TTGC:1
NZ_CP008706	1314936	snp	G:24 A:1
NZ_CP008706	1314947	complex	GG:28 TA:1
NZ_CP008706	1314953	snp	T:29 C:2
NZ_CP008706	1314973	complex	C:40 TT:2
NZ_CP008706	1314979	snp	G:48 A:2
NZ_CP008706	1315508	complex	CCA:142 TCC:0	CDS	+	510/768	170/255	missense_variant c.510_512delTCCinsCCA p.Pro171Gln	ABUW_RS06330		DUF6651 domain-containing protein
NZ_CP008706	1315646	complex	CCAAAGC:140 TCAAGGT:2	CDS	+	648/768	216/255	missense_variant c.648_654delTCAAGGTinsCCAAAGC p.Gly218Ser	ABUW_RS06330		DUF6651 domain-containing protein
NZ_CP008706	1316132	complex	CATGATTC:68 TATGGTTG:5	CDS	+	339/957	113/318	missense_variant c.339_346delTATGGTTGinsCATGATTC p.ValVal115IleLeu	ABUW_RS06335		major capsid protein
NZ_CP008706	1316174	complex	ACGTTTAC:34 CCGATTAG:1	CDS	+	381/957	127/318	missense_variant c.381_388delCCGATTAGinsACGTTTAC p.Glu130Gln	ABUW_RS06335		major capsid protein
NZ_CP008706	1316309	complex	ACGTATTAGT:53 CCGCATTGGC:3	CDS	+	516/957	172/318	missense_variant c.516_525delCCGCATTGGCinsACGTATTAGT p.Gly175Ser	ABUW_RS06335		major capsid protein
NZ_CP008706	1316375	snp	T:58 G:3	CDS	+	582/957	194/318	missense_variant c.582G>T p.Lys194Asn	ABUW_RS06335		major capsid protein
NZ_CP008706	1316582	complex	GGGTA:59 AGGTG:1	CDS	+	789/957	263/318	missense_variant c.789_793delAGGTGinsGGGTA p.Ala265Thr	ABUW_RS06335		major capsid protein
NZ_CP008706	1316677	complex	AAAAAC:26 TCAAAT:0	CDS	+	884/957	295/318	missense_variant c.884_889delTCAAATinsAAAAAC p.IleLysTyr295LysLysHis	ABUW_RS06335		major capsid protein
NZ_CP008706	1317343	complex	TT:61 CC:1	CDS	+	528/666	176/221	missense_variant c.528_529delCCinsTT p.Pro177Ser	ABUW_RS06340		Ish1 domain-containing protein
NZ_CP008706	1317593	complex	ACGG:105 CAGA:6	CDS	+	108/390	36/129	missense_variant c.108_111delCAGAinsACGG p.Asn36Lys	ABUW_RS06345		hypothetical protein
NZ_CP008706	1317751	complex	ATCAG:141 TTCAA:0	CDS	+	266/390	89/129	missense_variant c.266_270delTTCAAinsATCAG p.Phe89Tyr	ABUW_RS06345		hypothetical protein
NZ_CP008706	1317818	snp	A:112 T:3	CDS	+	333/390	111/129	missense_variant c.333T>A p.Asp111Glu	ABUW_RS06345		hypothetical protein
NZ_CP008706	1318286	complex	CATCACA:44 TATCTCG:4	CDS	+	33/405	11/134	missense_variant c.33_39delTATCTCGinsCATCACA p.Ser13Thr	ABUW_RS06355		hypothetical protein
NZ_CP008706	1318365	complex	GAAGCT:99 AAGGCC:6	CDS	+	112/405	38/134	missense_variant c.112_117delAAGGCCinsGAAGCT p.Lys38Glu	ABUW_RS06355		hypothetical protein
NZ_CP008706	1318467	complex	AA:55 CG:3	CDS	+	214/405	72/134	missense_variant c.214_215delCGinsAA p.Arg72Lys	ABUW_RS06355		hypothetical protein
NZ_CP008706	1326463	snp	T:20 C:0
NZ_CP008706	1326488	snp	A:28 G:0
NZ_CP008706	1334951	snp	C:13 A:0	CDS	+	195/3447	65/1148	missense_variant c.195A>C p.Glu65Asp	ABUW_RS06455		host specificity factor TipJ family phage tail protein
NZ_CP008706	1338086	complex	CTGGA:64 TTGGC:0	CDS	+	3330/3447	1110/1148	missense_variant c.3330_3334delTTGGCinsCTGGA p.Gln1112Lys	ABUW_RS06455		host specificity factor TipJ family phage tail protein
NZ_CP008706	1338210	complex	TAAG:29 AAAT:0
NZ_CP008706	1340717	snp	A:73 G:0
NZ_CP008706	1342473	snp	C:116 A:0
NZ_CP008706	1351363	snp	T:119 C:0
NZ_CP008706	1352441	snp	A:105 C:0
NZ_CP008706	1353393	snp	A:142 T:0
NZ_CP008706	1355643	snp	T:109 C:0
NZ_CP008706	1355670	snp	G:102 A:0
NZ_CP008706	1356083	snp	A:126 G:0
NZ_CP008706	1356188	snp	G:119 A:0
NZ_CP008706	1356200	snp	A:126 G:0
NZ_CP008706	1356258	snp	A:102 T:0
NZ_CP008706	1359448	snp	A:109 G:0
NZ_CP008706	1359519	complex	GCGGA:69 ATGGAG:0
NZ_CP008706	1359529	snp	T:70 G:0
NZ_CP008706	1359626	snp	A:12 C:0
NZ_CP008706	1359655	snp	A:27 T:0
NZ_CP008706	1360557	snp	A:20 T:0
NZ_CP008706	1363483	snp	C:123 G:0
NZ_CP008706	1363706	complex	TACA:114 GACG:0
NZ_CP008706	1363717	snp	C:117 T:0
NZ_CP008706	1365976	complex	TATTA:105 CATTT:0
NZ_CP008706	1368094	snp	A:108 G:0
NZ_CP008706	1368107	del	A:97 AT:0
NZ_CP008706	1368390	snp	T:122 C:0
NZ_CP008706	1374926	snp	T:112 G:0
NZ_CP008706	1374941	snp	A:119 G:0
NZ_CP008706	1376783	snp	G:103 A:0
NZ_CP008706	1378122	ins	CT:91 C:0
NZ_CP008706	1379075	snp	G:112 A:0
NZ_CP008706	1379092	snp	A:117 G:0
NZ_CP008706	1379102	snp	A:121 T:0
NZ_CP008706	1380421	ins	TA:98 T:0
NZ_CP008706	1380449	complex	AACG:100 CACT:0
NZ_CP008706	1380464	snp	C:103 T:0
NZ_CP008706	1382734	snp	G:108 A:0
NZ_CP008706	1384932	del	A:57 AATTCGATCTCACAACAAATATG:0
NZ_CP008706	1385988	complex	AGTAGAT:81 GGTGCAG:0
NZ_CP008706	1386000	snp	T:82 C:0
NZ_CP008706	1386005	complex	GAGT:84 AAGTG:0
NZ_CP008706	1386021	snp	G:100 A:0
NZ_CP008706	1386032	mnp	GC:99 AT:0
NZ_CP008706	1386056	snp	C:102 A:0
NZ_CP008706	1386061	snp	C:101 T:0
NZ_CP008706	1386108	snp	A:102 G:0
NZ_CP008706	1386855	ins	AT:101 A:0
NZ_CP008706	1389328	snp	G:98 C:0
NZ_CP008706	1390677	snp	A:98 T:0
NZ_CP008706	1392424	ins	TA:96 T:0
NZ_CP008706	1392440	mnp	AA:106 TT:0
NZ_CP008706	1392961	snp	G:121 A:0
NZ_CP008706	1442022	snp	A:130 T:0
NZ_CP008706	1443596	complex	AGATA:125 GGATG:0
NZ_CP008706	1443640	complex	TA:114 CG:0
NZ_CP008706	1443677	del	G:116 GA:0
NZ_CP008706	1447693	complex	CT:117 TC:0
NZ_CP008706	1450433	snp	T:88 C:6
NZ_CP008706	1450575	snp	A:108 G:1
NZ_CP008706	1450691	ins	CT:108 C:0
NZ_CP008706	1453117	mnp	AG:102 GC:0
NZ_CP008706	1453135	complex	TCGG:95 CCGA:0
NZ_CP008706	1453149	snp	G:102 A:0
NZ_CP008706	1453160	snp	T:107 C:0
NZ_CP008706	1454853	del	A:21 AC:0
NZ_CP008706	1454866	snp	C:33 T:0
NZ_CP008706	1454872	snp	G:37 T:0
NZ_CP008706	1455908	snp	A:92 C:3	CDS	+	1010/1398	337/465	missense_variant c.1010C>A p.Ala337Glu	ABUW_RS07140		amino acid permease
NZ_CP008706	1456310	complex	T:89 AA:0
NZ_CP008706	1456318	mnp	TG:89 CC:0
NZ_CP008706	1456359	snp	C:100 T:0
NZ_CP008706	1456394	snp	G:103 T:0
NZ_CP008706	1456442	snp	C:101 T:0
NZ_CP008706	1456736	complex	AGC:124 GGT:0
NZ_CP008706	1456966	snp	C:146 A:0
NZ_CP008706	1459983	snp	G:82 A:0
NZ_CP008706	1459998	complex	CTC:77 GTT:0
NZ_CP008706	1460014	complex	TAC:76 AAT:0
NZ_CP008706	1460022	complex	GT:74 AG:0
NZ_CP008706	1460096	complex	CA:81 TATC:0
NZ_CP008706	1460112	snp	A:93 C:0
NZ_CP008706	1460192	snp	T:97 C:0
NZ_CP008706	1460232	snp	T:97 C:0
NZ_CP008706	1461744	ins	TTA:90 T:6
NZ_CP008706	1461796	snp	A:112 G:0
NZ_CP008706	1461818	snp	T:110 C:0
NZ_CP008706	1461859	snp	A:108 T:0
NZ_CP008706	1461872	snp	T:102 A:0
NZ_CP008706	1461885	complex	TA:91 GT:0
NZ_CP008706	1461899	snp	A:85 T:0
NZ_CP008706	1461909	snp	G:67 T:0
NZ_CP008706	1461914	complex	GT:62 AG:0
NZ_CP008706	1461944	snp	G:41 A:0
NZ_CP008706	1462004	snp	T:23 G:0
NZ_CP008706	1462038	snp	G:61 A:0
NZ_CP008706	1462056	complex	GA:72 TT:0
NZ_CP008706	1462078	snp	G:98 A:0
NZ_CP008706	1462118	snp	G:136 A:0
NZ_CP008706	1463667	snp	A:101 C:0
NZ_CP008706	1463717	snp	T:98 C:0
NZ_CP008706	1463765	snp	G:103 A:0
NZ_CP008706	1465067	snp	G:136 A:0
NZ_CP008706	1465093	snp	G:143 A:0
NZ_CP008706	1465116	snp	C:141 T:0
NZ_CP008706	1465143	snp	T:138 A:0
NZ_CP008706	1472866	snp	A:118 G:0
NZ_CP008706	1473880	complex	AAC:58 GAT:0
NZ_CP008706	1473897	snp	T:79 A:0
NZ_CP008706	1473970	snp	G:123 A:0
NZ_CP008706	1474005	snp	C:114 T:0
NZ_CP008706	1474013	complex	ACTTG:103 GCTCA:0
NZ_CP008706	1474054	snp	T:112 C:0
NZ_CP008706	1474080	complex	AG:116 CA:0
NZ_CP008706	1474098	snp	A:122 G:0
NZ_CP008706	1474106	snp	C:118 T:0
NZ_CP008706	1474142	snp	A:113 T:0
NZ_CP008706	1474149	snp	G:108 A:0
NZ_CP008706	1474942	snp	T:129 G:0
NZ_CP008706	1480397	snp	G:37 T:0
NZ_CP008706	1480417	snp	C:18 A:0
NZ_CP008706	1481969	snp	A:105 T:0
NZ_CP008706	1482002	snp	T:113 C:0
NZ_CP008706	1482018	snp	C:109 T:0
NZ_CP008706	1482056	del	A:99 AC:0
NZ_CP008706	1482171	del	C:101 CTAAT:0
NZ_CP008706	1482197	complex	ATTTC:98 CTTT:0
NZ_CP008706	1484066	snp	G:108 C:0
NZ_CP008706	1484103	snp	C:113 A:0
NZ_CP008706	1484121	snp	A:108 C:0
NZ_CP008706	1484316	snp	C:83 T:0
NZ_CP008706	1484362	snp	A:42 T:0
NZ_CP008706	1484367	snp	T:38 A:0
NZ_CP008706	1484736	snp	A:74 C:0
NZ_CP008706	1484883	ins	CT:126 C:0
NZ_CP008706	1485479	snp	T:129 G:0
NZ_CP008706	1485485	snp	A:128 G:0
NZ_CP008706	1485493	complex	ATCAG:127 TTCAC:0
NZ_CP008706	1485567	snp	A:111 T:0
NZ_CP008706	1485628	snp	C:124 G:0
NZ_CP008706	1485705	snp	T:148 A:0
NZ_CP008706	1504460	snp	C:19 A:0
NZ_CP008706	1504519	complex	ATTCGGT:49 GTTCAGC:0
NZ_CP008706	1506219	snp	C:117 T:0
NZ_CP008706	1506295	complex	AATAA:116 GATAG:0
NZ_CP008706	1506364	snp	A:115 G:0
NZ_CP008706	1506396	snp	C:113 T:0
NZ_CP008706	1506448	snp	G:118 T:0
NZ_CP008706	1508414	del	T:112 TA:0
NZ_CP008706	1509762	del	A:102 AT:0
NZ_CP008706	1510360	snp	T:108 G:1
NZ_CP008706	1510495	complex	GTTCTGCCTATTTA:44 ATTTTACTATTTTT:0
NZ_CP008706	1510516	complex	AA:44 CG:0
NZ_CP008706	1510530	snp	T:44 C:0
NZ_CP008706	1510535	complex	CATGATG:44 AAAGGGA:0
NZ_CP008706	1510570	snp	C:63 T:0
NZ_CP008706	1510581	snp	A:61 T:0
NZ_CP008706	1510596	snp	T:56 G:0
NZ_CP008706	1510604	complex	TGAAAC:39 GGGAAG:0
NZ_CP008706	1510615	complex	GAG:39 AAT:0
NZ_CP008706	1510639	snp	A:50 T:0
NZ_CP008706	1512126	snp	C:105 G:0
NZ_CP008706	1512314	snp	T:117 C:1
NZ_CP008706	1512320	complex	AGCTTAGG:103 CGCCTGGA:0
NZ_CP008706	1512706	snp	A:132 G:0
NZ_CP008706	1512711	snp	T:132 C:0
NZ_CP008706	1512716	complex	CC:126 TT:0
NZ_CP008706	1512722	snp	C:132 T:0
NZ_CP008706	1512739	snp	T:136 G:0
NZ_CP008706	1512754	snp	G:142 A:0
NZ_CP008706	1512764	snp	G:138 A:0
NZ_CP008706	1512794	snp	A:132 T:0
NZ_CP008706	1513698	snp	G:116 C:0
NZ_CP008706	1513737	del	T:91 TA:0
NZ_CP008706	1513753	mnp	GG:101 AA:0
NZ_CP008706	1513767	snp	G:108 T:0
NZ_CP008706	1516477	snp	A:143 G:0
NZ_CP008706	1518091	snp	G:127 A:0
NZ_CP008706	1524735	snp	C:80 A:0
NZ_CP008706	1524865	snp	C:114 T:0
NZ_CP008706	1530001	ins	CA:65 C:0
NZ_CP008706	1543496	snp	A:120 C:0
NZ_CP008706	1543562	complex	TG:110 CA:0
NZ_CP008706	1543598	complex	GGTA:101 AGTG:0
NZ_CP008706	1543662	snp	A:111 G:0
NZ_CP008706	1543739	snp	T:119 C:0
NZ_CP008706	1543763	snp	A:124 G:0
NZ_CP008706	1543769	snp	T:122 A:0
NZ_CP008706	1543781	snp	G:120 A:0
NZ_CP008706	1549816	ins	GAGA:84 G:0
NZ_CP008706	1549839	complex	TA:78 ATGCTTTTTTAT:0
NZ_CP008706	1550452	del	A:98 AT:0
NZ_CP008706	1550555	complex	CGCG:104 TGCA:0
NZ_CP008706	1551588	snp	G:111 A:1
NZ_CP008706	1551619	mnp	TG:107 CA:0
NZ_CP008706	1551647	snp	C:98 A:0
NZ_CP008706	1551676	mnp	AG:97 CA:0
NZ_CP008706	1552364	snp	A:160 G:0
NZ_CP008706	1552373	complex	CTA:150 TTG:0
NZ_CP008706	1552391	snp	A:143 G:0
NZ_CP008706	1552425	snp	T:139 C:0
NZ_CP008706	1552906	snp	T:101 C:0
NZ_CP008706	1552957	snp	T:103 C:0
NZ_CP008706	1553023	snp	T:94 C:0
NZ_CP008706	1553046	snp	T:87 C:0
NZ_CP008706	1553986	snp	G:169 T:0
NZ_CP008706	1554013	snp	T:152 C:0
NZ_CP008706	1554931	snp	G:100 A:0
NZ_CP008706	1554966	snp	C:111 T:0
NZ_CP008706	1558904	snp	G:129 C:0
NZ_CP008706	1558954	snp	G:139 A:0
NZ_CP008706	1558959	snp	T:137 A:0
NZ_CP008706	1559069	snp	T:119 C:0
NZ_CP008706	1560121	ins	AT:114 A:0
NZ_CP008706	1560153	snp	G:131 A:0
NZ_CP008706	1560242	snp	A:121 G:0
NZ_CP008706	1560267	snp	G:131 A:0
NZ_CP008706	1562208	snp	A:83 G:0
NZ_CP008706	1562217	snp	G:86 T:0
NZ_CP008706	1562247	complex	TACC:88 CACT:0
NZ_CP008706	1562329	snp	T:97 A:0
NZ_CP008706	1562336	snp	G:98 A:0
NZ_CP008706	1562376	snp	G:113 A:0
NZ_CP008706	1564712	complex	CA:91 GG:0
NZ_CP008706	1564721	snp	T:97 C:0
NZ_CP008706	1564737	complex	TGTGA:89 CATGT:0
NZ_CP008706	1564754	snp	G:98 A:0
NZ_CP008706	1564761	snp	T:101 G:0
NZ_CP008706	1564843	snp	G:124 A:0
NZ_CP008706	1567781	complex	TGC:41 AAG:0
NZ_CP008706	1567795	complex	AA:43 GAT:0
NZ_CP008706	1567809	snp	C:58 A:0
NZ_CP008706	1567819	complex	GT:59 CC:0
NZ_CP008706	1567826	complex	CTTCT:63 GTTCC:0
NZ_CP008706	1567848	snp	G:85 A:0
NZ_CP008706	1567859	snp	G:90 C:0
NZ_CP008706	1567870	mnp	TC:92 CT:0
NZ_CP008706	1568000	snp	A:112 G:0
NZ_CP008706	1568038	snp	C:110 T:0
NZ_CP008706	1575114	snp	C:121 T:0
NZ_CP008706	1575839	snp	G:76 T:0
NZ_CP008706	1575844	snp	A:75 G:0
NZ_CP008706	1575852	ins	AC:57 A:1
NZ_CP008706	1575895	ins	GT:75 G:0
NZ_CP008706	1575905	snp	C:78 T:2
NZ_CP008706	1577340	del	T:59 TA:0
NZ_CP008706	1577387	snp	G:63 A:0
NZ_CP008706	1577407	snp	G:51 C:0
NZ_CP008706	1577415	complex	AGACAAAGG:29 TAATAAATA:0
NZ_CP008706	1577428	snp	T:30 A:0
NZ_CP008706	1577436	complex	ATAATTTTGGA:30 GTGAATTTATT:0
NZ_CP008706	1577476	complex	GTTA:26 TTTG:0
NZ_CP008706	1577674	snp	A:31 G:0
NZ_CP008706	1577684	complex	TGT:34 CAC:0
NZ_CP008706	1577718	complex	TAAT:55 AA:0
NZ_CP008706	1578300	del	A:63 AAAAAC:0
NZ_CP008706	1580328	snp	A:125 G:0
NZ_CP008706	1587725	snp	G:108 A:0
NZ_CP008706	1587775	del	A:92 AG:0
NZ_CP008706	1587823	snp	C:95 T:0
NZ_CP008706	1588242	snp	G:74 A:0
NZ_CP008706	1588367	snp	C:150 G:0
NZ_CP008706	1591141	del	C:96 CA:0
NZ_CP008706	1591177	snp	T:111 C:0
NZ_CP008706	1591205	snp	A:111 G:0
NZ_CP008706	1591862	snp	T:124 C:0
NZ_CP008706	1594228	snp	T:134 C:0
NZ_CP008706	1594243	snp	T:136 C:0
NZ_CP008706	1594936	snp	A:79 T:0
NZ_CP008706	1594943	snp	C:79 G:0
NZ_CP008706	1594949	snp	T:79 G:0
NZ_CP008706	1595750	del	A:92 AT:0
NZ_CP008706	1595786	del	A:81 AT:0
NZ_CP008706	1595815	snp	C:91 G:0
NZ_CP008706	1595820	snp	A:90 T:0
NZ_CP008706	1595871	snp	A:96 G:0
NZ_CP008706	1595881	snp	G:97 A:0
NZ_CP008706	1595898	del	G:89 GT:0
NZ_CP008706	1596929	complex	AC:112 GG:0
NZ_CP008706	1597403	snp	C:125 T:0
NZ_CP008706	1597602	snp	G:108 T:0
NZ_CP008706	1599158	del	T:109 TA:0
NZ_CP008706	1600552	snp	G:95 T:0
NZ_CP008706	1600568	ins	TA:88 T:0
NZ_CP008706	1600582	snp	T:102 G:0
NZ_CP008706	1604683	snp	A:102 C:0
NZ_CP008706	1604728	snp	A:105 T:0
NZ_CP008706	1606400	snp	A:90 T:0
NZ_CP008706	1607394	snp	A:122 T:0
NZ_CP008706	1609840	snp	T:80 G:0
NZ_CP008706	1609873	snp	A:91 G:0
NZ_CP008706	1609877	del	T:78 TA:0
NZ_CP008706	1610176	snp	A:111 G:0
NZ_CP008706	1611036	snp	G:126 T:0
NZ_CP008706	1611071	snp	A:133 G:0
NZ_CP008706	1611119	del	A:121 AT:0
NZ_CP008706	1614849	snp	C:129 T:0
NZ_CP008706	1614870	snp	C:124 T:0
NZ_CP008706	1614884	snp	G:119 A:0
NZ_CP008706	1622612	snp	T:19 C:0
NZ_CP008706	1622637	complex	GGTGATACAGA:32 TGTAATTCAGG:0
NZ_CP008706	1622653	snp	C:38 T:0
NZ_CP008706	1624694	snp	G:148 A:0
NZ_CP008706	1624761	snp	A:120 G:0
NZ_CP008706	1624807	snp	T:125 C:0
NZ_CP008706	1625228	snp	A:100 G:0
NZ_CP008706	1625336	snp	T:103 C:0
NZ_CP008706	1633539	del	G:61 GT:0
NZ_CP008706	1636383	snp	T:105 C:0
NZ_CP008706	1637080	complex	TTTAC:85 CTTA:0
NZ_CP008706	1637099	snp	T:91 C:0
NZ_CP008706	1637193	snp	A:101 G:0
NZ_CP008706	1637221	snp	A:116 C:0
NZ_CP008706	1637237	complex	TTTAT:101 GTCAA:0
NZ_CP008706	1637247	complex	CA:101 G:0
NZ_CP008706	1637376	snp	G:116 T:0
NZ_CP008706	1637412	snp	T:128 A:0
NZ_CP008706	1637829	snp	A:48 T:0
NZ_CP008706	1639982	snp	T:16 C:0
NZ_CP008706	1640813	snp	C:40 T:0
NZ_CP008706	1640855	snp	T:56 G:0
NZ_CP008706	1640868	snp	T:61 A:0
NZ_CP008706	1643146	snp	T:95 G:0
NZ_CP008706	1643166	snp	G:103 T:0
NZ_CP008706	1643173	complex	CGT:101 TGC:0
NZ_CP008706	1643406	snp	T:113 C:0
NZ_CP008706	1643427	snp	A:113 G:0
NZ_CP008706	1643532	snp	T:121 C:0
NZ_CP008706	1645070	snp	A:104 G:0
NZ_CP008706	1645421	del	A:114 AG:0
NZ_CP008706	1645446	snp	T:121 C:0
NZ_CP008706	1645531	ins	CA:127 C:0
NZ_CP008706	1645611	complex	GTT:158 TTG:0
NZ_CP008706	1646436	snp	C:103 T:0
NZ_CP008706	1646763	complex	GA:106 AT:0
NZ_CP008706	1646836	snp	G:105 T:1
NZ_CP008706	1647300	snp	A:106 T:0
NZ_CP008706	1650186	del	A:88 AT:0
NZ_CP008706	1650252	snp	C:91 T:0
NZ_CP008706	1650265	snp	C:84 T:0
NZ_CP008706	1650291	del	T:96 TA:0
NZ_CP008706	1650370	snp	T:111 G:0
NZ_CP008706	1650457	snp	C:105 T:0
NZ_CP008706	1651607	snp	C:118 T:0
NZ_CP008706	1651636	snp	C:115 T:0
NZ_CP008706	1651643	snp	C:115 T:0
NZ_CP008706	1651911	snp	C:63 T:0
NZ_CP008706	1651962	complex	TGTC:62 CGTCTTGCTA:0
NZ_CP008706	1652005	snp	A:76 C:0
NZ_CP008706	1652025	complex	G:64 ACCC:0
NZ_CP008706	1652034	complex	CAGA:62 TAG:0
NZ_CP008706	1652057	snp	A:78 G:0
NZ_CP008706	1652110	complex	GGA:83 AGC:0
NZ_CP008706	1652152	snp	G:99 A:0
NZ_CP008706	1652159	snp	C:103 T:0
NZ_CP008706	1652180	mnp	TT:103 GC:0
NZ_CP008706	1652188	complex	CT:98 GTC:0
NZ_CP008706	1652212	snp	C:112 A:0
NZ_CP008706	1652227	snp	C:106 T:0
NZ_CP008706	1654458	complex	GTT:93 ATG:0
NZ_CP008706	1655243	snp	T:95 G:0
NZ_CP008706	1655250	snp	T:99 G:0
NZ_CP008706	1655271	snp	A:81 C:0
NZ_CP008706	1655278	complex	TAGAGGTTGTTT:67 CTGATGATGATA:0
NZ_CP008706	1655299	snp	T:77 C:0
NZ_CP008706	1655384	snp	G:71 A:0
NZ_CP008706	1655411	snp	A:83 G:0
NZ_CP008706	1656012	snp	T:85 C:0
NZ_CP008706	1656035	snp	C:88 T:0
NZ_CP008706	1656105	snp	C:90 G:0
NZ_CP008706	1656119	snp	G:94 T:0
NZ_CP008706	1656149	complex	CCG:93 TCA:0
NZ_CP008706	1657065	snp	G:119 A:0
NZ_CP008706	1657111	snp	G:128 T:0
NZ_CP008706	1657139	snp	T:131 G:0
NZ_CP008706	1660054	snp	C:112 T:0
NZ_CP008706	1660782	snp	C:119 T:0
NZ_CP008706	1662112	snp	A:103 G:1
NZ_CP008706	1662152	snp	A:101 G:0
NZ_CP008706	1662177	snp	T:108 G:0
NZ_CP008706	1662675	snp	C:109 T:0
NZ_CP008706	1662681	snp	G:109 A:0
[truncated: 2,861 more rows]

## Sheet: BK51868 CFDC-I  
CHROM	POS	TYPE	EVIDENCE	FTYPE	STRAND	NT_POS	AA_POS	EFFECT	LOCUS_TAG	GENE	PRODUCT
[truncated: 5,236 more rows]

[truncated: 2 more sheets: BK45355 CFDC-S , BK72560 CFDC-S]
